# Supplementary material for: The Saccharomyces cerevisiae W303-K6001 cross-platform genome sequence: insights into ancestry and physiology of a laboratory mutt
Source: Open Biol. 2012 Aug;2(8):120093. doi: 10.1098/rsob.120093 (PMC3438534; doi:10.1098/rsob.120093)
Supplement: SNP cooridnates of W303-K6001 and S288c [file rsob120093-s1.xls]

## Sheet: Sheet1
Chr.	position start	position end	W303 genome	S288c genome
>I	14664	14664	-	T
>I	18559	18559	-	C
>I	23728	23728	A	-
>I	25326	25326	A	C
>I	25474	25474	A	G
>I	25483	25483	A	G
>I	25492	25492	T	C
>I	25495	25495	A	G
>I	25498	25498	G	T
>I	25501	25501	G	A
>I	25522	25522	A	G
>I	25528	25528	G	A
>I	25546	25546	A	G
>I	25570	25570	G	A
>I	25597	25597	A	G
>I	25637	25637	-	GC
>I	26877	26877	T	C
>I	26881	26882	CA	TT
>I	26904	26904	G	C
>I	26912	26912	G	A
>I	26939	26939	T	G
>I	26942	26942	G	A
>I	26945	26945	T	A
>I	26951	26951	T	G
>I	26954	26954	G	A
>I	26962	26962	C	T
>I	26964	26964	G	T
>I	27008	27008	T	A
>I	27016	27016	C	T
>I	27017	27017	A	G
>I	27025	27025	T	C
>I	27041	27041	T	A
>I	27044	27044	A	G
>I	27053	27053	G	A
>I	27056	27056	A	G
>I	27061	27061	T	C
>I	27062	27062	A	G
>I	27065	27065	A	G
>I	27071	27071	C	T
>I	27080	27080	C	T
>I	27086	27086	G	A
>I	27107	27107	C	T
>I	27110	27110	G	C
>I	140973	140973	A	T
>I	141078	141078	T	A
>I	152286	152286	A	G
>I	181706	181706	T	C
>I	181732	181732	C	T
>I	181923	181923	-	TA
>I	181998	181998	T	C
>I	182003	182003	G	A
>I	183345	183345	-	C
>I	195536	195536	T	C
>I	195628	195628	G	A
>I	196728	196728	A	G
>I	196807	196807	T	C
>I	196833	196833	T	C
>I	196840	196840	T	G
>I	196848	196850	TCC	CCA
>I	196873	196873	C	T
>I	196973	196973	G	A
>I	196981	196981	T	C
>I	197069	197069	A	G
>I	197072	197072	A	G
>I	197165	197165	G	A
>I	197185	197185	T	G
>I	197191	197191	G	-
>I	197192	197192	-	C
>I	197226	197226	C	T
>I	197293	197293	T	C
>I	197299	197299	A	G
>I	197377	197377	T	A
>I	197408	197408	C	T
>I	197425	197425	C	T
>I	197433	197433	C	T
>I	197446	197446	A	G
>I	197509	197509	G	A
>I	197536	197536	A	G
>I	197565	197565	A	-
>I	197578	197578	-	C
>I	197595	197595	G	T
>I	197605	197605	G	A
>I	197643	197643	T	-
>I	197644	197644	-	A
>I	197707	197707	G	A
>I	197709	197709	C	G
>I	197714	197714	G	C
>I	197719	197721	GGG	AGA
>I	197732	197732	A	G
>I	197740	197740	G	A
>I	197760	197760	A	G
>I	197768	197768	G	A
>I	197774	197774	A	G
>I	197822	197822	A	G
>I	197857	197857	T	C
>I	197870	197870	A	C
>I	197871	197871	G	-
>I	197933	197933	A	T
>I	197963	197963	A	T
>I	197972	197972	G	A
>I	197977	197977	T	C
>I	197981	197981	A	-
>I	198069	198069	A	G
>I	198119	198119	T	G
>I	198141	198141	C	T
>I	198166	198166	A	C
>I	198183	198183	G	C
>I	198195	198195	T	G
>I	198203	198203	G	-
>I	198204	198204	-	T
>I	198210	198210	C	T
>I	198218	198218	G	A
>I	198230	198230	G	A
>I	198238	198238	G	A
>I	198242	198242	A	G
>I	198258	198258	G	A
>I	198282	198282	T	G
>I	198298	198298	T	G
>I	198302	198302	A	G
>I	198369	198369	C	A
>I	198407	198407	A	T
>I	198419	198419	G	C
>I	198511	198511	C	T
>I	198537	198537	G	A
>I	198540	198540	G	-
>I	198553	198556	ATGT	TTTC
>I	198570	198570	-	C
>I	198572	198572	G	A
>I	198576	198576	T	-
>I	198580	198580	G	C
>I	198582	198582	-	C
>I	198585	198585	-	GG
>I	198589	198601	AAATTTCTTTTCT	TTTTTTTCC
>I	198605	198605	G	A
>I	198610	198610	T	C
>I	198617	198617	G	A
>I	198628	198628	C	-
>I	198630	198630	G	C
>I	198632	198632	-	A
>I	198653	198653	G	-
>I	198661	198661	T	C
>I	198665	198666	CT	TCC
>I	198687	198687	C	T
>I	198804	198804	C	G
>I	198809	198809	C	T
>I	198814	198814	C	G
>I	198816	198820	CCATC	TTTTT
>I	198827	198827	A	G
>I	198830	198830	C	T
>I	198833	198833	G	T
>I	198836	198836	G	A
>I	198840	198842	TCG	CCC
>I	202553	202553	T	C
>I	202562	202562	G	C
>I	202565	202565	T	-
>I	202570	202570	G	C
>I	202572	202572	C	T
>I	202580	202580	T	A
>I	202585	202585	A	G
>I	202587	202587	A	G
>I	202590	202590	T	C
>I	202617	202617	T	-
>I	202618	202618	-	T
>I	202627	202628	AA	-
>I	202648	202648	T	G
>I	202659	202659	T	C
>I	202668	202669	GC	T
>I	202674	202674	T	A
>I	202680	202680	G	A
>I	202683	202683	C	T
>I	202688	202688	A	G
>I	202696	202696	A	T
>I	202716	202716	-	C
>I	202718	202719	AG	C
>I	202742	202742	T	A
>I	202757	202757	A	G
>I	202852	202852	-	CCTC
>I	202897	202897	A	G
>I	202905	202905	G	A
>I	202909	202909	C	T
>I	202929	202929	T	A
>I	202946	202946	T	G
>I	203055	203055	T	C
>I	203056	203056	G	A
>I	203062	203062	T	C
>I	203131	203131	C	T
>I	203164	203164	-	G
>I	203166	203166	T	-
>I	203234	203234	T	A
>I	203264	203264	A	G
>I	203300	203300	T	C
>I	203315	203315	G	A
>I	203409	203409	T	C
>I	203412	203412	A	G
>I	203557	203557	T	C
>I	203611	203611	T	C
>I	203863	203863	T	A
>I	203873	203873	G	A
>I	203908	203908	G	A
>I	203924	203924	A	G
>I	203935	203935	A	G
>I	203963	203963	G	A
>I	203965	203965	T	C
>I	203974	203974	T	C
>I	203980	203980	C	T
>I	203986	203986	T	C
>I	203992	203994	ATT	-
>I	204001	204001	C	TTAT
>I	204010	204010	A	G
>I	204022	204022	A	G
>I	204025	204025	T	C
>I	204064	204064	G	T
>I	204067	204067	T	A
>I	204075	204075	-	C
>I	204077	204077	G	-
>I	204082	204082	C	A
>I	204096	204096	-	A
>I	204100	204100	A	-
>I	204106	204106	G	C
>I	204112	204112	A	C
>I	204118	204118	T	C
>I	205635	205635	-	C
>I	205667	205667	C	G
>I	205679	205679	-	A
>I	205699	205699	-	C
>I	205789	205789	G	A
>I	206166	206166	T	C
>I	206172	206172	T	C
>I	206187	206187	T	C
>I	206193	206193	G	A
>I	206197	206197	T	C
>I	206199	206199	G	A
>I	206202	206202	T	C
>I	206203	206203	-	G
>I	206206	206206	A	-
>I	206753	206753	A	T
>I	206817	206817	G	A
>I	206828	206828	C	T
>I	206907	206907	A	G
>I	206914	206914	C	T
>I	206929	206929	C	T
>I	206946	206946	C	T
>I	206951	206951	G	A
>I	206954	206954	-	CCT
>I	206963	206963	G	T
>I	206980	206980	C	T
>I	206997	206997	G	A
>I	207086	207086	A	G
>I	207114	207114	T	C
>I	207131	207131	G	A
>I	207134	207134	C	T
>I	207137	207137	C	T
>I	207191	207191	C	T
>I	207204	207204	-	A
>I	207206	207206	A	-
>I	207288	207288	A	G
>I	207299	207299	A	G
>I	207320	207320	G	A
>I	207353	207353	C	T
>I	207356	207356	G	A
>I	207397	207397	A	G
>I	207407	207407	T	A
>I	207527	207527	A	G
>I	207537	207537	A	G
>I	207579	207579	A	G
>I	207600	207600	G	T
>I	207628	207628	G	T
>I	207676	207676	G	A
>I	207782	207782	C	T
>I	207878	207878	T	C
>I	207892	207892	C	A
>I	208049	208049	A	T
>I	208105	208105	G	A
>I	208112	208112	A	-
>I	208136	208136	C	T
>I	211676	211679	TAAT	ATA
>I	212154	212154	C	G
>I	212170	212170	G	A
>I	212215	212215	T	C
>I	212257	212258	TA	CT
>I	215744	215744	T	C
>I	215746	215746	G	T
>I	216747	216747	-	G
>I	216894	216894	-	TTT
>I	218850	218850	A	G
>I	218897	218897	-	C
>I	218901	218901	C	-
>I	219425	219425	-	T
>I	219427	219427	G	-
>I	219429	219429	T	C
>I	220339	220339	T	C
>I	222914	222914	C	T
>I	223358	223358	A	G
>I	223363	223363	A	G
>I	223376	223376	G	A
>I	223388	223388	T	C
>I	223397	223397	G	A
>I	223410	223410	G	A
>I	223428	223428	G	AA
>I	223444	223444	C	T
>I	223559	223559	-	A
>I	224463	224463	T	C
>I	224475	224475	C	T
>II	2166	2166	C	-
>II	2168	2168	-	G
>II	2170	2170	C	-
>II	2264	2264	C	A
>II	2268	2268	C	T
>II	15064	15064	G	T
>II	15473	15473	T	G
>II	15481	15481	G	A
>II	16343	16343	T	C
>II	16355	16355	G	A
>II	29970	29970	T	C
>II	30008	30008	G	A
>II	30168	30168	C	T
>II	30616	30616	T	G
>II	30618	30618	C	T
>II	30681	30681	A	G
>II	30712	30712	A	G
>II	34278	34278	A	G
>II	35465	35465	T	C
>II	59721	59721	C	T
>II	149958	149958	A	T
>II	155658	155658	G	T
>II	155702	155702	G	A
>II	155936	155936	T	C
>II	156113	156113	T	C
>II	156122	156122	A	C
>II	156571	156571	T	C
>II	156695	156695	G	A
>II	157536	157536	C	T
>II	158119	158119	T	C
>II	158626	158626	A	G
>II	158719	158719	T	G
>II	158722	158722	G	A
>II	158905	158905	T	C
>II	158986	158986	A	G
>II	158998	158998	T	C
>II	159058	159058	G	T
>II	159145	159145	A	G
>II	159316	159316	C	T
>II	159331	159331	A	G
>II	159346	159346	G	A
>II	159845	159845	A	C
>II	159850	159850	G	T
>II	159872	159872	T	C
>II	159876	159876	G	A
>II	159939	159939	T	C
>II	160062	160062	G	T
>II	160322	160322	T	G
>II	160428	160428	G	A
>II	160537	160537	T	C
>II	160729	160729	G	T
>II	161381	161381	C	T
>II	161402	161402	G	T
>II	161605	161605	C	T
>II	161675	161675	A	G
>II	161758	161758	C	T
>II	162169	162169	G	A
>II	162189	162189	G	A
>II	162338	162338	C	T
>II	162598	162598	G	A
>II	162691	162691	C	T
>II	163038	163038	G	A
>II	163771	163771	C	T
>II	163884	163884	G	A
>II	163906	163906	A	G
>II	164336	164336	C	T
>II	164391	164391	G	A
>II	164768	164768	A	T
>II	164892	164892	C	T
>II	164912	164912	G	T
>II	164964	164964	T	C
>II	165093	165093	G	C
>II	165440	165440	A	G
>II	165501	165501	A	T
>II	165596	165596	C	-
>II	165644	165644	C	T
>II	165792	165792	C	T
>II	165848	165849	TT	-
>II	165940	165940	C	T
>II	166230	166230	T	C
>II	166315	166315	T	A
>II	166379	166379	T	C
>II	166469	166469	A	G
>II	166491	166491	T	C
>II	166526	166526	C	T
>II	166622	166622	A	G
>II	167093	167093	G	A
>II	167290	167290	T	C
>II	167306	167306	T	-
>II	167344	167344	A	G
>II	167445	167445	A	G
>II	167568	167569	TT	C
>II	167713	167713	G	A
>II	167740	167740	T	A
>II	167843	167843	T	A
>II	167916	167916	A	G
>II	167983	167983	C	T
>II	168068	168068	G	C
>II	168112	168112	A	G
>II	168366	168366	C	T
>II	168385	168385	G	T
>II	169401	169401	G	A
>II	169414	169414	C	G
>II	169539	169539	T	C
>II	169736	169736	G	C
>II	169738	169738	T	G
>II	169811	169811	C	T
>II	170051	170051	C	T
>II	170066	170066	G	C
>II	170078	170078	C	T
>II	170105	170105	T	G
>II	170341	170341	C	T
>II	170492	170492	G	A
>II	170575	170575	A	G
>II	170689	170689	C	T
>II	170767	170767	T	C
>II	171332	171332	G	A
>II	171394	171394	T	A
>II	171469	171469	G	A
>II	171511	171511	C	G
>II	171823	171823	A	G
>II	172012	172012	C	T
>II	172070	172070	T	C
>II	172077	172077	A	C
>II	172122	172122	G	A
>II	172144	172144	T	C
>II	172161	172161	G	A
>II	172201	172201	G	A
>II	172206	172206	C	T
>II	172220	172220	-	G
>II	172223	172223	A	-
>II	172237	172237	G	T
>II	172386	172386	G	A
>II	172579	172579	A	G
>II	172926	172926	C	T
>II	172941	172941	G	A
>II	173557	173557	C	T
>II	174415	174415	-	AAGAAA
>II	174427	174427	T	C
>II	174607	174607	T	-
>II	175051	175051	A	T
>II	175396	175396	A	C
>II	175417	175417	G	A
>II	175855	175855	C	T
>II	175975	175975	C	T
>II	176152	176152	C	T
>II	176437	176437	C	T
>II	176527	176527	A	G
>II	177178	177178	G	C
>II	177684	177684	A	G
>II	177990	177990	G	A
>II	178338	178338	G	A
>II	178821	178821	T	C
>II	179001	179001	A	G
>II	179037	179037	A	G
>II	179124	179124	C	T
>II	179139	179139	G	A
>II	179148	179148	T	C
>II	179157	179157	G	A
>II	179961	179961	G	T
>II	180059	180059	G	A
>II	180135	180135	C	T
>II	180189	180189	T	C
>II	180203	180203	T	C
>II	180263	180263	A	T
>II	180270	180270	G	A
>II	180498	180498	A	G
>II	181170	181170	T	C
>II	181193	181193	G	A
>II	181316	181316	C	A
>II	181596	181596	G	C
>II	182019	182019	C	T
>II	182251	182251	C	T
>II	182328	182328	C	T
>II	182535	182535	T	C
>II	182592	182592	C	T
>II	182784	182784	A	G
>II	182793	182793	T	C
>II	182976	182976	C	A
>II	184128	184128	C	G
>II	184824	184824	C	A
>II	184833	184833	A	T
>II	185370	185370	G	C
>II	185814	185814	G	A
>II	186645	186645	A	G
>II	187034	187034	T	C
>II	187045	187045	A	G
>II	187444	187444	A	T
>II	187606	187606	T	C
>II	187636	187636	C	T
>II	187765	187765	C	T
>II	187849	187849	A	G
>II	187924	187924	A	G
>II	189005	189005	A	C
>II	189101	189101	A	T
>II	189115	189115	T	C
>II	189553	189553	C	T
>II	189565	189565	G	A
>II	189924	189924	C	T
>II	190020	190020	A	T
>II	190138	190138	T	C
>II	190344	190344	G	A
>II	190475	190475	A	G
>II	190512	190512	G	C
>II	190533	190533	G	A
>II	190562	190562	C	T
>II	190773	190773	A	G
>II	191099	191099	C	T
>II	191124	191124	G	A
>II	191134	191134	A	C
>II	191362	191362	T	A
>II	191420	191420	A	G
>II	191455	191455	T	G
>II	191505	191505	A	G
>II	192178	192178	C	G
>II	192286	192286	-	T
>II	192289	192289	G	-
>II	192330	192330	A	G
>II	192465	192465	G	A
>II	193011	193011	C	T
>II	193553	193553	C	T
>II	194113	194113	T	C
>II	209288	209288	C	T
>II	221175	221175	-	GT
>II	252493	252493	-	T
>II	252503	252503	G	T
>II	252509	252509	T	C
>II	252520	252520	C	T
>II	252530	252530	C	T
>II	252611	252611	G	A
>II	252635	252635	T	G
>II	252723	252723	G	T
>II	253026	253026	T	C
>II	253150	253150	A	G
>II	253640	253640	A	G
>II	253961	253961	T	C
>II	254055	254055	C	T
>II	254280	254280	T	C
>II	254299	254299	T	C
>II	254340	254340	T	C
>II	254367	254367	C	T
>II	254764	254764	G	A
>II	254829	254829	A	T
>II	254988	254988	G	A
>II	255057	255057	G	A
>II	255399	255399	A	G
>II	255618	255618	A	T
>II	255670	255670	A	G
>II	255673	255673	T	C
>II	255758	255758	C	T
>II	256198	256198	A	C
>II	256856	256856	C	T
>II	256872	256872	T	A
>II	257107	257107	A	G
>II	257361	257361	T	C
>II	257496	257496	C	T
>II	257844	257844	C	T
>II	258084	258084	C	T
>II	258139	258139	C	A
>II	258142	258142	G	A
>II	258244	258244	C	G
>II	258340	258340	A	C
>II	258584	258584	T	C
>II	258598	258598	G	A
>II	258688	258689	CC	TT
>II	258698	258698	T	A
>II	258709	258709	T	C
>II	258716	258716	G	A
>II	258721	258721	T	-
>II	258723	258723	C	-
>II	258725	258725	A	TAG
>II	258728	258728	C	A
>II	258733	258733	C	T
>II	258737	258742	TCTATA	-
>II	258751	258751	-	GT
>II	258755	258758	ATCA	TTACTTCC
>II	266156	266156	T	A
>II	266181	266183	CTA	TT
>II	266184	266184	-	A
>II	266187	266188	AC	-
>II	266192	266193	AA	-
>II	266195	266195	-	A
>II	266198	266198	-	TTG
>II	266201	266201	-	G
>II	266203	266203	G	-
>II	266208	266208	T	C
>II	266225	266225	T	A
>II	266299	266299	C	T
>II	266306	266306	G	A
>II	266314	266314	A	T
>II	266326	266326	G	C
>II	266333	266333	G	C
>II	266454	266454	A	G
>II	266527	266527	G	C
>II	266566	266566	T	C
>II	266694	266694	G	A
>II	266749	266749	A	G
>II	266767	266767	A	G
>II	267081	267081	C	T
>II	267315	267315	T	C
>II	267487	267487	T	C
>II	267650	267650	C	T
>II	268077	268077	A	G
>II	268296	268296	G	A
>II	268621	268621	T	G
>II	268821	268821	G	C
>II	268872	268872	A	G
>II	268890	268890	A	G
>II	268902	268902	T	C
>II	268907	268907	G	A
>II	268926	268926	C	T
>II	269043	269043	G	A
>II	269232	269232	A	G
>II	269630	269630	T	C
>II	269963	269963	A	G
>II	270146	270146	T	C
>II	270222	270222	A	C
>II	270292	270292	T	G
>II	270378	270378	-	GCA
>II	270708	270708	-	GTT
>II	271408	271408	T	C
>II	271507	271507	T	C
>II	274221	274221	-	AT
>II	297957	297957	T	A
>II	298128	298128	T	C
>II	298708	298708	A	G
>II	298953	298953	C	T
>II	298977	298977	A	G
>II	299021	299021	G	A
>II	299161	299161	C	T
>II	299183	299183	C	T
>II	299376	299376	G	A
>II	299511	299511	T	C
>II	299540	299550	TGGAGGAAGAG	-
>II	299553	299553	C	-
>II	299679	299679	G	T
>II	299707	299707	A	G
>II	299758	299758	T	C
>II	299802	299802	A	C
>II	300102	300102	A	G
>II	300840	300840	T	C
>II	300993	300993	C	T
>II	301035	301035	T	C
>II	383164	383164	G	-
>II	386214	386214	-	AAT
>II	389410	389412	TGC	CTTCG
>II	432772	432772	A	G
>II	493331	493331	T	C
>II	513295	513295	T	C
>II	559813	559813	T	G
>II	621092	621092	A	T
>II	621211	621211	A	G
>II	621472	621472	T	C
>II	621889	621889	T	C
>II	622231	622231	A	T
>II	622581	622581	A	G
>II	622715	622715	T	G
>II	622775	622775	T	-
>II	622814	622814	A	C
>II	622897	622897	C	T
>II	622907	622907	C	A
>II	622953	622953	C	T
>II	623198	623198	A	C
>II	623204	623204	C	T
>II	623339	623339	T	A
>II	623344	623344	T	A
>II	623353	623353	G	A
>II	623711	623711	T	C
>II	623744	623744	G	A
>II	623894	623894	T	G
>II	623935	623935	T	C
>II	623978	623978	T	A
>II	624002	624002	C	T
>II	624141	624141	G	A
>II	624419	624419	T	C
>II	624466	624466	T	A
>II	624662	624662	T	C
>II	624666	624666	G	A
>II	624688	624688	C	T
>II	624724	624724	G	A
>II	624731	624731	A	G
>II	624762	624762	A	C
>II	624816	624816	T	-
>II	625004	625004	C	T
>II	625077	625077	G	C
>II	625130	625130	A	C
>II	625137	625137	A	G
>II	625161	625161	G	T
>II	625225	625225	G	A
>II	625524	625524	A	G
>II	625555	625555	C	A
>II	625617	625617	A	C
>II	625648	625648	T	C
>II	625660	625660	C	G
>II	625688	625688	C	T
>II	625770	625770	C	T
>II	625803	625803	C	T
>II	626019	626019	G	A
>II	626205	626205	T	C
>II	626382	626382	A	G
>II	626397	626397	T	C
>II	626535	626535	C	T
>II	626556	626556	A	C
>II	626583	626583	A	G
>II	626607	626607	T	A
>II	626928	626928	A	T
>II	626982	626982	T	A
>II	628194	628194	C	T
>II	628196	628196	C	T
>II	628271	628271	C	T
>II	628590	628590	-	C
>II	628597	628597	C	T
>II	628730	628730	C	T
>II	628872	628872	G	C
>II	628942	628942	A	G
>II	629062	629062	G	A
>II	629074	629074	G	A
>II	629188	629188	A	G
>II	629565	629565	T	C
>II	629570	629570	A	G
>II	629711	629711	C	T
>II	629981	629981	T	C
>II	630020	630020	C	T
>II	630023	630023	G	A
>II	630600	630600	A	T
>II	630713	630713	T	C
>II	630762	630762	T	C
>II	631172	631172	T	C
>II	631250	631250	C	T
>II	631282	631282	A	G
>II	631501	631501	T	A
>II	631597	631597	C	T
>II	631793	631793	C	T
>II	631799	631799	G	A
>II	632099	632099	A	G
>II	633886	633886	A	G
>II	633889	633889	T	C
>II	634154	634154	T	C
>II	634528	634528	A	G
>II	635056	635056	A	G
>II	635374	635374	G	A
>II	635407	635407	T	C
>II	635857	635857	A	C
>II	635888	635888	T	G
>II	636097	636097	T	C
>II	636196	636196	T	C
>II	636301	636301	C	T
>II	636466	636466	G	A
>II	636638	636638	G	C
>II	636923	636923	C	T
>II	636970	636970	T	C
>II	636992	636992	A	T
>II	637193	637193	C	T
>II	637295	637295	C	T
>II	637580	637580	G	C
>II	637714	637714	C	T
>II	637724	637724	A	C
>II	637857	637857	G	T
>II	637919	637919	T	C
>II	638015	638015	G	A
>II	638645	638645	G	A
>II	639149	639149	G	C
>II	639266	639266	T	C
>II	639356	639356	G	A
>II	639629	639629	T	C
>II	639674	639674	A	G
>II	639722	639722	A	G
>II	639761	639761	A	G
>II	640763	640763	C	T
>II	641000	641000	G	T
>II	641231	641231	T	C
>II	641362	641362	G	A
>II	641396	641396	G	A
>II	641771	641771	T	C
>II	641978	641978	T	C
>II	642185	642185	C	T
>II	642412	642412	A	G
>II	642421	642421	G	A
>II	643060	643060	A	G
>II	643102	643102	A	G
>II	643201	643201	C	-
>II	643359	643359	A	G
>II	643793	643793	T	A
>II	643841	643841	A	G
>II	643842	643842	A	T
>II	643858	643858	C	T
>II	643918	643918	C	A
>II	644036	644036	-	GTTTTGCTACTAACAAAGC
>II	644053	644053	A	G
>II	644241	644241	T	G
>II	644390	644390	C	G
>II	644437	644437	T	C
>II	644554	644554	T	C
>II	644698	644698	C	T
>II	644929	644929	T	C
>II	644966	644966	A	C
>II	644989	644989	C	T
>II	645197	645197	A	G
>II	645249	645249	G	A
>II	645369	645369	T	C
>II	645372	645372	C	T
>II	645500	645500	T	C
>II	645646	645646	G	A
>II	645750	645750	T	C
>II	646092	646092	T	C
>II	646210	646210	T	C
>II	646407	646407	A	G
>II	646726	646726	G	A
>II	646746	646746	A	G
>II	646818	646818	T	A
>II	647167	647167	T	C
>II	647379	647379	C	A
>II	647385	647385	A	G
>II	647806	647806	G	A
>II	648436	648436	T	C
>II	648556	648556	T	C
>II	648936	648936	C	G
>II	649174	649174	G	A
>II	649393	649393	T	A
>II	649464	649464	A	C
>II	649807	649807	C	T
>II	650279	650279	G	A
>II	650289	650289	G	A
>II	650848	650848	C	T
>II	651494	651494	A	T
>II	651899	651899	T	C
>II	652240	652240	T	C
>II	652345	652345	C	T
>II	652465	652465	C	T
>II	652564	652564	C	T
>II	652708	652708	C	T
>II	652885	652885	A	G
>II	653012	653012	T	C
>II	653114	653114	A	T
>II	653117	653117	-	G
>II	653153	653153	G	A
>II	653305	653305	C	T
>II	653307	653307	C	G
>II	653318	653318	A	C
>II	653608	653608	G	A
>II	653754	653754	A	G
>II	654005	654005	T	C
>II	654190	654190	T	C
>II	654217	654217	G	C
>II	654229	654229	C	T
>II	654238	654238	C	T
>II	654266	654266	G	A
>II	654346	654346	A	C
>II	654378	654378	A	G
>II	654385	654385	C	T
>II	654401	654401	T	G
>II	655329	655329	A	G
>II	655389	655389	A	G
>II	655437	655438	AA	-
>II	655773	655773	C	T
>II	655879	655879	C	T
>II	655948	655948	C	T
>II	656122	656122	G	A
>II	656347	656347	A	G
>II	656410	656410	A	G
>II	656454	656454	C	T
>II	656499	656499	C	A
>II	656659	656659	C	T
>II	657001	657001	T	G
>II	657443	657443	G	A
>II	657463	657463	A	T
>II	658667	658667	C	T
>II	658678	658678	A	G
>II	659986	659986	A	G
>II	660118	660118	G	A
>II	660700	660700	T	C
>II	660751	660751	A	T
>II	661735	661735	T	G
>II	661759	661759	A	G
>II	661954	661954	A	G
>II	661975	661975	G	A
>II	661993	661993	A	G
>II	662153	662153	T	C
>II	662235	662235	A	G
>II	662325	662325	A	G
>II	662358	662358	A	T
>II	662549	662549	T	C
>II	662629	662629	A	G
>II	663106	663106	A	G
>II	663250	663250	G	A
>II	663328	663328	A	G
>II	663358	663358	T	C
>II	663898	663898	C	T
>II	664045	664045	C	T
>II	664594	664594	T	A
>II	664604	664604	T	C
>II	665026	665026	-	G
>II	666587	666587	G	A
>II	667658	667658	G	A
>II	667679	667679	A	C
>II	668464	668464	G	A
>II	668529	668529	A	G
>II	668746	668746	C	T
>II	668847	668847	T	C
>II	668863	668863	G	A
>II	669547	669547	A	G
>II	669962	669962	C	T
>II	670181	670181	A	G
>II	670190	670190	G	A
>II	670621	670621	C	T
>II	670926	670926	A	C
>II	671258	671258	C	T
>II	671885	671885	G	A
>II	671895	671895	C	T
>II	672082	672082	C	A
>II	672200	672200	A	G
>II	673094	673094	T	C
>II	673193	673193	A	G
>II	673272	673272	T	G
>II	673688	673688	G	C
>II	674177	674177	A	T
>II	675075	675075	A	G
>II	675992	675992	A	G
>II	676007	676007	C	T
>II	676223	676223	C	A
>II	677148	677148	C	T
>II	677526	677526	G	C
>II	677601	677601	G	A
>II	678663	678663	G	T
>II	678681	678681	T	C
>II	679158	679158	C	A
>II	679267	679267	C	A
>II	679411	679411	C	T
>II	680428	680428	C	T
>II	680603	680603	G	A
>II	680797	680797	C	T
>II	681006	681006	A	T
>II	681085	681085	T	A
>II	681223	681223	G	T
>II	681277	681277	T	C
>II	681293	681293	G	A
>II	681367	681367	A	T
>II	681371	681371	G	A
>II	681435	681435	-	G
>II	682022	682022	T	G
>II	682069	682069	T	C
>II	682326	682326	C	T
>II	682845	682845	A	G
>II	683145	683145	G	A
>II	683292	683292	T	C
>II	683463	683463	C	T
>II	684462	684462	T	G
>II	684672	684672	G	A
>II	684674	684674	A	G
>II	685040	685040	G	A
>II	685181	685181	C	T
>II	685384	685384	T	C
>II	685536	685536	C	T
>II	686032	686032	A	G
>II	686437	686437	A	G
>II	686498	686498	T	C
>II	686642	686642	G	A
>II	686658	686658	A	G
>II	686904	686904	T	C
>II	687225	687225	C	T
>II	687501	687501	T	A
>II	687747	687747	A	T
>II	687855	687855	A	G
>II	688230	688230	T	C
>II	688239	688239	A	G
>II	688350	688350	A	G
>II	688362	688362	T	C
>II	688515	688515	A	G
>II	688575	688575	T	A
>II	688824	688824	A	T
>II	688960	688960	C	A
>II	689031	689031	T	C
>II	689742	689742	C	G
>II	689787	689787	A	G
>II	689871	689871	C	A
>II	689998	689998	C	T
>II	690188	690188	C	T
>II	690205	690205	A	G
>II	691083	691083	C	T
>II	691242	691242	T	C
>II	691360	691360	T	G
>II	691396	691396	G	A
>II	691524	691524	A	G
>II	691582	691582	C	G
>II	691617	691617	C	T
>II	691651	691651	T	G
>II	691713	691713	A	G
>II	691744	691744	A	G
>II	691755	691755	G	A
>II	691768	691768	C	T
>II	691812	691812	T	C
>II	691825	691825	T	C
>II	691958	691958	A	C
>II	692001	692001	C	G
>II	692070	692070	G	A
>II	692241	692241	T	A
>II	692555	692555	T	C
>II	692758	692758	T	C
>II	692764	692764	T	C
>II	692944	692944	T	A
>II	693266	693266	A	G
>II	693344	693344	T	C
>II	693526	693526	C	T
>II	693700	693700	A	T
>II	693798	693798	C	T
>II	693800	693800	A	G
>II	693803	693803	T	C
>II	693999	693999	A	G
>II	694008	694008	A	G
>II	694026	694026	A	T
>II	694028	694028	C	T
>II	694318	694318	T	A
>II	694387	694387	G	A
>II	694543	694543	A	G
>II	694602	694602	A	G
>II	695242	695242	C	T
>II	695449	695449	C	T
>II	695731	695731	T	A
>II	696415	696415	C	T
>II	696526	696526	C	T
>II	696655	696655	G	A
>II	696917	696917	C	T
>II	697329	697329	T	C
>II	697569	697569	T	C
>II	697729	697729	A	C
>II	697774	697774	G	T
>II	697786	697786	T	C
>II	697807	697807	A	C
>II	698077	698077	T	C
>II	698516	698516	T	A
>II	698826	698826	C	T
>II	699176	699176	C	T
>II	699248	699248	A	G
>II	699428	699428	C	T
>II	699543	699543	C	T
>II	699746	699746	G	A
>II	699873	699873	G	A
>II	699932	699932	C	G
>II	699965	699965	C	T
>II	700066	700066	T	A
>II	700090	700090	C	G
>II	700113	700113	C	T
>II	700217	700217	T	C
>II	700292	700292	C	T
>II	700551	700551	A	G
>II	700584	700584	T	C
>II	700605	700605	A	G
>II	750736	750736	A	G
>II	752268	752268	C	T
>II	752352	752352	C	G
>II	753793	753793	T	C
>II	753841	753841	C	T
>II	753880	753880	G	A
>II	753954	753954	T	A
>II	753990	753990	A	G
>II	754039	754039	A	G
>II	754048	754048	C	T
>II	754206	754206	A	G
>II	754255	754255	G	A
>II	754267	754267	G	A
>II	754287	754287	C	T
>II	754627	754627	A	G
>II	754762	754762	G	A
>II	755893	755893	C	T
>II	755914	755914	A	G
>II	755961	755961	T	C
>II	756052	756052	G	A
>II	756064	756064	A	G
>II	756118	756118	C	T
>II	756384	756384	A	C
>II	756560	756560	A	G
>II	756880	756880	A	G
>II	757289	757289	G	A
>II	757759	757759	A	G
>II	758419	758419	G	A
>II	758459	758459	C	T
>II	758777	758777	A	T
>II	758826	758826	G	T
>II	758985	758985	T	C
>II	759072	759072	T	G
>II	759208	759208	A	G
>II	759512	759512	T	G
>II	759577	759577	C	T
>II	760099	760099	T	C
>II	760106	760106	T	A
>II	760153	760153	T	C
>II	760216	760216	T	C
>II	760450	760450	A	G
>II	760618	760618	G	A
>II	760699	760699	T	C
>II	760755	760755	A	G
>II	760811	760811	T	C
>II	760880	760880	-	AA
>II	760887	760889	TTT	G
>II	760900	760900	T	C
>II	760902	760902	A	G
>II	760907	760907	A	G
>II	760912	760912	A	G
>II	760929	760929	-	T
>II	760941	760943	AAT	-
>II	760961	760961	C	T
>II	760968	760968	T	-
>II	760972	760972	C	-
>II	760975	760975	-	C
>II	761290	761290	G	A
>II	761308	761308	C	T
>II	761383	761383	A	G
>II	761641	761641	A	G
>II	761668	761668	T	C
>II	761686	761686	C	T
>II	761707	761707	C	T
>II	761734	761734	G	A
>II	761755	761755	G	A
>II	761758	761758	C	T
>II	761797	761797	G	A
>II	761824	761824	G	A
>II	762190	762190	C	T
>II	762247	762247	A	G
>II	762537	762537	G	A
>II	762983	762983	A	T
>II	762989	762989	T	C
>II	763090	763090	A	G
>II	763172	763172	G	A
>II	763310	763310	G	A
>II	763360	763360	A	G
>II	763400	763400	C	T
>II	763634	763634	T	C
>II	763781	763781	T	C
>II	763922	763922	C	T
>II	763982	763982	A	G
>II	764111	764111	C	T
>II	766009	766009	G	A
>II	766048	766048	C	T
>II	766072	766072	G	C
>II	766207	766207	A	C
>II	766211	766211	G	A
>II	766930	766930	C	T
>II	767171	767171	A	G
>II	767248	767248	T	C
>II	767433	767433	T	C
>II	767455	767455	C	A
>II	767563	767563	T	A
>II	767862	767862	G	A
>II	767949	767951	TCC	CT
>II	768002	768002	A	T
>II	768045	768046	TG	AA
>II	768129	768129	-	C
>II	768131	768131	G	-
>II	768320	768320	C	T
>II	768994	768994	A	T
>II	810599	810599	-	A
>II	812357	812357	A	-
>II	812547	812550	GGAC	A
>III	130	131	CC	-
>III	280	280	-	C
>III	286	286	C	-
>III	13003	13003	T	A
>III	13005	13005	N	TG
>III	44296	44296	G	A
>III	69647	69647	C	T
>III	72640	72640	T	C
>III	84414	84414	A	G
>III	87864	87864	-	T
>III	91635	91635	G	-
>III	92179	92179	G	-
>III	101959	101959	-	CTT
>III	143179	143179	C	T
>III	162407	162407	C	T
>III	162442	162442	C	G
>III	162686	162686	G	T
>III	162740	162740	A	G
>III	163104	163104	C	T
>III	163241	163241	T	-
>III	198980	198980	G	T
>III	257996	257996	C	T
>III	258816	258816	G	T
>III	258864	258864	C	G
>III	258951	258951	A	G
>III	259387	259387	A	G
>III	259494	259494	-	C
>III	259524	259524	G	A
>III	259531	259531	C	T
>III	259759	259759	C	T
>III	260010	260010	A	G
>III	260044	260044	G	A
>III	260435	260435	A	G
>III	260733	260733	C	A
>III	261347	261347	A	G
>III	261366	261366	G	A
>III	262140	262140	T	C
>III	262189	262189	T	C
>III	262264	262264	G	T
>III	262299	262299	C	T
>III	262796	262796	G	A
>III	262865	262865	G	T
>III	263064	263064	G	A
>III	263317	263317	T	C
>III	263826	263826	C	A
>III	264171	264171	T	A
>III	264303	264303	T	C
>III	264462	264462	G	A
>III	264631	264631	C	T
>III	264655	264655	A	G
>III	264663	264663	C	T
>III	264676	264676	C	T
>III	264908	264908	C	T
>III	265066	265066	T	C
>III	265112	265112	C	T
>III	265261	265261	C	T
>III	266069	266069	T	C
>III	266262	266262	T	C
>III	266292	266292	A	G
>III	266303	266304	TC	CG
>III	266420	266420	G	C
>III	267396	267396	C	T
>III	271358	271358	G	C
>III	272137	272137	T	C
>III	273471	273471	T	C
>III	273478	273478	G	A
>III	273482	273482	T	A
>III	273484	273484	G	T
>III	273506	273506	C	T
>III	273550	273550	C	T
>III	273555	273555	G	T
>III	273738	273738	G	A
>III	273755	273755	G	T
>III	274406	274406	C	T
>III	274562	274562	G	A
>III	274755	274755	A	G
>III	278132	278132	C	T
>III	279290	279290	C	T
>III	280481	280481	G	T
>III	286684	286684	T	G
>III	290491	290491	G	A
>III	292215	292215	A	G
>III	292279	292279	G	C
>III	292314	292314	A	C
>III	292966	292966	T	C
>III	293869	293869	G	A
>III	294416	294416	T	A
>III	294620	294620	C	T
>III	295261	295261	-	C
>III	296715	296715	A	C
>III	297944	297944	A	G
>III	298142	298142	A	G
>III	298351	298351	A	G
>III	298427	298427	C	T
>III	298433	298433	G	A
>III	298466	298466	T	C
>III	298573	298573	A	G
>III	298622	298622	A	G
>III	298751	298751	G	T
>III	298789	298789	T	C
>III	298903	298903	G	C
>III	298974	298974	C	A
>III	299021	299021	G	A
>III	299123	299123	T	C
>III	299180	299180	G	C
>III	299190	299190	T	G
>III	299209	299209	A	C
>III	299245	299245	C	T
>III	299287	299287	G	A
>III	299313	299313	G	A
>III	299420	299420	A	G
>III	299670	299670	C	T
>III	299712	299712	T	C
>III	299726	299726	C	T
>III	300720	300720	A	G
>III	300829	300829	G	C
>III	301477	301477	G	A
>III	301761	301761	G	A
>III	302921	302921	C	G
>III	303004	303004	A	G
>III	303524	303524	T	C
>III	303823	303823	A	G
>III	304847	304847	C	G
>III	306583	306583	C	T
>III	306597	306597	T	C
>III	306805	306805	A	G
>III	307038	307038	A	G
>III	307171	307171	T	A
>III	307450	307451	TG	CT
>III	307487	307493	ATCTCGA	CCCGG
>III	307502	307502	C	T
>III	307655	307655	A	G
>III	307756	307757	AA	TG
>III	310338	310338	C	G
>III	311532	311532	C	T
>III	312442	312442	A	G
>III	313931	313931	C	T
>III	314473	314473	T	C
>III	316275	316275	T	-
>IV	100	100	A	-
>IV	144	144	T	-
>IV	145	145	-	C
>IV	148	148	C	-
>IV	152	152	-	CAC
>IV	158	158	-	CC
>IV	165	165	G	-
>IV	173	173	C	-
>IV	184	184	C	-
>IV	188	189	GA	TTT
>IV	206	206	T	-
>IV	213	213	C	A
>IV	228	228	A	C
>IV	244	246	TCT	CCC
>IV	249	249	T	C
>IV	258	258	A	-
>IV	264	264	T	C
>IV	289	289	-	T
>IV	361	361	G	-
>IV	385	385	C	G
>IV	387	387	G	C
>IV	397	397	A	G
>IV	414	414	A	T
>IV	1998	1998	G	T
>IV	2025	2025	T	G
>IV	2034	2034	-	C
>IV	2039	2039	G	-
>IV	2050	2050	C	G
>IV	2052	2052	T	C
>IV	2056	2056	T	G
>IV	2062	2062	C	T
>IV	2066	2066	A	G
>IV	2077	2077	G	A
>IV	2102	2102	C	T
>IV	2125	2125	A	G
>IV	2140	2140	-	C
>IV	2143	2143	G	-
>IV	2146	2146	A	C
>IV	2593	2593	C	T
>IV	2596	2597	GC	CT
>IV	2601	2601	-	ATG
>IV	2608	2608	T	-
>IV	2612	2612	-	T
>IV	2765	2765	G	A
>IV	4447	4447	-	T
>IV	4541	4541	A	-
>IV	4546	4546	C	-
>IV	5407	5407	T	A
>IV	6554	6554	-	T
>IV	9819	9824	TAATTT	A
>IV	9831	9832	AC	TCAA
>IV	14144	14144	A	-
>IV	14149	14149	A	-
>IV	15309	15309	-	T
>IV	15329	15329	-	A
>IV	15469	15469	-	A
>IV	15488	15490	CGT	GCGGA
>IV	18198	18198	T	-
>IV	18313	18313	C	A
>IV	18318	18318	G	A
>IV	18337	18337	G	A
>IV	18349	18349	A	T
>IV	18382	18382	A	T
>IV	18397	18397	G	A
>IV	18617	18617	A	C
>IV	18622	18622	T	A
>IV	18625	18625	G	T
>IV	18634	18634	G	A
>IV	18649	18649	T	A
>IV	18658	18658	G	A
>IV	18689	18689	G	C
>IV	18706	18706	A	G
>IV	18708	18708	G	T
>IV	18721	18721	T	C
>IV	18723	18723	A	-
>IV	18725	18725	-	A
>IV	18730	18730	T	C
>IV	18733	18733	A	T
>IV	18742	18742	G	T
>IV	18769	18769	A	G
>IV	18781	18781	T	C
>IV	18789	18789	C	G
>IV	18793	18793	C	T
>IV	18799	18799	-	A
>IV	18801	18801	C	-
>IV	19756	19756	T	C
>IV	21629	21629	G	A
>IV	23766	23766	C	T
>IV	24960	24960	T	G
>IV	26798	26798	T	C
>IV	27069	27069	A	C
>IV	27354	27354	C	T
>IV	27998	27998	T	G
>IV	28661	28661	T	C
>IV	28758	28758	C	T
>IV	30523	30523	T	C
>IV	30945	30945	C	A
>IV	31343	31343	T	G
>IV	33330	33330	G	A
>IV	34021	34021	C	G
>IV	34180	34180	T	C
>IV	37240	37240	T	C
>IV	38277	38277	T	A
>IV	38317	38317	T	C
>IV	39138	39138	T	G
>IV	40556	40556	C	T
>IV	46721	46721	T	A
>IV	46931	46931	A	G
>IV	48159	48159	G	A
>IV	48354	48354	C	T
>IV	48380	48380	T	G
>IV	48459	48459	A	G
>IV	48462	48462	A	G
>IV	49221	49221	T	C
>IV	49246	49246	T	C
>IV	101529	101529	G	T
>IV	164101	164101	A	G
>IV	164133	164133	C	T
>IV	164177	164177	T	C
>IV	164326	164326	T	C
>IV	164344	164344	A	G
>IV	164369	164369	G	C
>IV	164527	164527	T	C
>IV	164668	164668	T	C
>IV	165074	165074	T	C
>IV	165352	165352	G	A
>IV	165428	165428	A	G
>IV	165473	165473	C	T
>IV	166062	166062	G	A
>IV	166187	166187	C	T
>IV	166505	166505	C	T
>IV	166514	166514	A	G
>IV	166691	166691	A	G
>IV	166721	166721	C	T
>IV	167382	167382	T	C
>IV	167611	167611	-	G
>IV	167945	167945	A	G
>IV	168324	168324	C	T
>IV	168342	168342	A	G
>IV	170403	170403	C	T
>IV	170426	170426	A	G
>IV	170431	170431	C	T
>IV	170533	170533	C	T
>IV	170992	170992	A	G
>IV	171031	171031	A	G
>IV	171372	171372	G	A
>IV	174350	174350	G	T
>IV	174909	174909	T	C
>IV	174965	174965	T	C
>IV	174983	174983	C	T
>IV	175073	175074	CC	-
>IV	175077	175077	-	GT
>IV	175385	175385	G	C
>IV	175490	175490	T	G
>IV	175925	175925	G	A
>IV	176024	176024	T	C
>IV	176097	176097	G	A
>IV	176142	176142	G	A
>IV	176501	176501	C	T
>IV	176597	176597	C	T
>IV	176706	176706	T	C
>IV	177238	177238	C	T
>IV	177285	177285	G	A
>IV	177408	177408	T	C
>IV	177441	177441	G	A
>IV	177834	177834	T	C
>IV	177858	177858	C	T
>IV	177885	177885	T	C
>IV	178110	178110	G	A
>IV	178136	178136	T	A
>IV	178467	178467	A	G
>IV	178531	178531	G	T
>IV	178567	178567	G	C
>IV	178658	178658	C	A
>IV	179008	179008	A	G
>IV	179052	179052	G	A
>IV	179098	179098	C	T
>IV	179183	179183	A	C
>IV	179212	179212	T	C
>IV	179318	179318	C	T
>IV	179406	179406	C	G
>IV	179558	179558	A	G
>IV	179565	179565	G	C
>IV	179710	179710	T	C
>IV	179729	179729	G	A
>IV	179752	179752	T	G
>IV	179774	179774	C	A
>IV	179792	179792	C	A
>IV	179833	179833	A	G
>IV	179968	179968	G	A
>IV	180164	180164	A	G
>IV	180199	180199	A	G
>IV	180387	180387	C	T
>IV	180460	180460	G	A
>IV	180707	180707	G	A
>IV	180723	180723	C	A
>IV	182014	182014	-	TTCTTC
>IV	182051	182051	G	T
>IV	182061	182061	T	C
>IV	182092	182092	C	G
>IV	182571	182571	G	A
>IV	182673	182673	C	G
>IV	182932	182932	A	G
>IV	183084	183084	T	C
>IV	183540	183540	A	G
>IV	183719	183719	T	C
>IV	183800	183800	A	G
>IV	183830	183830	C	T
>IV	183833	183833	T	G
>IV	183986	183986	G	A
>IV	184049	184049	T	C
>IV	184243	184243	T	C
>IV	184295	184295	G	A
>IV	184394	184394	G	A
>IV	184749	184750	AA	-
>IV	184773	184773	T	A
>IV	184831	184831	-	A
>IV	184968	184968	T	C
>IV	185098	185098	C	T
>IV	185263	185263	A	G
>IV	185331	185331	T	C
>IV	185524	185524	C	T
>IV	185527	185527	A	G
>IV	185533	185533	G	C
>IV	185572	185572	A	G
>IV	185603	185603	A	G
>IV	185623	185623	C	T
>IV	185642	185642	T	C
>IV	185672	185672	T	C
>IV	185743	185743	T	C
>IV	185758	185758	C	T
>IV	185779	185779	G	A
>IV	185821	185821	T	C
>IV	185858	185858	C	T
>IV	186787	186787	A	G
>IV	186916	186916	T	C
>IV	187135	187135	T	C
>IV	187273	187273	T	G
>IV	187291	187291	T	C
>IV	187368	187368	G	A
>IV	187771	187771	T	G
>IV	187864	187864	T	C
>IV	188178	188178	G	C
>IV	188225	188225	C	T
>IV	188544	188544	C	T
>IV	189577	189577	T	C
>IV	189807	189807	A	G
>IV	190215	190215	A	G
>IV	190287	190287	A	C
>IV	190572	190572	T	C
>IV	190679	190679	G	T
>IV	190747	190747	A	G
>IV	190885	190885	T	C
>IV	190963	190963	G	C
>IV	191119	191119	C	G
>IV	191187	191187	G	A
>IV	191430	191430	A	G
>IV	192322	192322	C	T
>IV	192353	192353	C	G
>IV	192394	192394	C	T
>IV	192526	192526	A	G
>IV	192913	192913	T	C
>IV	193117	193117	G	A
>IV	193177	193177	A	C
>IV	193178	193178	T	-
>IV	193182	193182	C	T
>IV	193193	193193	G	A
>IV	193196	193196	T	C
>IV	193229	193229	C	T
>IV	193253	193253	T	C
>IV	193289	193289	A	T
>IV	193304	193304	T	C
>IV	193317	193317	C	T
>IV	193329	193329	G	A
>IV	193439	193439	A	G
>IV	193642	193643	AA	GG
>IV	193658	193658	C	T
>IV	193670	193670	G	A
>IV	193798	193798	A	G
>IV	194316	194316	C	T
>IV	194392	194392	T	A
>IV	194393	194393	G	-
>IV	195170	195170	T	C
>IV	195173	195173	T	C
>IV	195235	195235	A	G
>IV	195538	195538	G	A
>IV	195995	195995	G	A
>IV	196089	196089	G	A
>IV	196518	196518	T	C
>IV	196881	196881	C	T
>IV	196926	196926	G	A
>IV	197649	197649	A	G
>IV	197958	197958	C	G
>IV	198452	198452	-	G
>IV	198733	198733	A	G
>IV	198759	198759	C	T
>IV	198808	198808	C	T
>IV	198852	198852	T	C
>IV	198952	198952	T	C
>IV	199390	199390	C	T
>IV	199467	199467	A	G
>IV	199812	199812	G	A
>IV	200225	200225	C	T
>IV	200267	200267	G	A
>IV	200294	200294	T	C
>IV	201113	201113	C	T
>IV	201467	201467	T	C
>IV	201721	201721	C	-
>IV	217178	217178	T	C
>IV	217411	217411	A	G
>IV	217474	217474	T	C
>IV	217503	217503	-	A
>IV	217515	217515	A	G
>IV	217625	217625	A	G
>IV	217759	217759	C	T
>IV	218078	218078	T	C
>IV	267464	267464	A	G
>IV	296139	296139	A	G
>IV	304300	304300	T	C
>IV	304729	304729	T	C
>IV	305427	305427	G	A
>IV	305651	305651	T	G
>IV	356605	356605	T	C
>IV	356809	356809	G	A
>IV	356993	356993	G	T
>IV	357007	357007	G	A
>IV	357080	357080	C	G
>IV	357112	357112	T	C
>IV	357355	357355	C	T
>IV	357572	357572	T	C
>IV	357675	357675	C	A
>IV	357830	357830	G	A
>IV	357845	357845	T	C
>IV	358093	358093	A	G
>IV	358240	358240	T	C
>IV	358273	358273	A	T
>IV	358286	358286	C	T
>IV	358316	358316	G	A
>IV	358341	358341	C	T
>IV	358422	358422	A	C
>IV	358431	358431	T	C
>IV	358473	358473	A	G
>IV	358603	358603	T	A
>IV	358685	358685	T	G
>IV	358732	358732	T	G
>IV	358749	358749	G	T
>IV	358797	358797	G	A
>IV	358926	358926	C	A
>IV	358974	358974	G	A
>IV	359031	359031	A	T
>IV	359049	359049	T	C
>IV	359070	359070	G	A
>IV	359111	359111	C	T
>IV	364776	364776	A	G
>IV	364954	364954	T	G
>IV	365069	365069	A	G
>IV	365782	365782	C	T
>IV	365863	365863	G	A
>IV	365939	365939	A	T
>IV	366325	366325	A	G
>IV	366396	366396	A	C
>IV	366455	366455	T	C
>IV	366506	366506	T	C
>IV	366586	366586	T	C
>IV	366905	366905	T	C
>IV	367205	367205	A	G
>IV	367256	367256	C	T
>IV	367379	367379	G	A
>IV	367607	367607	C	G
>IV	367661	367661	A	G
>IV	368236	368236	C	A
>IV	368250	368250	G	A
>IV	368319	368319	T	C
>IV	368445	368445	A	G
>IV	368778	368778	A	G
>IV	369015	369015	A	G
>IV	369235	369235	T	C
>IV	369397	369397	A	C
>IV	369482	369482	A	G
>IV	375268	375268	G	A
>IV	375311	375311	T	C
>IV	375364	375364	T	C
>IV	375408	375408	T	-
>IV	375414	375414	A	T
>IV	375488	375488	G	A
>IV	375560	375560	C	T
>IV	375563	375563	C	A
>IV	375572	375572	T	G
>IV	375641	375641	A	G
>IV	375720	375720	C	G
>IV	375803	375803	C	T
>IV	375806	375806	C	T
>IV	375856	375856	T	A
>IV	375962	375962	G	T
>IV	376692	376692	A	T
>IV	376898	376898	C	T
>IV	377207	377207	C	T
>IV	377337	377337	A	G
>IV	377517	377517	G	T
>IV	377967	377967	T	C
>IV	378117	378117	C	T
>IV	378284	378284	T	G
>IV	378402	378402	C	T
>IV	378548	378548	T	A
>IV	378792	378792	G	T
>IV	378819	378819	A	G
>IV	378832	378832	T	C
>IV	379125	379125	A	G
>IV	379385	379385	A	G
>IV	379403	379403	A	G
>IV	379601	379601	C	T
>IV	379634	379634	A	T
>IV	379913	379913	A	G
>IV	380066	380066	A	G
>IV	380117	380117	G	A
>IV	380458	380458	T	C
>IV	380611	380611	C	T
>IV	380699	380699	T	C
>IV	381299	381299	T	C
>IV	381377	381377	A	G
>IV	381512	381512	G	A
>IV	381607	381607	C	T
>IV	381781	381781	T	C
>IV	381801	381801	T	C
>IV	382054	382054	T	C
>IV	382260	382260	C	T
>IV	382361	382361	T	C
>IV	382403	382403	T	C
>IV	382427	382427	G	A
>IV	382453	382453	T	C
>IV	382556	382591	TGCATAAGTTCTATCTAATGTGATTGGATGAGCTGA	-
>IV	382722	382722	C	T
>IV	382897	382897	T	C
>IV	383100	383100	G	A
>IV	383105	383105	G	T
>IV	383132	383132	A	G
>IV	383294	383294	T	C
>IV	383296	383296	T	C
>IV	383341	383341	A	T
>IV	383492	383492	A	T
>IV	383977	383977	A	G
>IV	383980	383980	T	C
>IV	384006	384006	A	G
>IV	384036	384036	A	T
>IV	384037	384037	A	G
>IV	384043	384045	CCA	-
>IV	384046	384046	-	TTG
>IV	384053	384053	C	-
>IV	384056	384056	T	A
>IV	384056	384056	-	C
>IV	384061	384061	C	G
>IV	384089	384089	T	C
>IV	384162	384162	A	T
>IV	384257	384259	AGG	GGC
>IV	384265	384265	A	T
>IV	384367	384367	A	C
>IV	384399	384399	T	G
>IV	384423	384423	-	G
>IV	384437	384437	A	G
>IV	384474	384475	CC	GTAGTTGGATCAACTGAAGT
>IV	384551	384551	C	G
>IV	384567	384567	-	A
>IV	384571	384571	G	-
>IV	384575	384579	AGAAC	G
>IV	384584	384584	C	AACT
>IV	384595	384596	AA	GG
>IV	384623	384623	G	A
>IV	384650	384650	G	T
>IV	384657	384657	G	T
>IV	384758	384758	G	A
>IV	384812	384812	A	G
>IV	384847	384847	C	A
>IV	384940	384940	T	A
>IV	384953	384953	-	G
>IV	384955	384955	T	-
>IV	384968	384968	-	G
>IV	384970	384970	T	-
>IV	385169	385169	C	T
>IV	385298	385298	C	T
>IV	385418	385418	G	T
>IV	385451	385451	G	C
>IV	385466	385466	A	G
>IV	385561	385561	C	T
>IV	385586	385586	A	G
>IV	385634	385634	C	T
>IV	385643	385643	-	TG
>IV	385803	385803	C	T
>IV	385843	385845	AGA	GGG
>IV	385951	385951	A	T
>IV	385966	385966	A	G
>IV	385972	385972	A	G
>IV	385975	385975	T	A
>IV	386014	386014	A	G
>IV	386024	386024	-	CT
>IV	386040	386040	G	C
>IV	386052	386052	G	A
>IV	386076	386076	T	C
>IV	386082	386082	T	G
>IV	386142	386142	A	T
>IV	386145	386145	C	-
>IV	386165	386165	G	T
>IV	386180	386181	TG	-
>IV	386185	386185	-	TT
>IV	386190	386190	A	G
>IV	386198	386198	A	G
>IV	386204	386204	C	-
>IV	386218	386218	-	GG
>IV	386274	386274	-	ATA
>IV	386426	386426	C	G
>IV	386448	386448	A	G
>IV	386451	386451	C	-
>IV	386485	386485	C	A
>IV	386488	386488	G	C
>IV	386492	386493	GA	AG
>IV	386516	386516	A	T
>IV	386537	386537	G	A
>IV	386546	386546	T	C
>IV	386553	386553	A	G
>IV	386564	386564	A	T
>IV	386570	386570	C	T
>IV	386581	386582	TT	CC
>IV	386648	386648	-	TC
>IV	386658	386658	T	C
>IV	386680	386680	C	G
>IV	386702	386702	A	G
>IV	386747	386747	C	G
>IV	386764	386764	T	A
>IV	386806	386806	A	G
>IV	386820	386820	C	T
>IV	386935	386935	G	A
>IV	386955	386955	T	G
>IV	386990	386991	AA	TT
>IV	387019	387019	G	C
>IV	387044	387044	A	G
>IV	387065	387065	C	T
>IV	387070	387070	A	C
>IV	387085	387085	A	G
>IV	387110	387110	C	T
>IV	387192	387192	C	T
>IV	387200	387200	G	A
>IV	387347	387347	T	A
>IV	387414	387414	T	C
>IV	387750	387750	C	T
>IV	387809	387809	G	A
>IV	387865	387865	A	G
>IV	388086	388086	G	C
>IV	388258	388258	T	G
>IV	388342	388342	G	A
>IV	388375	388375	T	G
>IV	388463	388463	C	G
>IV	388486	388486	T	C
>IV	388624	388624	C	T
>IV	388851	388851	G	A
>IV	388907	388907	G	A
>IV	388978	388978	T	A
>IV	389048	389048	T	A
>IV	389081	389081	A	G
>IV	389411	389411	G	T
>IV	390063	390063	A	C
>IV	390133	390133	A	G
>IV	390147	390147	C	T
>IV	390156	390156	T	A
>IV	390477	390477	A	GTTGTTG
>IV	390720	390720	T	A
>IV	390780	390780	G	A
>IV	390792	390792	A	T
>IV	391164	391164	C	T
>IV	391185	391185	C	G
>IV	391229	391229	C	T
>IV	391597	391597	T	C
>IV	391748	391748	C	T
>IV	392826	392826	T	C
>IV	392965	392965	A	C
>IV	395794	395794	T	A
>IV	396485	396485	G	A
>IV	396637	396637	A	C
>IV	396727	396727	G	A
>IV	397437	397437	G	A
>IV	398434	398434	G	C
>IV	398549	398549	G	T
>IV	398825	398825	C	T
>IV	399219	399219	G	A
>IV	399228	399228	T	C
>IV	399596	399596	G	A
>IV	400223	400223	G	A
>IV	400268	400268	T	A
>IV	400316	400316	T	C
>IV	400421	400421	A	G
>IV	400430	400430	C	G
>IV	400517	400517	C	T
>IV	400735	400735	A	T
>IV	401143	401143	G	A
>IV	401722	401722	A	G
>IV	401752	401752	G	A
>IV	402076	402076	C	T
>IV	402397	402397	G	A
>IV	402428	402428	G	T
>IV	402882	402882	A	C
>IV	403357	403357	G	A
>IV	403372	403373	GG	AA
>IV	403475	403475	C	T
>IV	403502	403502	G	A
>IV	403569	403569	A	T
>IV	403570	403570	A	G
>IV	403606	403606	G	A
>IV	403705	403705	G	A
>IV	403856	403856	G	A
>IV	403978	403978	C	T
>IV	404330	404330	T	C
>IV	404486	404486	T	-
>IV	404717	404717	G	A
>IV	404729	404729	C	T
>IV	404757	404757	C	A
>IV	404845	404845	A	G
>IV	404968	404968	G	A
>IV	405023	405023	C	T
>IV	405143	405143	A	C
>IV	405170	405170	G	A
>IV	405820	405820	G	A
>IV	405823	405823	T	C
>IV	405964	405964	G	A
>IV	406125	406125	T	C
>IV	406144	406144	T	C
>IV	406177	406177	T	C
>IV	406288	406288	C	T
>IV	406327	406327	G	A
>IV	406411	406411	T	C
>IV	406693	406693	C	T
>IV	406840	406840	C	T
>IV	406927	406927	T	A
>IV	407076	407076	G	A
>IV	407249	407249	C	G
>IV	407312	407312	G	C
>IV	407431	407431	-	CC
>IV	408062	408062	T	C
>IV	408089	408089	C	T
>IV	408119	408119	A	T
>IV	408152	408152	A	T
>IV	408155	408155	T	C
>IV	408243	408243	G	A
>IV	408396	408396	T	C
>IV	408438	408438	A	T
>IV	408728	408728	C	T
>IV	408779	408779	G	A
>IV	408833	408833	T	-
>IV	408834	408834	-	G
>IV	408899	408899	A	G
>IV	408916	408916	G	T
>IV	410750	410750	T	C
>IV	411066	411066	T	C
>IV	411207	411207	C	G
>IV	411358	411358	A	-
>IV	411467	411467	T	G
>IV	411522	411522	A	-
>IV	411564	411564	C	T
>IV	411686	411686	C	T
>IV	412400	412400	T	C
>IV	412406	412406	T	C
>IV	435470	435470	A	-
>IV	435533	435533	T	A
>IV	435674	435674	C	-
>IV	435696	435696	C	T
>IV	435836	435836	G	A
>IV	435924	435924	A	G
>IV	435950	435950	-	CCGA
>IV	436002	436002	G	A
>IV	436003	436003	G	T
>IV	436023	436023	A	G
>IV	436038	436038	C	T
>IV	436134	436134	-	T
>IV	436173	436173	C	A
>IV	436188	436188	T	C
>IV	436266	436266	A	G
>IV	436279	436279	C	G
>IV	436315	436315	-	CGAA
>IV	436320	436321	GG	-
>IV	436489	436489	A	T
>IV	436550	436550	T	C
>IV	436572	436572	C	T
>IV	436891	436891	T	C
>IV	437001	437001	C	T
>IV	437042	437042	A	C
>IV	437061	437061	T	G
>IV	437072	437072	T	A
>IV	437088	437088	C	T
>IV	437137	437137	G	A
>IV	437157	437160	AATT	-
>IV	456472	456472	A	G
>IV	462098	462098	T	G
>IV	519329	519329	-	G
>IV	528506	528506	A	-
>IV	528508	528508	-	A
>IV	529453	529460	ACGACCCA	CACC
>IV	530358	530358	G	-
>IV	530408	530408	T	-
>IV	530412	530412	A	-
>IV	530422	530422	T	-
>IV	531263	531263	T	-
>IV	535166	535166	T	-
>IV	535168	535169	CG	-
>IV	537747	537747	C	-
>IV	572420	572420	C	T
>IV	588800	588800	-	T
>IV	637826	637826	T	A
[truncated: 7,516 more rows]
