# Supplementary material for: The Saccharomyces cerevisiae W303-K6001 cross-platform genome sequence: insights into ancestry and physiology of a laboratory mutt
Source: Open Biol. 2012 Aug;2(8):120093. doi: 10.1098/rsob.120093 (PMC3438534; doi:10.1098/rsob.120093)
Supplement: Mutations per gene, table [file rsob120093-s2.xlsx]

## Sheet: Sheet1
gene	syn SNP	nonsyn SNP	single indel	complex indel
Q0045	0	0	1	0
Q0065	0	1	0	0
Q0085	5	3	0	0
Q0092	0	1	0	0
Q0115	0	1	0	0
Q0140	0	1	0	1
YAL005C	1	0	0	0
YAL063C	23	6	0	0
YAL063C-A	0	1	0	0
YAL064C-A	2	2	0	0
YAL064W	0	0	0	1
YAR002W	0	1	0	0
YAR042W	1	1	0	0
YAR050W	52	19	7	0
YAR053W	1	2	0	0
YAR064W	0	1	0	0
YBL015W	1	0	0	0
YBL016W	2	0	0	0
YBL017C	14	14	0	0
YBL019W	0	3	0	0
YBL020W	6	0	0	0
YBL021C	1	0	0	0
YBL022C	15	2	0	0
YBL023C	8	1	0	0
YBL024W	2	3	0	0
YBL025W	2	1	0	0
YBL026W	2	0	0	0
YBL028C	3	0	0	0
YBL029W	6	2	0	0
YBL030C	4	0	0	0
YBL031W	2	4	0	0
YBL032W	2	2	0	0
YBL033C	11	0	0	0
YBL034C	5	4	0	0
YBL037W	0	1	0	0
YBL105C	4	1	0	0
YBR008C	6	6	0	0
YBR009C	1	0	0	0
YBR011C	3	1	0	0
YBR014C	2	1	0	0
YBR015C	10	1	0	0
YBR016W	1	0	0	1
YBR017C	2	0	0	0
YBR030W	6	6	1	0
YBR073W	0	0	1	0
YBR094W	0	1	0	0
YBR128C	0	1	0	0
YBR137W	0	1	0	0
YBR200W	4	1	0	0
YBR200W-A	1	0	0	0
YBR201C-A	0	1	0	0
YBR201W	5	1	0	0
YBR202W	13	1	0	0
YBR203W	12	5	0	0
YBR205W	4	0	0	0
YBR207W	7	1	0	0
YBR208C	17	9	0	0
YBR210W	2	1	0	0
YBR211C	3	2	0	0
YBR212W	5	2	0	1
YBR213W	1	1	0	0
YBR214W	5	2	0	0
YBR215W	8	3	1	0
YBR216C	8	4	0	0
YBR218C	9	2	0	0
YBR220C	6	0	0	0
YBR222C	2	0	0	0
YBR223C	3	2	0	0
YBR224W	0	2	0	0
YBR225W	6	3	0	1
YBR226C	0	1	0	0
YBR227C	2	0	0	0
YBR228W	1	1	0	0
YBR229C	5	0	0	0
YBR230W-A	1	0	0	0
YBR231C	2	1	0	0
YBR232C	1	0	0	0
YBR233W	2	0	0	0
YBR233W-A	1	0	0	0
YBR234C	3	1	0	0
YBR235W	17	1	0	0
YBR236C	3	2	0	0
YBR237W	7	14	0	0
YBR238C	6	1	0	0
YBR239C	4	3	0	0
YBR240C	3	0	0	0
YBR272C	0	0	0	1
YBR274W	1	0	0	0
YBR275C	17	6	0	0
YBR276C	4	6	0	0
YBR277C	1	1	0	0
YBR278W	5	0	0	0
YBR279W	14	0	0	0
YBR280C	10	1	0	0
YBR281C	5	5	0	0
YBR282W	1	0	0	1
YBR283C	1	0	0	0
YCL018W	0	0	1	0
YCL027W	1	0	0	0
YCL029C	1	0	0	0
YCL047C	1	0	0	0
YCR024C-A	1	0	0	0
YCR024C-B	1	1	0	0
YCR081W	0	1	0	0
YCR082W	1	0	0	0
YCR083W	1	0	0	0
YCR084C	5	3	0	0
YCR085W	1	0	0	0
YCR086W	1	0	0	0
YCR087W	0	3	0	1
YCR088W	2	4	2	0
YCR089W	1	1	0	0
YCR091W	0	2	0	0
YCR092C	0	2	0	0
YCR093W	1	0	0	0
YCR097W	0	1	0	0
YCR097W-A	0	1	0	0
YCR098C	7	1	0	0
YCR100C	1	1	0	0
YCR101C	2	0	0	0
YCR102C	0	1	0	0
YCR102W-A	0	1	0	0
YCR104W	0	1	0	0
YCR106W	0	2	0	0
YCR107W	1	1	0	0
YCR108C	0	1	0	1
YDL022W	2	0	0	0
YDL024C	3	1	2	0
YDL025C	12	2	0	0
YDL026W	0	1	0	0
YDL027C	3	5	0	0
YDL028C	5	2	0	0
YDL029W	7	0	0	0
YDL030W	1	2	0	0
YDL031W	2	2	0	0
YDL033C	0	2	0	0
YDL035C	5	10	0	1
YDL036C	7	5	0	0
YDL037C	9	4	0	0
YDL039C	10	16	0	2
YDL040C	10	3	0	0
YDL042C	4	4	0	0
YDL043C	3	2	0	0
YDL044C	1	1	0	0
YDL048C	6	2	0	0
YDL049C	2	0	0	0
YDL051W	0	1	0	0
YDL055C	1	0	0	0
YDL084W	1	1	0	0
YDL085W	2	0	0	0
YDL090C	0	1	0	0
YDL136W	1	0	0	0
YDL143W	5	0	0	0
YDL144C	3	3	0	0
YDL145C	6	5	0	0
YDL146W	11	3	0	1
YDL147W	3	1	0	0
YDL148C	4	1	0	0
YDL149W	16	7	0	0
YDL150W	7	3	0	0
YDL153C	1	6	0	1
YDL154W	12	14	0	0
YDL155W	8	0	0	0
YDL156W	3	4	0	1
YDL157C	0	1	0	0
YDL160C	4	0	0	0
YDL161W	2	1	0	0
YDL162C	0	0	1	0
YDL164C	8	1	0	0
YDL165W	2	0	0	0
YDL166C	1	0	0	0
YDL199C	0	1	0	0
YDL227C	0	2	0	0
YDL231C	1	1	0	0
YDL233W	1	1	0	0
YDL235C	1	0	0	0
YDL236W	0	1	0	0
YDL237W	0	2	0	0
YDL238C	1	0	0	0
YDL239C	2	4	0	0
YDL240W	1	1	0	0
YDL243C	6	0	1	0
YDL248W	0	3	0	1
YDR004W	1	0	0	0
YDR007W	0	1	0	0
YDR034C-C	1	0	0	0
YDR060W	1	0	0	0
YDR096W	1	2	0	0
YDR097C	0	2	0	0
YDR098C	0	1	0	0
YDR101C	1	0	0	0
YDR103W	0	1	0	0
YDR104C	2	2	0	0
YDR105C	1	0	0	0
YDR106W	1	1	0	0
YDR108W	0	1	0	0
YDR109C	1	0	0	0
YDR125C	0	1	0	0
YDR180W	0	2	0	1
YDR186C	1	0	0	0
YDR259C	0	1	0	0
YDR273W	0	1	0	0
YDR293C	0	1	0	0
YDR340W	0	0	1	0
YDR389W	1	0	0	0
YDR416W	0	1	0	0
YDR471W	0	1	0	0
YDR490C	0	1	0	0
YDR544C	0	10	0	0
YDR545W	1	1	0	1
YEL021W	0	2	0	0
YEL063C	0	1	0	0
YER001W	0	1	0	0
YER011W	0	1	0	0
YER012W	2	0	0	0
YER013W	5	0	0	0
YER014W	0	1	0	0
YER019C-A	1	0	0	0
YER020W	14	5	0	1
YER021W	11	1	0	0
YER022W	9	6	0	0
YER023W	1	0	0	0
YER024W	10	5	0	0
YER025W	1	0	0	0
YER069W	0	1	0	0
YER096W	0	1	0	0
YER118C	0	1	0	0
YER119C	2	1	0	0
YER119C-A	2	1	0	0
YER120W	1	1	0	0
YER121W	0	1	0	0
YER122C	6	3	0	0
YER123W	2	1	0	0
YER124C	2	3	0	0
YER125W	3	0	0	0
YER126C	1	0	0	0
YER127W	4	3	0	0
YER128W	1	0	0	0
YER129W	17	10	0	0
YER130C	5	2	0	0
YER131W	1	0	0	0
YER142C	1	0	0	0
YER172C	1	0	0	0
YFL009W	0	1	0	0
YFL023W	4	4	0	1
YFL024C	15	2	0	0
YFL025C	7	5	0	0
YFL030W	6	0	0	0
YFR004W	1	0	0	0
YFR020W	2	8	0	0
YFR021W	4	1	0	0
YFR024C-A	6	1	0	0
YFR025C	3	5	0	0
YFR037C	1	0	0	0
YFR038W	10	4	0	0
YFR039C	1	2	0	0
YFR042W	1	2	0	0
YFR043C	1	2	0	0
YFR044C	1	0	0	0
YFR045W	1	0	0	0
YFR054C	0	0	0	1
YFR057W	0	1	0	0
YGL023C	0	1	0	0
YGL062W	0	0	0	1
YGL095C	0	1	0	0
YGL096W	3	6	0	0
YGL097W	3	1	0	0
YGL099W	1	3	0	0
YGL100W	0	1	0	0
YGL101W	1	1	0	0
YGL102C	0	2	0	0
YGL103W	0	0	1	0
YGL104C	2	0	0	0
YGL105W	3	0	0	0
YGL106W	1	0	0	0
YGL107C	1	5	0	0
YGL108C	0	1	0	0
YGL109W	0	1	0	0
YGL110C	5	3	0	0
YGL111W	7	1	0	0
YGL112C	6	1	0	0
YGL114W	1	3	0	0
YGL116W	1	2	0	0
YGL117W	0	1	0	0
YGL125W	1	0	0	0
YGL160W	1	0	0	0
YGL256W	4	1	0	0
YGL257C	2	0	0	0
YGL258W	1	5	0	0
YGL258W-A	1	1	0	0
YGL259W	2	9	0	1
YGR023W	2	0	0	2
YGR061C	0	0	0	2
YGR075C	0	1	0	0
YGR087C	4	1	0	0
YGR088W	1	1	0	0
YGR089W	4	8	0	0
YGR090W	0	1	0	0
YGR092W	0	1	0	0
YGR094W	7	2	0	0
YGR095C	1	0	0	0
YGR096W	2	0	0	0
YGR097W	19	6	0	0
YGR098C	3	5	0	0
YGR099W	7	6	2	0
YGR100W	9	1	0	0
YGR103W	0	1	0	0
YGR104C	0	1	0	0
YGR108W	2	1	0	0
YGR109C	6	3	0	0
YGR109W-B	1	0	0	0
YGR110W	6	2	0	0
YGR111W	3	2	0	0
YGR115C	2	0	0	0
YGR116W	12	2	0	0
YGR117C	10	3	0	1
YGR119C	5	3	0	1
YGR120C	3	0	0	0
YGR121C	7	3	0	0
YGR121W-A	0	0	1	0
YGR122C-A	1	4	0	0
YGR122W	14	3	0	0
YGR125W	1	1	0	0
YGR127W	5	4	0	0
YGR128C	12	4	0	1
YGR129W	4	1	0	0
YGR130C	9	7	0	1
YGR131W	1	0	0	0
YGR155W	2	0	0	0
YGR156W	0	1	0	0
YGR157W	3	1	0	0
YGR159C	0	4	0	0
YGR160W	0	1	0	0
YGR161C	3	1	0	0
YGR162W	0	5	0	0
YGR163W	1	0	0	0
YGR166W	8	6	0	0
YGR167W	0	5	0	1
YGR168C	1	0	0	0
YGR240C	6	0	0	0
YGR245C	1	0	0	0
YGR246C	7	5	0	2
YGR247W	2	2	0	0
YGR248W	4	3	0	0
YGR249W	6	3	0	0
YGR250C	13	2	0	0
YGR251W	2	1	1	0
YGR252W	2	1	0	1
YGR253C	1	0	0	0
YGR254W	1	0	0	0
YGR257C	0	0	2	0
YGR258C	2	2	0	0
YGR260W	6	2	0	0
YGR261C	10	3	0	0
YGR262C	2	0	0	0
YGR263C	1	0	0	0
YGR266W	0	1	0	0
YGR271W	0	1	0	0
YGR279C	1	0	0	0
YHL004W	0	1	0	0
YHL005C	2	1	0	0
YHL006C	4	1	0	0
YHL007C	4	4	0	0
YHL008C	48	18	2	4
YHL009C	4	8	0	0
YHL010C	0	1	0	0
YHL012W	4	2	0	0
YHL014C	7	2	0	0
YHL015W	2	0	0	0
YHL015W-A	2	2	2	0
YHL016C	22	2	2	0
YHL017W	3	0	0	0
YHL018W	1	0	0	0
YHL026C	0	1	0	0
YHL030W	14	9	0	0
YHL030W-A	0	1	0	0
YHL031C	2	1	0	0
YHL032C	13	5	0	0
YHL033C	4	2	0	0
YHL034C	1	1	0	0
YHL048W	6	5	0	0
YHL050C	1	0	0	0
YHR008C	1	1	0	0
YHR009C	8	4	0	0
YHR011W	1	0	0	0
YHR012W	2	1	0	0
YHR013C	2	1	0	0
YHR014W	1	5	0	0
YHR015W	2	1	0	0
YHR017W	3	2	0	1
YHR018C	9	0	0	0
YHR019C	8	0	0	0
YHR020W	12	1	0	1
YHR021W-A	1	3	0	0
YHR022C	7	10	2	1
YHR023W	25	9	0	0
YHR024C	7	1	0	0
YHR025W	3	0	0	0
YHR026W	1	0	0	0
YHR027C	1	0	0	0
YHR028C	1	0	0	0
YHR065C	1	0	0	0
YHR072W	0	1	0	0
YHR073W	0	1	0	0
YHR078W	0	1	0	0
YHR158C	1	0	0	0
YHR164C	0	1	0	0
YHR211W	6	0	0	0
YHR216W	14	6	0	0
YIL013C	0	1	0	0
YIL017C	0	1	0	0
YIL030C	0	1	0	0
YIL043C	4	2	0	0
YIL044C	5	4	0	0
YIL045W	2	1	0	1
YIL047C	8	5	0	0
YIL048W	6	0	0	0
YIL049W	6	4	0	0
YIL050W	1	1	0	0
YIL051C	1	0	0	0
YIL052C	1	0	3	0
YIR030C	0	1	0	0
YJL029C	1	0	0	0
YJL033W	0	1	0	0
YJL034W	2	0	0	0
YJL042W	6	6	0	0
YJL043W	2	1	0	0
YJL044C	2	2	0	0
YJL045W	1	1	0	0
YJL046W	3	1	0	0
YJL076W	0	1	0	0
YJL089W	0	1	0	0
YJL110C	0	1	0	0
YJL168C	0	1	0	0
YJL195C	1	0	0	0
YJR023C	0	0	0	1
YJR071W	1	0	0	0
YJR092W	0	0	1	0
YJR128W	1	2	1	1
YJR132W	5	1	0	0
YJR134C	3	1	0	0
YJR137C	8	5	0	0
YJR138W	12	3	0	0
YJR139C	1	0	0	0
YJR140C	11	7	0	0
YJR151C	8	2	0	0
YJR155W	3	2	0	0
YJR162C	1	0	0	0
YKL001C	1	0	0	0
YKL002W	0	1	0	0
YKL005C	1	4	0	1
YKL006C-A	0	0	1	0
YKL007W	2	0	0	0
YKL008C	6	0	0	0
YKL010C	9	8	0	0
YKL011C	2	0	0	0
YKL012W	1	1	0	0
YKL013C	1	0	0	0
YKL014C	21	16	0	0
YKL015W	7	4	0	0
YKL032C	2	1	0	0
YKL033W	7	8	0	0
YKL033W-A	1	1	0	0
YKL034W	9	2	0	0
YKL064W	0	1	0	0
YKL104C	0	1	0	0
YKL116C	0	1	0	0
YKL134C	1	2	0	0
YKL135C	3	1	0	0
YKL136W	0	2	0	0
YKL137W	1	1	0	0
YKL138C	1	0	0	0
YKL138C-A	2	0	0	0
YKL139W	3	0	0	0
YKL140W	3	3	0	0
YKL141W	8	3	0	0
YKL142W	2	0	0	0
YKL143W	8	0	0	0
YKL144C	1	0	0	0
YKL145W	1	0	0	0
YKL146W	5	2	0	0
YKL147C	0	1	0	1
YKL150W	4	0	0	0
YKL152C	1	0	0	0
YKL154W	0	1	0	0
YKL155C	1	0	0	0
YKL157W	1	1	0	0
YKL160W	1	0	0	0
YKL161C	1	4	0	0
YKL162C	7	6	0	0
YKL162C-A	0	1	0	0
YKL163W	15	0	0	1
YKL164C	5	2	0	0
YKL165C	7	1	0	0
YKL165C-A	1	0	0	0
YKL166C	1	1	0	0
YKL167C	1	1	0	0
YKL168C	10	6	0	0
YKL170W	1	0	0	0
YKL171W	10	2	0	0
YKL172W	1	0	0	0
YKL173W	2	3	0	0
YKL174C	6	1	0	0
YKL175W	4	3	0	0
YKL176C	3	3	0	0
YKL179C	4	4	0	0
YKL180W	0	0	0	1
YKL181W	5	2	0	0
YKL182W	12	2	0	0
YKL198C	0	0	1	1
YKL203C	0	2	0	0
YKL211C	6	0	0	0
YKL212W	7	1	0	0
YKL225W	0	0	1	0
YKR001C	0	1	0	0
YKR002W	5	0	0	0
YKR003W	1	1	0	0
YKR004C	4	2	0	0
YKR005C	0	3	0	0
YKR007W	0	0	0	1
YKR008W	0	2	0	0
YKR009C	0	3	0	0
YKR010C	1	3	0	0
YKR011C	1	1	0	0
YKR015C	12	6	0	0
YKR016W	0	3	0	0
YKR017C	1	0	0	0
YKR018C	2	2	0	0
YKR019C	7	3	0	0
YKR020W	1	1	0	0
YKR021W	10	5	0	0
YKR022C	2	3	0	1
YKR023W	9	7	0	0
YKR024C	10	2	0	0
YKR025W	3	1	0	0
YKR027W	4	6	0	0
YKR028W	15	3	0	2
YKR029C	13	6	0	0
YKR030W	1	0	0	0
YKR031C	9	6	0	0
YKR032W	0	1	0	1
YKR034W	1	0	0	0
YKR036C	3	2	0	1
YKR037C	5	0	0	0
YKR038C	3	0	0	0
YKR039W	1	4	0	0
YKR041W	1	1	0	0
YKR042W	6	0	0	0
YKR043C	0	2	0	0
YKR044W	0	2	0	0
YKR050W	10	2	0	1
YKR051W	3	0	0	0
YKR052C	3	0	0	0
YKR053C	1	2	0	0
YKR054C	33	20	0	0
YKR055W	4	3	0	0
YKR056W	7	6	0	0
YKR058W	6	9	0	0
YKR059W	1	0	0	0
YKR060W	2	4	0	0
YKR061W	5	2	0	0
YKR062W	1	0	0	0
YKR063C	2	3	0	1
YKR064W	10	6	0	0
YKR065C	1	0	0	0
YKR066C	7	1	0	0
YKR067W	12	6	0	0
YKR068C	2	0	0	0
YKR069W	2	5	2	0
YKR070W	2	0	0	0
YKR071C	4	3	0	0
YKR072C	5	2	0	1
YKR073C	0	1	0	1
YKR074W	1	0	0	0
YKR075C	3	3	0	0
YKR077W	0	1	0	0
YKR078W	1	1	0	0
YKR079C	5	6	0	0
YKR080W	2	0	0	0
YKR081C	7	1	0	0
YKR082W	6	8	0	0
YKR083C	1	2	0	0
YKR084C	6	4	0	0
YKR085C	3	1	0	0
YKR086W	9	4	0	0
YKR087C	1	1	0	0
YKR088C	2	1	0	0
YKR089C	9	0	0	0
YKR090W	10	6	0	0
YKR091W	3	2	0	0
YKR092C	8	1	0	5
YKR096W	9	2	0	0
YKR098C	3	4	2	0
YKR099W	4	3	0	0
YKR100C	0	1	0	0
YLL001W	2	0	0	0
YLL003W	5	5	0	0
YLL004W	4	2	0	0
YLL005C	1	1	0	0
YLL007C	5	2	0	0
YLL008W	5	1	0	0
YLL009C	1	0	0	0
YLL010C	2	2	0	1
YLL011W	2	0	0	0
YLL012W	7	6	0	0
YLL013C	9	7	0	1
YLL014W	0	1	0	0
YLL015W	7	5	0	0
YLL018C	3	0	0	0
YLL018C-A	2	0	0	0
YLL019C	0	3	0	0
YLL021W	1	0	0	0
YLL039C	0	0	0	1
YLL043W	1	1	0	0
YLR001C	3	3	0	0
YLR002C	0	1	0	0
YLR004C	3	0	0	0
YLR005W	4	0	0	0
YLR006C	1	5	0	0
YLR007W	5	4	0	0
YLR008C	1	0	0	0
YLR014C	1	2	0	0
YLR016C	0	2	0	0
YLR017W	7	0	0	0
YLR018C	9	4	0	0
YLR019W	4	3	0	0
YLR020C	10	1	0	0
YLR021W	1	1	0	0
YLR022C	2	0	0	0
YLR023C	7	5	0	0
YLR024C	11	6	0	0
YLR025W	2	0	0	0
YLR026C	2	0	0	0
YLR027C	2	2	0	0
YLR032W	0	1	0	0
YLR080W	0	1	0	0
YLR081W	4	4	0	0
YLR082C	0	1	0	0
YLR083C	6	2	0	0
YLR084C	10	8	0	0
YLR085C	5	0	0	0
YLR086W	15	11	0	0
YLR087C	24	8	0	0
YLR088W	9	0	0	0
YLR089C	4	1	0	0
YLR090W	7	2	0	0
YLR092W	3	1	0	0
YLR093C	2	1	0	0
YLR094C	4	2	0	0
YLR095C	8	5	0	1
YLR096W	2	0	0	0
YLR097C	2	1	0	0
YLR098C	5	1	0	0
YLR099C	2	1	0	0
YLR187W	1	0	0	0
YLR188W	0	1	0	0
YLR211C	2	0	0	0
YLR212C	9	0	0	0
YLR213C	2	0	0	0
YLR220W	3	1	0	0
YLR221C	1	3	0	0
YLR222C	7	4	0	0
YLR222C-A	1	0	0	0
YLR223C	5	3	0	0
YLR224W	2	3	0	0
YLR225C	5	0	0	0
YLR226W	3	0	0	0
YLR227C	2	4	0	0
YLR228C	10	4	0	1
YLR229C	0	1	0	0
YLR230W	0	2	0	0
YLR231C	14	0	0	0
YLR232W	0	2	0	0
YLR233C	21	6	2	1
YLR234W	16	1	0	0
YLR235C	1	3	0	0
YLR236C	0	1	0	0
YLR239C	2	0	0	0
YLR240W	12	0	0	0
YLR241W	10	0	0	0
YLR242C	6	0	0	0
YLR243W	1	0	0	0
YLR244C	2	0	0	0
YLR246W	2	3	0	0
YLR247C	16	12	0	0
YLR248W	9	5	0	0
YLR249W	4	2	0	0
YLR251W	0	1	0	0
YLR252W	0	2	0	0
YLR253W	6	1	0	0
YLR254C	1	0	0	0
YLR255C	0	0	0	2
YLR256W	18	6	0	0
YLR257W	1	1	0	0
YLR258W	11	1	0	0
YLR259C	6	0	0	0
YLR260W	5	1	0	1
YLR261C	0	2	0	0
YLR262C	1	0	0	0
YLR263W	15	13	0	0
YLR264C-A	0	1	0	0
YLR264W	1	0	0	0
YLR265C	3	7	0	0
YLR266C	7	8	0	0
YLR289W	1	0	0	0
YLR305C	0	1	0	0
YLR337C	0	1	0	0
YLR350W	1	0	0	0
YLR380W	5	0	0	0
YLR392C	0	1	0	0
YLR431C	4	3	0	0
YLR432W	0	1	0	0
YLR433C	2	1	0	0
YLR434C	0	8	1	0
YLR435W	5	1	0	0
YLR436C	19	9	0	0
YLR437C	1	2	0	1
YLR438C-A	1	0	0	0
YLR439W	5	1	0	0
YLR440C	0	1	0	0
YLR452C	0	1	0	0
YLR454W	1	0	0	0
YML018C	2	0	0	0
YML019W	3	0	0	0
YML020W	7	4	0	0
YML028W	0	1	0	0
YML042W	0	1	0	0
YML086C	0	1	0	0
YML100W	3	3	0	0
YML100W-A	0	1	0	0
YML102W	0	1	0	0
YML103C	8	5	0	1
YML104C	12	11	0	0
YML105C	1	0	0	0
YML106W	1	0	0	0
YML107C	4	3	0	0
YML108W	1	1	0	0
YML109W	15	8	0	2
YML110C	3	2	0	0
YML111W	1	2	0	0
YML117W	0	1	0	0
YML130C	9	0	0	0
YML131W	5	2	0	2
YMR016C	5	2	0	1
YMR027W	0	1	0	0
YMR073C	1	2	0	0
YMR074C	1	0	0	0
YMR075W	3	1	0	0
YMR084W	2	3	0	0
YMR085W	8	3	0	0
YMR086C-A	1	0	0	0
YMR086W	11	6	0	1
YMR122C	1	0	0	0
YMR124W	5	6	0	1
YMR125W	10	4	0	0
YMR126C	0	1	0	0
YMR127C	1	1	0	0
YMR128W	15	7	0	0
YMR129W	11	3	0	0
YMR130W	5	2	0	0
YMR131C	1	3	0	0
YMR132C	3	0	0	0
YMR133W	4	5	0	0
YMR134W	4	1	0	0
YMR135C	7	0	0	1
YMR135W-A	1	3	0	0
YMR136W	4	3	0	0
YMR137C	8	1	0	0
YMR138W	2	2	0	0
YMR139W	2	2	0	0
YMR140W	6	2	0	0
YMR141C	1	0	0	0
YMR142C	1	0	1	0
YMR143W	0	0	1	0
YMR144W	1	1	0	0
YMR145C	9	0	0	0
YMR146C	1	0	0	0
YMR147W	0	1	0	0
YMR149W	0	5	0	0
YMR151W	2	5	2	0
YMR152W	3	3	0	0
YMR153W	2	3	0	0
YMR154C	9	9	0	0
YMR155W	4	2	0	0
YMR156C	1	0	0	0
YMR157C	2	1	0	0
YMR158C-A	1	0	0	0
YMR158W	2	0	0	0
YMR159C	3	0	0	0
YMR160W	4	1	0	0
YMR161W	1	0	0	0
YMR162C	11	2	0	0
YMR163C	9	5	0	0
YMR164C	6	10	0	2
YMR165C	11	5	0	0
YMR172W	0	1	0	0
YMR205C	0	1	0	0
YMR207C	0	0	0	1
YMR235C	1	0	0	0
YMR237W	0	1	0	0
YMR264W	4	2	0	0
YMR265C	11	8	1	0
YMR307W	1	0	0	0
YMR309C	3	2	0	0
YMR310C	3	2	0	0
YMR311C	1	1	0	0
YMR312W	3	6	0	0
YMR313C	2	1	0	0
YMR314W	2	0	0	0
YMR315W	4	1	0	0
YMR315W-A	0	1	0	0
YMR316C-A	0	1	0	0
YMR316W	0	1	0	0
YMR317W	9	13	0	1
YMR319C	5	2	0	0
YMR320W	0	3	0	0
YMR326C	0	1	0	0
YNL073W	1	0	0	0
YNL074C	0	1	0	0
YNL075W	3	1	0	0
YNL076W	7	5	0	0
YNL077W	1	1	0	0
YNL078W	2	3	0	1
YNL079C	0	1	0	0
YNL081C	1	1	0	0
YNL082W	1	0	0	0
YNL083W	1	0	0	1
YNL085W	1	2	0	0
YNL086W	0	1	0	0
YNL088W	4	1	0	0
YNL090W	2	1	0	0
YNL091W	3	2	0	0
YNL092W	1	1	0	0
YNL093W	3	0	0	0
YNL094W	2	1	0	0
YNL095C	8	6	0	0
YNL096C	1	0	0	0
YNL097C	6	1	0	0
YNL132W	0	1	0	0
YNL157W	0	1	0	0
YNL172W	0	0	0	1
YNL199C	0	1	0	0
YNL201C	0	1	0	0
YNL202W	6	0	0	0
YNL203C	0	4	0	0
YNL204C	6	5	0	0
YNL205C	0	1	0	1
YNL206C	10	5	0	0
YNL207W	3	0	0	0
YNL208W	5	2	0	0
YNL209W	1	1	0	0
YNL210W	0	1	0	0
YNL219C	1	2	0	0
YNL233W	0	1	0	0
YNL236W	0	1	0	0
YNL242W	12	6	0	0
YNL249C	0	1	0	0
YNL251C	1	0	0	0
YNL272C	1	0	0	0
YNL278W	0	1	0	0
YNL279W	1	0	0	0
YNL280C	1	0	0	0
YNL283C	1	6	0	1
YNL284C	3	1	0	0
YNL284C-A	2	2	0	1
YNL285W	1	5	1	0
YNL286W	2	1	0	0
YNL288W	1	2	0	0
YNL289W	2	0	0	0
YNL290W	4	1	0	0
YNL291C	1	1	0	0
YNL300W	1	0	0	0
YNL302C	0	0	4	0
YNL303W	1	2	0	0
YNL304W	2	1	0	0
YNL305C	0	0	0	1
YNL306W	1	0	0	0
YNL317W	5	1	0	0
YNL318C	3	1	0	0
YNR051C	0	3	0	0
YNR052C	0	0	0	1
YNR057C	1	0	0	0
YNR058W	7	3	0	0
YNR059W	15	6	0	0
YNR060W	8	3	0	0
YNR061C	3	8	0	0
YNR062C	2	5	0	0
YNR063W	8	7	0	0
YNR064C	5	6	0	0
YNR065C	30	33	6	2
YNR066C	3	10	2	0
YNR067C	15	14	0	0
YNR068C	3	1	0	0
YNR069C	5	8	0	0
YNR075C-A	1	1	2	0
YNR075W	0	5	0	0
YOL067C	1	0	0	0
YOL128C	1	0	2	0
YOL136C	7	1	0	0
YOL137W	4	1	0	0
YOL138C	18	4	0	1
YOL140W	5	2	0	0
YOL141W	1	3	0	0
YOL142W	1	0	0	0
YOL143C	3	2	0	0
YOL144W	4	2	0	0
YOL145C	4	1	0	1
YOL146W	0	1	0	1
YOL147C	3	1	0	0
YOL148C	4	0	0	1
YOL151W	12	6	0	0
YOL152W	1	2	0	0
YOR016C	4	1	0	0
YOR017W	4	4	0	0
YOR031W	0	1	0	0
YOR035C	0	1	0	0
YOR112W	0	1	0	0
YOR124C	5	2	0	0
YOR125C	0	1	0	0
YOR126C	2	2	0	0
YOR127W	10	5	0	0
YOR128C	4	2	0	0
YOR129C	4	6	0	0
YOR130C	1	0	0	0
YOR135C	1	0	0	0
YOR136W	2	0	0	0
YOR151C	0	1	0	0
YOR202W	0	0	2	0
YOR347C	4	0	0	0
YOR348C	8	0	0	0
YOR396W	1	1	0	1
YPL062W	0	1	0	0
YPL084W	0	1	0	0
YPL091W	0	1	0	0
YPL092W	0	3	0	0
YPL093W	1	1	0	0
YPL169C	0	1	0	0
YPL173W	0	1	0	0
YPL174C	0	1	0	0
YPL188W	0	1	0	0
YPL189C-A	0	1	0	0
YPL216W	0	0	0	1
YPL236C	0	1	0	0
YPL243W	1	0	0	0
YPR116W	0	1	0	0
YPR163C	1	0	0	0
YPR175W	0	1	0	0
YPR204W	1	1	0	0
