# Supplementary material for: The Saccharomyces cerevisiae W303-K6001 cross-platform genome sequence: insights into ancestry and physiology of a laboratory mutt
Source: Open Biol. 2012 Aug;2(8):120093. doi: 10.1098/rsob.120093 (PMC3438534; doi:10.1098/rsob.120093)
Supplement: Genome Sequence of W303-K6001 [file rsob120093-s3.zip]

Archive with 2 entries (1 files):
- rsob-12-0093-File013/Submission1513150.txt
- rsob-12-0093-File013/
