# Supplementary material for: The Saccharomyces cerevisiae W303-K6001 cross-platform genome sequence: insights into ancestry and physiology of a laboratory mutt
Source: Open Biol. 2012 Aug;2(8):120093. doi: 10.1098/rsob.120093 (PMC3438534; doi:10.1098/rsob.120093)
Supplement: Genome Sequence of W303-K6001 [file rsob120093-s3.zip › rsob-12-0093-File013/Submission1513150.txt]

LOCUS       2-micron                6318 bp    DNA     linear       09-FEB-2012
DEFINITION  Saccharomyces cerevisiae strain W303.
ACCESSION   2-micron
VERSION
KEYWORDS    .
SOURCE      Saccharomyces cerevisiae strain W303
  ORGANISM  Saccharomyces cerevisiae strain W303
            Unclassified.
REFERENCE   1  (bases 1 to 6318)
  AUTHORS   Kuhl,H., Ralser,M. and Timmermann,B.
  TITLE     A high-coverage genome sequence for Saccharomyces cerevisiae
            W303-K6001: genealogy of a laboratory mutt
  JOURNAL   Unpublished
REFERENCE   2  (bases 1 to 6318)
  AUTHORS   Kuhl,H., Ralser,M. and Timmermann,B.
  TITLE     Direct Submission
  JOURNAL   Submitted (09-FEB-2012) NGS core facility, Max Plank Institute
            Molecular Genetics, Ihnestr. 63-73, Berlin, Berlin 14195, Germany
COMMENT     Bankit Comment: Vecscreen Comment:Submitter says Vecscreen match is
            due to: A yeast genome contains several genes which are also part
            of vectors.
            Bankit Comment: TOTAL # OF SEQS:18.
FEATURES             Location/Qualifiers
     source          1..6318
                     /organism="Saccharomyces cerevisiae strain W303"
                     /mol_type="genomic DNA"
BASE COUNT     1877 a   1284 c   1178 g   1979 t
ORIGIN      
        1 acctgcgggc cgtctaaaaa ttaaggaaaa gcagcaaagg tgcattttta aaatatgaaa
       61 tgaagatacc gcagtaccaa ttattttcgc agtacaaata atgcgcggcc ggtgcatttt
      121 tcgaaagaac gcgagacaaa caggacaatt aaagttagtt tttcgagtta gcgtgtttga
      181 atactgcaag atacaagata aatagagtag ttgaaactag atatcaattg cacacaagat
      241 cggcgctaag catgccacaa tttgatatat tatgtaaaac accacctaag gtgcttgttc
      301 gtcagtttgt ggaaaggttt gaaagacctt caggtgagaa aatagcatta tgtgctgctg
      361 aactaaccta tttatgttgg atgattacac ataacggaac agcaatcaag agagccacat
      421 tcatgagcta taatactatc ataagcaatt cgctgagttt cgatattgtc aataaatcac
      481 tccagtttaa atacaagacg caaaaagcaa caattctgga agcctcatta aagaaattga
      541 ttcctgcttg ggaatttaca attattcctt actatggaca aaaacatcaa tctgatatca
      601 ctgatattgt aagtagtttg caattacagt tcgaatcatc ggaagaagca gataagggaa
      661 atagccacag taaaaaaatg cttaaagcac ttctaagtga gggtgaaagc atctgggaga
      721 tcactgagaa aatactaaat tcgtttgagt atacttcgag atttacaaaa acaaaaactt
      781 tataccaatt cctcttccta gctactttca tcaattgtgg aagattcagc gatattaaga
      841 acgttgatcc gaaatcattt aaattagtcc aaaataagta tctgggagta ataatccagt
      901 gtttagtgac agagacaaag acaagcgtta gtaggcacat atacttcttt agcgcaaggg
      961 gtaggatcga tccacttgta tatttggatg aatttttgag gaattctgaa ccagtcctaa
     1021 aacgagtaaa taggaccggc aattcttcaa gcaataaaca ggaataccaa ttattaaaag
     1081 ataacttagt cagatcgtac aataaagctt tgaagaaaaa tgcgccttat tcaatctttg
     1141 ctataaaaaa tggcccaaaa tctcacattg gaagacattt gatgacctca tttctttcaa
     1201 tgaagggcct aacggagttg actaatgttg tgggaaattg gagcgataag cgtgcttctg
     1261 ccgtggccag gacaacgtat actcatcaga taacagcaat acctgatcac tacttcgcac
     1321 tagtttctcg gtactatgca tatgatccaa tatcaaagga aatgatagca ttgaaggatg
     1381 agactaatcc aattgaggag tggcagcata tagaacagct aaagggtagt gctgaaggaa
     1441 gcatacgata ccccgcatgg aatgggataa tatcacagga ggtactagac tacctttcat
     1501 cctacataaa tagacgcata taagtacgca tttaagcata aacacgcact atgccgttct
     1561 tctcatgtat atatatatac aggcaacacg cagatatagg tgcgacgtga acagtgagct
     1621 gtatgtgcgc agctcgcgtt gcattttcgg aagcgctcgt tttcggaaac gctttgaagt
     1681 tcctattccg aagttcctat tctctagaaa gtataggaac ttcagagcgc ttttgaaaac
     1741 caaaagcgct ctgaagacgc actttcaaaa aaccaaaaac gcaccggact gtaacgagct
     1801 actaaaatat tgcgaatacc gcttccacaa acattgctca aaagtatctc tttgctatat
     1861 atctctgtgc tatatcccta tataacctac ccatccacct ttcgctcctt gaacttgcat
     1921 ctaaactcga cctctacatc aacaggcttc caatgctctt caaattttac tgtcaagtag
     1981 acccatacgg ctgtaatatg ctgctcttca taatgtaagc ttatctttat cgaatcgtgt
     2041 gaaaaactac taccgcgata aacctttacg gttccctgag attgaattag ttcctttagt
     2101 atatgataca agacactttt gaactttgta cgacgaattt tgaggttcgc catcctctgg
     2161 ctatttccaa ttatcctgtc ggctattatc tccgcctcag tttgatcttc cgcttcagac
     2221 tgccattttt cacataatga atctatttca ccccacaatc cttcatccgc ctccgcatct
     2281 tgttccgtta aactattgac ttcatgttgt acattgttta gttcacgaga agggtcctct
     2341 tcaggcggta gctcctgatc tcctatatga cctttatcct gttctctttc cacaaactta
     2401 gaaatgtatt catgaattat ggagcaccta ataacattct tcaaggcgga gaagtttggg
     2461 ccagatgccc aatatgcttg acatgaaaac gtgagaatga atttagtatt attgtgatat
     2521 tctgaggcaa ttttattata atctcgaaga taagagaaga atgcagtgac ctttgtattg
     2581 acaaatggag attccatgta tctaaaaaat acgcctttag gccttctgat accctttccc
     2641 ctgcggttta gcgtgccttt tacattaata tctaaaccct ctccgatggt ggcctttaac
     2701 tgactaataa atgcaaccga tataaactgt gataattctg ggtgatttat gattcgatcg
     2761 acaattgtat tgtacactag tgcaggatca ggccaatcca gttctttttc aattaccggt
     2821 gtgtcgtctg tattcagtac atgtccaaca aatgcaaatg ctaacgtttt gtatttctta
     2881 taattgtcag gaactggaaa agtccccctt gtcgtctcga ttacacacct actttcatcg
     2941 tacaccatag gttggaagtg ctgcataata cattgcttaa tacaagcaag cagtctctcg
     3001 ccattcatat ttcagttatt ttccattaca gctgatgtca ttgtatatca gcgctgtaaa
     3061 aatctatctg ttacagaagg ttttcgcggt ttttataaac aaaactttcg ttacgaaatc
     3121 gagcaatcac cccagctgcg tatttggaaa ttcgggaaaa agtagagcaa cgcgagttgc
     3181 attttttaca ccataatgca tgattaactt cgagaaggga ttaaggctaa tttcactagt
     3241 atgtttcaaa aacctcaatc tgtccattga atgccttata aaacagctat agattgcata
     3301 gaagagttag ctactcaatg ctttttgtca aagcttactg atgatgatgt gtctactttc
     3361 aggcgggtct gtagtaagga gaatgacatt ataaagctgg cacttagaat tccacggact
     3421 atagactata ctagtatact ccgtctactg tacgatacac ttccgctcag gtccttgtcc
     3481 tttaacgagg ccttaccact cttttgttac tctattgatc cagctcagca aaggcagtgt
     3541 gatctaagat tctatcttcg cgatgtagta aaactagcta gaccgagaaa gagactagaa
     3601 atgcaaaagg cacttctaca atggctgcca tcattattat ccgatgtgac gctgcagctt
     3661 ctcaatgata ttcgaatacg ctttgaggag atacagccta atatccgaca aactgtttta
     3721 cagatttacg atcgtacttg ttacccatca ttgaattttg aacatccgaa cctgggagtt
     3781 ttccctgaaa cagatagtat atttgaacct gtataataat atatagtcta gcgctttacg
     3841 gaagacaatg tatgtatttc ggttcctgga gaaactattg catctattgc ataggtaatc
     3901 ttgcacgtcg catccccggt tcattttctg cgtttccatc ttgcacttca atagcatatc
     3961 tttgttaacg aagcatctgt gcttcatttt gtagaacaaa aatgcaacgc gagagcgcta
     4021 atttttcaaa caaagaatct gagctgcatt tttacagaac agaaatgcaa cgcgaaagcg
     4081 ctattttacc aacgaagaat ctgtgcttca tttttgtaaa acaaaaatgc aacgcgagag
     4141 cgctaatttt tcaaacaaag aatctgagct gcatttttac agaacagaaa tgcaacgcga
     4201 gagcgctatt ttaccaacaa agaatctata cttctttttt gttctacaaa aatgcatccc
     4261 gagagcgcta tttttctaac aaagcatctt agattacttt ttttctcctt tgtgcgctct
     4321 ataatgcagt ctcttgataa ctttttgcac tgtaggtccg ttaaggttag aagaaggcta
     4381 ctttggtgtc tattttctct tccataaaaa aagcctgact ccacttcccg cgtttactga
     4441 ttactagcga agctgcgggt gcattttttc aagataaagg catccccgat tatattctat
     4501 accgatgtgg attgcgcata ctttgtgaac agaaagtgat agcgttgatg attcttcatt
     4561 ggtcagaaaa ttatgaacgg tttcttctat tttgtctcta tatactacgt ataggaaatg
     4621 tttacatttt cgtattgttt tcgattcact ctatgaatag ttcttactac aatttttttg
     4681 tctaaagagt aatactagag ataaacataa aaaatgtaga ggtcgagttt agatgcaagt
     4741 tcaaggagcg aaaggtggat gggtaggtta tatagggata tagcacagag atatatagca
     4801 aagagatact tttgagcaat gtttgtggaa gcggtattcg caatatttta gtagctcgtt
     4861 acagtccggt gcgtttttgg ttttttgaaa gtgcgtcttc agagcgcttt tggttttcaa
     4921 aagcgctctg aagttcctat actttctaga gaataggaac ttcggaatag gaacttcaaa
     4981 gcgtttccga aaacgagcgc ttccgaaaat gcaacgcgag ctgcgcacat acagctcact
     5041 gttcacgtcg cacctatatc tgcgtgttgc ctgtatatat atatacatga gaagaacggc
     5101 atagtgcgtg tttatgctta aatgcgtact tatatgcgtc tatttatgta ggatgaaagg
     5161 tagtctagta cctcctgtga tattatccca ttccatgcgg ggtatcgtat gcttccttca
     5221 gcactaccct ttagctgttc tatatgctgc cactcctcaa ttggattagt ctcatccttc
     5281 aatgctatca tttcctttga tattggatca taccctagaa gtattacgtg attttctgcc
     5341 ccttaccctc gttgctactc tccttttttt cgtgggaacc gctttagggc cctcagtgat
     5401 ggtgttttgt aatttatatg ctcctcttgc atttgtgtct ctacttcttg ttcgcctgga
     5461 gggaacttct tcatttgtat tagcatggtt cacttcagtc cttccttcca actcactctt
     5521 tttttgctgt aaacgattct ctgccgccag ttcattgaaa ctattgaata tatcctttag
     5581 agattccggg atgaataaat cacctattaa agcagcttga cgatctggtg gaactaaagt
     5641 aagcaattgg gtaacgacgc ttacgagctt cataacatct tcttccgttg gagctggtgg
     5701 gactaataac tgtgtacaat ccatttttct catgagcatt tcggtagctc tcttcttgtc
     5761 tttctcgggc aatcttccta ttattatagc aatagatttg tatagttgct ttctattgtc
     5821 taacagcttg ttattctgta gcatcaaatc tatggcagcc tgacttgctt cttgtgaaga
     5881 gagcatacca tttccaatcg aatcaaacct ttccttaacc atcttcgcag caggcaaaat
     5941 tacctcagca ctggagtcag aagatacgct ggaatcttct gcgctagaat caagaccata
     6001 cggcctaccg gttgtgagag attccatggg ccttatgaca tatcctggaa agagtagctc
     6061 atcagactta cgtttactct ctatatcaat atctacatca ggagcaatca tttcaataaa
     6121 cagccgacat acatcccaga cgctataagc tgtacgtgct tttaccgtca gattcttggc
     6181 tgtttcaatg tcgtccattt tggttttctt ttaccagtat tgttcgtttg ataatgtatt
     6241 cttgcttatt acattataaa atctgtgcag atcacatgtc aaaacaactt tttatcacaa
     6301 gatagtaccg caaaacga
//
LOCUS       Mito                   85783 bp    DNA     linear       09-FEB-2012
DEFINITION  Saccharomyces cerevisiae strain W303.
ACCESSION   Mito
VERSION
KEYWORDS    .
SOURCE      Saccharomyces cerevisiae strain W303
  ORGANISM  Saccharomyces cerevisiae strain W303
            Unclassified.
REFERENCE   1  (bases 1 to 85783)
  AUTHORS   Kuhl,H., Ralser,M. and Timmermann,B.
  TITLE     A high-coverage genome sequence for Saccharomyces cerevisiae
            W303-K6001: genealogy of a laboratory mutt
  JOURNAL   Unpublished
REFERENCE   2  (bases 1 to 85783)
  AUTHORS   Kuhl,H., Ralser,M. and Timmermann,B.
  TITLE     Direct Submission
  JOURNAL   Submitted (09-FEB-2012) NGS core facility, Max Plank Institute
            Molecular Genetics, Ihnestr. 63-73, Berlin, Berlin 14195, Germany
COMMENT     Bankit Comment: Vecscreen Comment:Submitter says Vecscreen match is
            due to: A yeast genome contains several genes which are also part
            of vectors.
            Bankit Comment: TOTAL # OF SEQS:18.
FEATURES             Location/Qualifiers
     source          1..85783
                     /organism="Saccharomyces cerevisiae strain W303"
                     /mol_type="genomic DNA"
     gap             29325..29367
     gap             29325..29367
     gap             29325..29367
     gap             29515..29570
     gap             29515..29570
     gap             29515..29570
     gap             35207..35237
     gap             35207..35237
     gap             35207..35237
     gap             60465..60541
     gap             60465..60541
     gap             60465..60541
BASE COUNT    36139 a   6788 c   7749 g  34900 t    207 others
ORIGIN      
        1 ttcataatta attttttata tatatattat attataatat taatttatat tataaaaata
       61 atatttatta ttaaaatatt tattctcctt tcggggttcc ggctcccgtg gccgggcccc
      121 ggaattatta attaataata aattattatt aataattatt tattatttta tcattaaaat
      181 atataaataa aaaatattaa aaagataaaa aaaataatgt ttattcttta tataaattat
      241 atatatatat ataattaatt aattaattaa ttaattaata ataaaaatat aattataaat
      301 aatataaata ttattcttta ttaataaata tatatttata tattataaaa gtatcttaat
      361 taataaaaat aaacatttaa taatatgaat tatatattat tattattatt aataaaatta
      421 ttaataataa tcaatatgaa attaataaaa atcttataaa aaagtaatga atactccttt
      481 ttaaaaataa aaaggggttc ggtccccccc cttccgtata cttacgggag gggggtccct
      541 cactccttct taattaaatt atcttaatta aattatctta attaaattat cttaattaaa
      601 ttatcttaat taaattatct taattaaatt atcttaatta aattaaaagg ggactttata
      661 tttataaagt aattatatta ttattattat tattatttat ttattttatt tttattattt
      721 tattatatat attatatatt aatacagata gaagccaaaa ggtcaggcgc tttctttggg
      781 agaaagacct agttagttcg agtctatcct atctgataat aatttaatta accattaaaa
      841 aaaagtatat atatttatca taatatatta aattttatta cattacaaat gaacactttt
      901 atttatattt ataaaaatat gaactccttc ggggtccgcc ccgcgggggc gggccggact
      961 ccatattatt attattataa ttattattat aattattatt ataattatta ttataattat
     1021 tattataatt aaagagtttt ggataccaat atgatataat atgatatagg accgaaaccc
     1081 ctcattttat catttattta taatattata aataaaaaaa aatattatat attataataa
     1141 aattaatatc ataatatatt atattatata ttatattata tatatatata tatatattct
     1201 tttataaaat ttatattctt cttattaaaa ttaaaaaggg agcggacttt taattatatt
     1261 taattatagt ttttaatcat tggttgagat ttcaaaataa ggtataatat ttatattatt
     1321 ctttaacaaa tattatatta taaaaaaaga tataatattt atattattct ttaacaaata
     1381 ttatattata aaaaagatat aatatttata tattattatt aatattattt ttaagttccg
     1441 aaaggagaaa cttataattt ttatatcatt atttattatt atttttaatt tcaactcctt
     1501 ttaggtattt ccatttaact ttcagcagag actttctaat tataattata tatatataaa
     1561 tttaaataca tttataaaaa agtatataat ataattatat tatatataat aatattatta
     1621 aatgaagtat tctttattat taattatagg atatctgggg tccattaata attattattg
     1681 taaataataa taaggacccc ccccattatc taattaataa atatataaat aatcattaat
     1741 aaatatatta ataattatta ataaatatat aaataatcat taataaatat ataaataata
     1801 taatatatta taaaaatata ataataataa tttattatta aaatataata atttattata
     1861 aaaatataat aatttattat aaaaatataa taataactcc tttcggggtt cacaccttta
     1921 taaataataa ataataaata ataaataata aataataaat attagtattc actaatataa
     1981 aataataatt ataaaaataa tcattattaa aaatattatt aattattaaa ttaaatacaa
     2041 ttaatataat ttagttgttt atataatttt aaataatgtt tatatcaatt taataaaatt
     2101 aaatttatag ttccggggcc cggccacggg agccggaacc ccgaaaggag tttatctata
     2161 tattataata actatatgaa tttaattatt aaaaataata aaaataagga attttaataa
     2221 gaagtaatat ttattatata atatataaaa aaaatatata tatatatata aaaatatata
     2281 taataagttt tattataata tatattaaat taattattat gaggggttcg gtccctttcc
     2341 gggccccaat tcatctcatc tcattttatt tcatttcaat atcatctaat ctcatttctt
     2401 tatagatttt acatatatat aaatataaat ataagatatt cacatttata tataatataa
     2461 tataatataa tagatattca ttcctctttg attaaactaa taattaataa ttaataatta
     2521 ataattaata attaataatt attcagtaga actccttctt aaaaaggggt tcggtccccc
     2581 tcccattagt atagtatagg gaggggtccc tcactccttc ggggtccgcc ccgcaggggg
     2641 cgggccggac tattattaaa taatttataa tttattattt attaatatat ttatataata
     2701 taatataata taatattatt catacttttt attaatataa tataatataa tattattaat
     2761 actttctcct ttcggggttc cggctcccgt ggccgggccc cggaactatt aatataaaga
     2821 aaagagtttc aattatttat ttatttattt attttttata aaaataagtc cccgccccgg
     2881 cggggacccc gaaggagtat taatttaaat aatttattta atgaaattat taattataaa
     2941 taaaaataat aatttttaaa gatgtaatat aaaaataaat ataatataat ttaggataat
     3001 tatataaaat atttattata tatagttttt ataaagagtt ttaaaagtga taatataata
     3061 tataatattt ataagttccg gggcccggcc acgggagccg gaaccccgaa aggagttatt
     3121 tatatatata taattataat cttattaatt atttatatat atatttaata ttatttttat
     3181 ataattttat attaaagtat tataattata tatttaatat tatttttata taattttata
     3241 ttatttattt atttatttat ttatttaaaa atattataat catatattta atattattta
     3301 atatatttta tatattatat cttttattga tttatatata tatagattta ataaatatat
     3361 atatatatat atatataaat attcattata tatttattat tattattatt atttattact
     3421 attttttatt atatattaat aatatatata ttattagtta tgggtatcct aatagtatat
     3481 tattattttt aataataatt tatgatttat gtataataaa taagtaggga atcggtacga
     3541 atatcgaaag gagttatata ttattaatta tttataatta ttttatatat tattaattat
     3601 ttataattat tttatatatt tataattatt ttatatagat aggttagata ggatagatag
     3661 tatagatagg ggtcccattt attatttaca ataataatta ttaatgggac ccggatatct
     3721 tattgttatt aatttatata ttattcatta ttattaatat atatttaata taattaaata
     3781 ttatattata ttatattata ttatttatta aaaaaaaatc tattacttat tttttttatt
     3841 aatatataaa ttatttatat aatttatcat ttttatttat atattattat tttttatata
     3901 taaattaata tatatatata ttatatatac tttttttttt ataatatatc tatatatata
     3961 aataaatata ttatattata ttttatataa tatattatta attattattt taattttcta
     4021 ttctattgtg ggggtcccaa ttattatttt caataataat tattattggg acccggatat
     4081 cttcttgttt atcatttatt attttattaa tttattatta tttttaattt atatttatat
     4141 tatataatta attatatcgt ttatactcct tcggggtccc cgccggggcg gggactttat
     4201 attttattat ataatatatt atattcttat aatatattta ttgattatgt tataaaattt
     4261 attctatgtg tgctctatat atatttaata ttctggttat tatcacccac cccctccccc
     4321 tattacgtct ccgaggtccc ggtttcgtaa gaaaccggga cttatatatt tataaatata
     4381 aatctaactt aattaataat ttaaataata tactttatat tttataaata aaaataatta
     4441 taaccttttt tataattata tataataata atatatatta tcaaataatt attatttctt
     4501 ttttttcttt aattaattaa ttaattaata ttttataaaa atatatttct ccttacgggg
     4561 ttccggctcc cgtagccggg gcccgaaact aaataaaata tattattaat aatattatat
     4621 aatataataa taatataata attttatata aatatatatt tatatattaa attaaattat
     4681 aattttatta tgaaaattat atcttttttt tatattttta tataataaaa atatgttata
     4741 tatatattaa taataaaagg tagtgaggat taaataaatt atataataat tataactctt
     4801 aattataaaa taaatatata tatatatata agtatccatt tccatataat cttttaataa
     4861 atattaataa atattaaaaa aaaataatat tataatattt tagtatataa ttcaataaaa
     4921 ttcattggag gggtaaataa taataattta ctaatggcaa gttatagtct taaaggtttt
     4981 tattttttta ttaaattaat aaaataataa taccatttat atattccatt atatatatat
     5041 atttaataaa aataataata tcatttatat attttattat atattatata tattttatat
     5101 aaaataataa taataaattt atatttttat atattattat taaataataa taatataaat
     5161 aactccttcg gggttcggtc cccacgggtc cctcactcct tcttaagaat aaaaaggggt
     5221 tcggtccccc tcccgttagt acacgggagg gggtctctca ctccttctta aaaaataaaa
     5281 aggtggaagg actaatataa ttttaaataa taattaatac tttaataata atttgtattt
     5341 ctttattatt aatatattaa atataataat aattaatata attacaatat attaatatta
     5401 tcaaatatta ataaatatac ttttttatat aatttattta tttatttatt tttttttatt
     5461 aaactaatta taattgtaat ttcgaaaagg gggtgggagt aaacatatat aatttataat
     5521 ctatatatat atatatataa tttttaataa atattaataa atatttataa aaagaataat
     5581 ttatatttat aatatataat ttatatattt tatttttatt atacaattaa tataaaatat
     5641 aaaatattaa atattaaata ttaaatatta aatattaaat attaattttt ataggggtta
     5701 tataataatt atatttataa ttatataata ttaaaaaggg tatttttata attattacat
     5761 ttttatttta tttataaaaa tattaatttt aataagtatt gaatacttta tataatataa
     5821 atattaatta cataattaat aattaaataa tatttaataa tattatttaa atttattatt
     5881 tataattatt tatttataaa attctatttt tattattatt atttttattt tattattaaa
     5941 gattaatata ataattatta atatattaaa aatcttttat tatattaata tttataaaaa
     6001 agtatttaat aaaaagatgt ataaatttat aaattatata atattattaa tttatataat
     6061 aataatatta taactttgtg attgtcaatt tagttaatca ttgttattaa taaaggaaag
     6121 atataaaaaa tattctcctt cttaaaaaag gggttcggtt cccccccgta aggggggggg
     6181 tccctcactc ctttggtcgg actccttcgg ggtccgcccc gcggggggcg ggccggacta
     6241 atttaacttt taatattaat attaatatta tttatatttt ttaatatata aaaataaata
     6301 attttatttt tattaatagt atattatata aacaataaaa tagtattaat tatataaaat
     6361 ttatataaaa tatatataaa tttattatat atatatatat taatatttta ataaagtttt
     6421 tattataaat ttatttattt atttattata atattaataa tttatttatt attatataag
     6481 taataaataa tagttttata taataataat aatatatata tatatatatt attatattag
     6541 ttatataata aggaaaagta aaaaatttat aagaatatga tgttggttca gattaagcgc
     6601 taaataagga catgacacat gcgaatcata cgtttattat tgataagata ataaatatgt
     6661 ggtgtaaacg tgagtaattt tattaggaat taatgaacta tagaataagc taaatactta
     6721 atatattatt atataaaaat aatttatata ataaaaagga tatatatata atatatattt
     6781 atctatagtc aagccaataa tggtttaggt agtaggttta ttaagagtta aacctagcca
     6841 acgatccata atcgataatg aaagttagaa cgatcacgtt gactctgaaa tatagtcaat
     6901 atctataaga tacagcagtg aggaatattg gacaatgatc gaaagattga tccagttact
     6961 tattaggatg atatataaaa atattttatt ttatttagaa atattaaata tttataataa
     7021 taataataat aatatatata tataaattga ttaaaaataa aatccataaa taattaaaat
     7081 aatgatatta attaccatat atatttttat atggatatat atattaataa taatattaat
     7141 tttattatta ttaataatat attttaatag tcctgactaa tatttgtgcc agcagtcgcg
     7201 gtaacacaaa gagggcgagc gttaatcata atggtttaaa ggatccgtag aatgaattat
     7261 atattataat ttagagttaa taaaatataa ttaaagaatt ataatagtaa agatgaaata
     7321 ataataataa ttataagact aatatatgtg aaaatattaa ttaaatatta actgacattg
     7381 agggattaaa actagagtag cgaaacggat tcgatacccg tgtagttcta gtagtaaact
     7441 atgaatacaa ttatttataa tatatattat atataaataa taaatgaaaa tgaaagtatt
     7501 ccacctgaag agtacgttag caataatgaa actcaaaaca atagacggtt acagacttaa
     7561 gcagtggagc atgttattta attcgataat ccacgactaa ccttaccata ttttgaatat
     7621 tataataatt attataatta ttatattaca ggcgttacat tgttgtcttt agttcgtgct
     7681 gcaaagtttt agattaagtt cataaacgaa caaaactcca tatatataat tttaattata
     7741 tataatttta tattatttat taatataaag aaaggaatta agacaaatca taatgatcct
     7801 tataatatgg gtaatagacg tgctataata aaatgataat aaaattatat aaaatatatt
     7861 taattatatt taattaataa tataaaacat tttaattttt aatatatttt tttattatat
     7921 attaatatga attataatct gaaattcgat tatatgaaaa aagaattgct agtaatacgt
     7981 aaattagtat gttacggtga atattctaac tgtttcgcac taatcactca tcacgcgttg
     8041 aaacatatta ttatcttatt atttatataa tattttttaa taaatattaa taattattaa
     8101 tttatattta tttatatcag aaataatatg aattaatgcg aagttgaaat acagttaccg
     8161 taggggaacc tgcggtgggc ttataaatat cttaaatatt cttacataaa tattaatcta
     8221 aatattaata taaatattaa tattaatagt tccggggccc ggccacggga gccggaaccc
     8281 cgaaaggaga aatattaata taaatataaa tattaatata aatataaata taaatataaa
     8341 tatattttaa tataatataa tataatatat aatatattat ataaatataa tatataaata
     8401 atataataaa atattttaat atatatataa tataatataa ttattattat aatttaatat
     8461 aaattattat tataatttaa tataataaat aaataaataa ttataattat aattataatt
     8521 ataatctcaa tatataaatg ataaattatt ataaatacaa aggaaataat tgatttttaa
     8581 aatatattta ataaaatata taatataaat tatacttttt ttgttattat ataataatta
     8641 tattaatata tttaatagaa ttaaactcct tcggccggac tattattcat tttatatatt
     8701 aatgataaat cattaattat tattaataaa tttatttata atatttaatt ttatatatta
     8761 ttatttataa taaaaaaaat tatattataa caatttaatt ttaattttta tttttaaatt
     8821 ataaaattaa taatttattt gtttaaataa aatttataac tccttcgggg ttcggccgga
     8881 ctattaatat aaataaataa taaatattta taataaaata atatacatct tctttaaata
     8941 aaaaaagggg acattataaa tagtatataa atatattata tcttttttat tattattatt
     9001 aataaataat aataataatt tatatattta taatatattt aatagttccg gggcccggcc
     9061 acgggagccg gaaccccgaa aggagaatgt attataatta ttacatataa ttattattat
     9121 tcacttctta ttaaaaataa tactctatat aatttatata atttatttta atatatatat
     9181 atttatatat aatataatat atatatttat ttattataat catttttttt ttaacttaaa
     9241 ataaaactta ttataattta tataatttat aatttttata taaaaataat tatataattt
     9301 tatttattta tataataata atattatttg ttatatatta tatattatat atataataaa
     9361 taaataaata ataaataata ataataagga tatagtttaa tggtaaaaca gttgatttca
     9421 aatcaatcat taggagttcg aatctcttta tccttgataa taataataaa aatatgtatt
     9481 tatttaatta ttttaatatt tctcctttcg gggttccggc tcccgtggcc gggccccgga
     9541 actattaata taatataata taatataaat attcatttat ctttttttta atattcttaa
     9601 ttaattaatt aattaatata ttaattataa aaaatatatt ataattttat tattaataag
     9661 tataaatata ttattaataa taatttatta aaaatatatt attataatat attaatatat
     9721 cataattata atcaatatta tattatttaa ttttataata cttaattatt aatatattat
     9781 tcatatatat ataaattaaa ttaaattaat tatattgaat atataaatat atatatatat
     9841 aaatatataa aaaattatat aaattatttt aagtaaaaat aatattaata aaaattatac
     9901 aataataata ataaatattc attattattt aattaatatc tcctttactt ctttttcctc
     9961 cgttgaggac ttattattaa gtatattatt atatactact taagattata tatataatat
    10021 atatatatat attatatata aaatataaat atataaataa tataaaaatt aataaaataa
    10081 ataaaataaa ttagtccgat cgaatcccct atttaattaa attaaattaa attaagaaag
    10141 agataaattt atataaaata ttatttataa ttaattataa ttaaattata atataatata
    10201 atataaataa taatataata aaaataaaaa taaaataata ttagattata ttatataatt
    10261 tatataattt tttaataata ataataaata agtttattta taattataaa tataaatata
    10321 aatataaata aagaaggtat tatattttat aaaatataat aataatacaa aatttatatt
    10381 ttaataaata ttaatataag tttaaagttc cggggcccgg cacgggagcc ggaaccccga
    10441 aaggagaaat aaataatata tttataaaaa attaaataaa taaatattat ctatttaaaa
    10501 ataaatataa tataatataa tataataatt ctaaatataa ataatattta ttataattat
    10561 tataataatt gtattattta ttaataatat atataattat attaaaacta atattacatt
    10621 attttgtata tttaaacaat taaattgatt attcttattt gtaatcttta tttattttat
    10681 tatatcttat taatgataaa ttataattat tattaaaata ataatttact tcttttgata
    10741 taaaaataaa ataatatagt tccggggccc ggccacggga gccggaaccc cggaaggaga
    10801 taaatatatt atatttttat tcctacctat taaaggtaaa gactcgattc tcataattaa
    10861 atttatatcc ttcggccgga ttaatttatt ttatttatat ttatatttat agtgaatacc
    10921 ttttttaata tttattttta atatttattt ttaatatttt atttttaata aaatataatc
    10981 ttgtaagtaa gaaaagaatt tcggtgattg gaaccttgaa aggataaatt tcttatttat
    11041 tataatattt atattaatag ttccggggcc cggccacggg agccggaacc ccgaaaggag
    11101 tattattaaa catttaatat attatattaa tatttaattt aaatgattaa tatattatta
    11161 taataatatt tattttatat taaaatatta taattaatat atatatattt attttaataa
    11221 tattattatt attattatta aaattattat ttttataaat atatatatat atatatatat
    11281 attattttta ttcttatata aattatataa aaaaaaatat atataatata taattaatta
    11341 atatatatta tttaaattat atattattta aaatactttt tatattatat cttctttaaa
    11401 ttaaaatata attattattt atattataat tatttatgaa atattattat taaaataaaa
    11461 aagaggttta gactatatat ttattattta taaacttatt atattattta ttattaatag
    11521 ttccggggcc cggccacggg agccggaacc ccgaaaggag aaataaataa aataaaaaat
    11581 aataaatatt aatattatta aatattattt ataataaata ttaatattat taaatattat
    11641 tcatattaat aaattttatt attatttgta atatattaaa tattaataat atatatatta
    11701 tttattataa tgaaaaccta tcctatatta tcctatcata taatatcata tcatattata
    11761 ttatatctta ttatatgata tataaagtat tcactctata tgaggttatg attattatat
    11821 aaatcttatt ttatttttat ttttatttgg actaataata attataataa taattattga
    11881 tatgttctaa tattaataaa tacatattta tattataata taaatattca tttcttacta
    11941 attaataaaa agtttttata ttcattataa tataaatata taaatatata taaatatttt
    12001 aataattata attatattaa gatattataa atatatattt attttttttt ataaaataaa
    12061 taaataaata aataattaat atttttatat tataacttat ttttataata ataataagta
    12121 ttttattttt tattatatta ttatttatat aattatatat atattaattt caatttaatt
    12181 aattaattaa ttggtatttg gcatataata tcaattaatt gtaattctta taagaattaa
    12241 ttaattaata tgctttttat ataatttata cttttatatt tctccttccg gggttccggc
    12301 tcccgtggcc gggccccgga actattatta ttatttttat ttatttatta ttaaaatata
    12361 ataataaata gtccggcccg ccccgcgggg cggacgccgg aggagaatta tatttttata
    12421 taataattta tatttctata tatatatata tatattatat ataaatatta ttatatatat
    12481 ttttatatat attataatta tattcattaa tattttatta tagtggtggg gtcccaatta
    12541 ttattttcaa taataattta tcatgggacc cggatatctt cttgttttta tttattattt
    12601 tattaaattt attttaatta tttatttata atttatatta tacaatttat tatttcgtta
    12661 atacctttat ttatattata taatatatta tattattata atatatttat tgattatatt
    12721 aatacattta actaatgtgt gctctatatt tattgaatag tttggttctt atcacccacc
    12781 ccctccccct attacgtctc cgaggtcccg gtttcgtaag aaaccgggac ttatatattt
    12841 aatactaaaa atataactac attacttttt taatatatat aacaatatat atatatatat
    12901 atattaatta tataaaatat aatactctat attaaatatt atttttatca atatttattt
    12961 atatatataa taataataat aataatcaat attaattatt tatatatata agattaatat
    13021 tatttaatat attatgaata atttaattaa taaatcttta aatattatca taaaaatata
    13081 aattaaataa tttcttattt ataataaaga ataataatat atataaatat aataaagaat
    13141 gtaaataata tatatataat ataatataat ataaaaaata tatatatata taaatatata
    13201 tataatatat agataataat atttttatat aatttatttt attattaagt aataaataat
    13261 aaaaaaatca atatattaaa taatatattt atattagttc ggtttagttg gtattttgta
    13321 atgagtaaaa agtaatatat aatattaaat aataagtatt gatataagta atagatataa
    13381 taataatatt attaatattt tatataaata atattaataa tatagattat gaaagagagt
    13441 attaatatca ttaaatatat atatatgtta tataatttaa atgattttaa tatatatata
    13501 tatattatat tatagattat gatacattta tataaataat atatatataa aaattaatta
    13561 tactattact ttataatata ataatattta tttataaaga tataaaagaa ttgtttaaag
    13621 ttataactaa aatattatat agtattcatt aataattaat attataaatt caactattgt
    13681 tatatttata aatagaataa tatattatta tcctttaaga tataacaata attatttaaa
    13741 ttaaattaaa ttaaatttaa ttaatttttt ttttaatgaa tataataata ataatattat
    13801 taaaattaat atataaaaaa aaagtaaaaa tggtacaaag atgattatat tcaacaaatg
    13861 caaaagatat tgcagtatta tattttatgt tagctatttt tagtggtatg gcaggaacag
    13921 caatgtcttt aatcattaga ttagaattag ctgcacctgg ttcacaatat ttacatggta
    13981 attcacaatt atttaatggt gcgcctctca gtgcgtatat ttcgttgatg cgtctagcat
    14041 tagtattatg aatcatcaat agatacttaa aacatatgac taactcagta ggggctaact
    14101 ttacggggac aatagcatgt cataaaacac ctatgattag tgtaggtgga gttaagtgtt
    14161 acatggttag gttaacgaac ttcttacaag tctttatcag gattacaatt tcctcttatc
    14221 atttggatat agtaaaacaa gtttgattat tttacgttga ggtaatcaga ttatgattca
    14281 ttgttttaga tagcacaggc agtgtgaaaa agatgaagga cctaaataac acaaaaggaa
    14341 atacgaaaag tgagggatca actgaaagag gaaactctgg agttgacaga ggtatagtag
    14401 taccgaatac tcaaataaaa atgagatttt taaatcaagt tagatactat tcagtaaata
    14461 ataatttaaa aatagggaag gataccaata ttgagttatc aaaagataca agtacttcgg
    14521 acttgttaga atttgagaaa ttagtaatag ataatataaa tgaggaaaat ataaataata
    14581 atttattaag tattataaaa aacgtagata tattaatatt agcatataat agaattaaga
    14641 gtaaacctgg taatataact ccaggtacaa cattagaaac attagatggt ataaatataa
    14701 tatatttaaa taaattatca aatgaattag gaacaggtaa attcaaattt aaacccatga
    14761 gaatagttaa tattcctaaa cctaaaggtg gtataagacc tttaagtgta ggtaatccaa
    14821 gagataaaat tgtacaagaa gttataagaa taattttaga tacaattttt gataaaaaga
    14881 tatcaacaca ttcacatggt tttagaaaga atataagttg tcaaacagca atttgagaag
    14941 ttagaaatat atttggtgga agtaattgat ttattgaagt agacttaaaa aaatgttttg
    15001 atacaatttc tcatgattta attattaaag aattaaaaag atatatttca gataaaggtt
    15061 ttattgattt agtatataaa ttattaagag ctggttatat tgatgagaaa ggaacttatc
    15121 ataaacctat attaggttta cctcaaggat cattaattag tcctatctta tgtaatattg
    15181 taataacatt ggtagataat tgattagaag attatattaa tttatataat aaaggtaaag
    15241 ttaaaaaaca acatcctaca tataaaaaat tatcaagaat aattgcaaaa gctaaaatat
    15301 tttcgacaag attaaaatta cataaagaaa gagctaaagg cccactattt atttataatg
    15361 atcctaattt caagagaata aaatacgtta gatatgcaga tgatatttta attggggtat
    15421 taggttcaaa aaatgattgt aaaataatca aaagagattt aaacaatttt ttaaattcat
    15481 taggtttaac tataaatgaa gaaaaaactt taattacttg tgcaactgaa ctaccagcaa
    15541 gatttttagg ttataatatt tcaattacac ctttaaaaag aatacctaca gttactaaac
    15601 taattagagg taaacttatt agaagtagaa atacaactag acctattatt aatgcaccaa
    15661 ttagagatat tatcaataaa ttagctacta atggatattg taagcataat aaaaatggta
    15721 gaataggagt gcctacaaga gtaggtagat gactatatga agaacctaga acaattatta
    15781 ataattataa agcgttaggt agaggtatct taaattatta taaattagct actaattata
    15841 aaagattaag agaaagaatc tattacgtat tatattattc atgtgtatta actttagcta
    15901 gtaaatatag attaaaaaca ataagtaaaa ctattaaaaa atttggttat aatttaaata
    15961 ttattgaaaa tgataaatta attgccaatt ttccaagaaa tacttttgat aatatcaaaa
    16021 aaattgaaaa tcatggtata tttatatata tatcagaagc taaagtaact gatccttttg
    16081 aatatatcga ttcaattaaa tatatattac ctacagctaa agctaatttt aataaacctt
    16141 gtagtatttg taattcaact attgatgtag aaatacatca tgttaaacaa ttacatagag
    16201 gtatattaaa agcacttaaa gattatattc taggtagaat aattaccata aacagaaaac
    16261 aaattccatt atgtaaacaa tgtcatatta aaacacataa aaataaattt aaaaatatag
    16321 gacctggtat ataaaatcta ttattaatga tactcaatat ggaaagccgt atgatgggaa
    16381 actatcacgt acggtttggg aaaggctctt taacacgtgg caacataggt taatttgcta
    16441 tttcattttt agtagttggt catgctgtat taatgatttt ctgtgcgccg tttcgcttaa
    16501 tttatcactg tattgaagtg ttaattgata aacatatctc tgtttattca attaatgaaa
    16561 actttaccgt atcattttgg ttctgattat tagtagtaac atacatagta tttagatacg
    16621 taaaccatat ggcttaccca gttggggcca actcaacggg gacaatagca tgccataaaa
    16681 gcgctggagt aaaacagcca gcgcaaggta agaactgtcc gatggctagg ttaacgaatt
    16741 cctgtaaaga atgtttaggg ttctcattaa ctccttccca cttggggatt gtgattcatg
    16801 cttatgtatt ggaagaagag gtacacgagt taaccaaaaa tgaatcatta gctttaagta
    16861 aaagttgaca tttggagggc tgtacgagtt caaatggaaa attaagaaat acgggattgt
    16921 ccgaaagggg aaaccctggg gataacggag tcttcatagt acccaaattt aatttaaata
    16981 aagtgagata ctttagtact ttatctaaat taaatgcaag gaaggaagac agtttagcgt
    17041 atttaacaaa gattaatact acggattttt ccgagttaaa taaattaata gaaaataatc
    17101 ataataaact tgaaaccatt aatactagaa ttttaaaatt aatgtcagat attagaatgt
    17161 tattaattgc ttataataaa attaaaagta agaaaggtaa tatatctaaa ggttctaata
    17221 atattacctt agatgggatt aatatttcat atttaaataa attatctaaa gatattaaca
    17281 ctaatatgtt taaattttct ccggttagaa gagttgaaat tcctaaaaca tctggaggat
    17341 ttagaccttt aagtgttgga aatcctagag aaaaaattgt acaagaaagt atgagaataa
    17401 tattagaaat tatctataat aatagtttct cttattattc tcatggattt agacctaact
    17461 tatcttgttt aacagctatt attcaatgta aaaattatat gcaatactgt aattgattta
    17521 ttaaagtaga tttaaataaa tgctttgata caattccaca taatatgtta attaatgtat
    17581 taaatgagag aatcaaagat aaaggtttca tagacttatt atataaatta ttaagagctg
    17641 gatatgttga taaaaataat aattatcata atacaacttt aggaattcct caaggtagtg
    17701 ttgtcagtcc tattttatgt aatatttttt tagataaatt agataaatat ttagaaaata
    17761 aatttgagaa tgaattcaat actggaaata tgtctaatag aggtagaaat ccaatttata
    17821 atagtttatc atctaaaatt tatagatgta aattattatc tgaaaaatta aaattgatta
    17881 gattaagaga ccattaccaa agaaatatgg gatctgataa aagttttaaa agagcttatt
    17941 ttgttagata tgctgatgat attatcattg gtgtaatggg ttctcataat gattgtaaaa
    18001 atattttaaa cgatattaat aacttcttaa aagaaaattt aggtatgtca attaatatag
    18061 ataaatccgt tattaaacat tctaaagaag gagttagttt tttagggtat gatgtaaaag
    18121 ttacaccttg agaaaaaaga ccttatagaa tgattaaaaa aggtgataat tttattaggg
    18181 ttagacatca tactagttta gttgttaatg cccctattag aagtattgta ataaaattaa
    18241 ataaacatgg ctattgttct catggtattt taggaaaacc cagaggggtt ggaagattaa
    18301 ttcatgaaga aatgaaaacc attttaatgc attacttagc tgttggtaga ggtattataa
    18361 actattatag attagctacc aattttacca cattaagagg tagaattaca tacattttat
    18421 tttattcatg ttgtttaaca ttagcaagaa aatttaaatt aaatactgtt aagaaagtta
    18481 ttttaaaatt cggtaaagta ttagttgatc ctcattcaaa agttagtttt agtattgatg
    18541 attttaaaat tagacataaa ataaatataa ctgattctaa ttatacacct gatgaaattt
    18601 tagatagata taaatatatg ttacctagat ctttatcatt atttagtggt atttgtcaaa
    18661 tttgtggttc taaacatgat ttagaagtac atcacgtaag aacattaaat aatgctgcca
    18721 ataaaattaa agatgattat ttattaggta gaatgattaa gataaataga aaacaaatta
    18781 ctatctgtaa aacatgtcat tttaaagttc atcaaggtaa atataatggt ccaggtttat
    18841 aataattatt atactattaa atatgcgtta aatggagagc cgtatgatat gaaagtatca
    18901 cgtacggttc ggagagggct cttttatatg aatgttatta cattcagata ggtttgctac
    18961 tctactctta gtaatgcctg ctttaattgg aggttttggt aaccaaaaaa gatatgaaag
    19021 taataataat aataatcaag taatagaaaa taaagaatat aatttaaaat taaattatga
    19081 taagttggga ccttatttag ctggattaat tgaaggtgat ggaactattc tagttcaaaa
    19141 ttcatcttca ataaaaaaat ctaaatatag accgttaatt gttgtagtat ttaaattaga
    19201 agatttagaa ttagctaatt atttatgtaa tttaactaaa tgtggaaaag tgtataaaaa
    19261 aattaatcgt aattatgtat tatgacttat tcatgattta aaaggtgtat atacattatt
    19321 aaatattatt aatggatata tgagaacacc taaatatgaa gcatttgtta gaggtgctga
    19381 atttataaat aattatatta attcaacaac aattctacat aataaattaa aaaatataga
    19441 taatattaaa attaaaccat tagatacatc agatattggt tcaaacgctt gattagctgg
    19501 tatgacagat gcagatggta atttttctat taatttaata aatggtaaaa atcgttctag
    19561 tagagcaatg ccttattatt gtttagaatt aagacaaaat tatcaaaaaa attctaataa
    19621 taataatatt aatttttctt atttttatat tatgtctgca attgcactat attttaatgt
    19681 taatttatat agtagagaac gtaatttaaa tttattagta tctcttaata atacgtataa
    19741 actatattat agttataaag taatagtggc taatctatat aaaaatatta aagtaataga
    19801 atactttaat aaatattctt tattatcatc taaacactta gattttttag attgatctaa
    19861 attagttatt ttaattaata atgagggtca aagtataaaa cttaatggta gttgagaatt
    19921 aggtataaat ttacgtaaag attataataa aactagaact acgtttactt gatctcattt
    19981 aaaaaataca tatttagaaa ataaataaat aaattattat tactttcttc ccctccgaat
    20041 ccgtaatata tttacggata tataatctcg tagtgtaaaa ggtgtaacga gattattaat
    20101 aagttgccgt aatatattgt aaaatatatt attattacaa cactatatgc gggaaaaccc
    20161 taaagtcata atataatatt atccccacga gggccacaca tgtgtggccc tcgcggggta
    20221 tggtaaattt aattaagtta taaatgtact atagtattaa aaattattat gaataatttc
    20281 cccaccccca tgcgaagcat gggggggggt ataagtatgg acaatccgca ggaaaccaaa
    20341 taataattaa tatcctgaac aaagtaagtg aaggagatat cttaaaatat atataatata
    20401 tattttataa attattatgt aggatcctca gagactacac gtgttgcacc cattatatta
    20461 tgtataatgg gttgaagata tagtccaaat ataattgaaa gattataata aaatgaacta
    20521 tttattacca ttaataattg gagctacaga tacagcattt ccaagaatta ataacattgc
    20581 tttttgagta ttacctatgg ggttagtatg tttagttaca tcaactttag tagaatcagg
    20641 tgctggtaca gggtgaactg tctatccacc attatcatct attcaggcac attcaggacc
    20701 tagtgtagat ttagcaattt ttgcattaca tttaacatca atttcatcat tattaggtgc
    20761 tattaatttc attgtaacaa cattaaatat gagaacaaat ggtatgacaa tgcataaatt
    20821 accattattt gtatgatcaa ttttcattac agcgttctta ttattattat cattacctgt
    20881 attatctgct ggtattacaa tgttattatt agatagaaac ttcaatactt cattctttga
    20941 agtagcagga ggtggtgacc caatcttata cgagcattta ttttgattct ttggtcaaac
    21001 agtggccctt attattatat taataatata taatgatatg catttttcta aatgctggaa
    21061 attattaaaa aaatgaatta caaatattat aagtctatta tttaaagcct tatttgtaaa
    21121 aatattcata tcttataata atcagcagga taagataata aataatctta tattaaaaaa
    21181 agataatatt aaaagatcct cagagactac aagaaaaata ttaaataatt caataaataa
    21241 aaaatttaat caatgattag ctggattaat tgatggtgat ggatattttg gtattgtaag
    21301 taagaaatat gtatcattag aaattctagt agcattagaa gatgaaatag ctttaaaaga
    21361 aattcaaaat aaatttggtg gttctattaa attaagatca ggtgtaaaag ctattagata
    21421 tagattactt aataaaactg gtataattaa attaattaat gcagttaatg gtaatattag
    21481 aaatactaaa agattagtac aatttaataa agtttgtatt ttattaggta ttgattttat
    21541 ttatccaatt aaattaacta aagataatag ttgatttgtt ggattttttg atgctgatgg
    21601 tacaattaat tattattcat ttaaaaataa tcatcctcaa ttaacaattt ctgtaactaa
    21661 taaatattta caagatgtac aagaatataa aaatatttta ggtggtaata tttattttga
    21721 taaatcacaa aatggttatt ataaatgatc cattcaatca aaagatatag tattaaattt
    21781 tattaatgat tatattaaaa taaatccatc aagaacacta aaaataaata aattatattt
    21841 aagtaaagaa ttttataatt taaaagaatt aaaagcttat aataaatctt ctgattcaat
    21901 acaatataaa gcatgattaa attttgaaaa taaatgaaaa aataaataaa ttatttaata
    21961 aagatatagt ccaaattata tatatataat atatatatat ataacaagca ccctgaagta
    22021 tatattttaa ttattcctgg atttggtatt atttcacatg tagtatcaac atattctaaa
    22081 aaacctgtat ttggtgaaat ttcaatggta tatgctatgg cttcaattgg attattagga
    22141 ttcttagtat gatcacatca tatgtatatt gtaggattag atgcagatct tagagcatat
    22201 ttcctatctg cactaatgat tattgcaatt ccaacaggaa ttaaaatttt ctcatgatta
    22261 ataaatccct ttagcaagga taaaaataaa aataaaaata aaaagttgat cagaaattat
    22321 caaaaaataa ataataataa tataataaaa acatatttaa ataataataa tataattata
    22381 ataaatatat ataaaggtaa tttatatgat atttatccaa gatcaaatag aaattatatt
    22441 caaccaaata atattaataa agaattagta gtatatggtt ataatttaga atcttgtgtt
    22501 ggtatacctc tatatactaa tattgtaaaa catatagtag gtattcctaa taatatttta
    22561 tatattataa caggtatttt attaacagat ggttgaattg attatctatc taaaaaagat
    22621 ttagataaaa aaacaattat agaaattaat tgtagattta gattaaaaca atcaataatt
    22681 catagtgaat atttaatata tgtatttata ttattatcac attattgtat aagttatcct
    22741 aaaataaaaa ttgctaaagt taaaggtaaa tcatataatc aattagaatt ttatactaga
    22801 tcattaccat gttttactat tttaagatat atattttata atggtagagt aaaaattgta
    22861 cctaataatt tatatgattt attaaattat gaatctttag ctcatataat tatatgtgat
    22921 ggttcatttg taaaaggtgg aggtttatat ttaaatttac aatcttttct aactaaagaa
    22981 ttaattttta ttataaatat tttaaaaatt aaatttaatt taaattgtct attacataaa
    23041 tctagaaata aatatcttat ttatataaga gtagaatctg ttaaaagatt atttcctata
    23101 atttataaat atattttacc ttctataaga tataaatttg atattatatt atgacaaaaa
    23161 aaatataata tgattaatta attaattaat taattaattt atttattatt tacttttttg
    23221 atatatatag aggcaaactc gaggaaaacc atataattag aataagtaat aattatatga
    23281 caaccgtcga actaaatcat attcaagaaa ttaatatgta aaagcgtaga gattagacgc
    23341 ctctggttat ctaagtaata tatatatata tattatatga taacataagg tataatccaa
    23401 tgagatcagt aatgatttta aaacaataat tttgttttaa gtattaataa taatattaat
    23461 attcgacctc ttaattgagg atattataat cataattttt tatattataa tataaaattt
    23521 aactagctag ataatattat ataaaaaaaa aaataatatt atataaatta attaaaataa
    23581 tttttattaa ttgaaactga aatgttttaa agttaaataa aagagctcta atccatggtg
    23641 gttcaattag attagcacta cctatgttat atgcaattgc attcttattc ttattcacaa
    23701 tgggtggttt aactggtgtt gccttagcta acgcctcatt agatgtagca ttccacgata
    23761 ttaatttaat aagtgtcgtg cttaaaattc actaaaataa tatataataa attataataa
    23821 atatataaaa aaaataaaaa aataaaaaaa aattaatatc ttatgattaa ttttatataa
    23881 ataaaaattt attaaatatt attggttata tatatatata tattaataat aaaaaaatat
    23941 atatatatat atagctaacg gggaaactct tataattatt atttatataa taaataagac
    24001 aatcccgtga taactttaat atatatatat tatatattaa agtattgtag agactaaacg
    24061 tgaatgattt taatattatt taaatattaa aattaagaga tagtccaatc ttatatgtaa
    24121 atataagtta ataccaaaaa aaaataatat tattttgact tattatatat taatattatt
    24181 aataataatt ttaactaata ataaagtttt tatagaaact ttatattatt atttaatatt
    24241 taattttcaa ttaatatctc cttttggggt tccggtccct ggtccggccc ccgaaactaa
    24301 agatattaag aatttatatg aatcaattat aaataattat attaatattt taaataaata
    24361 tcttattaat attaataaag ataatattaa taaattaaaa tttttagata attatactga
    24421 agaagaaaaa ggttattatt tatctggatt atttgaagga gatggtaata tttatactag
    24481 atgtttttca attacttttt ctttagaaga tgttttatta gctaattatt tatgtcttta
    24541 ttttaaaatt ggtcatatta cagctaaata taattttaat aaagaattaa cagctgttaa
    24601 atgaaatatt ataaaaaaaa agaacaagaa gtatttataa attatattaa tggtaaatta
    24661 ttaacatata aaagatatga tcaatatttt aaatataatt ttaataatcg tttaaatatt
    24721 aaattattaa aacctaaaga atttgattta ctattaaatc cttgattaac aggttttaat
    24781 gatgctgatg gttattttta tctaggtttt caaaaacata aaaatagtca atgattaaaa
    24841 tttcatttag aattatcaca aaaagatagt tatattttag tccggcccgc ccccgcgggg
    24901 cggaccccaa aggagatatt attaaaaaat attttaaact tggtggtatt ttaaaaagag
    24961 attataaatc tggtgctaca gcttatattt ataaagctca atcatcaaaa gctataaaac
    25021 cttttattga atattttaat aattatcaac cattaagtct tagaagatat aaacaatatt
    25081 tattattaaa tattgcttac ttattaaaat taaataaatt acatatatta cttaattctt
    25141 tattaatatt aaaagaatta atattattac aaagtgttaa aaatatatct ttagaaataa
    25201 aaaatgaatt aaataataga gttaaaatta ttattaataa acttcattat aacaatatcg
    25261 aataatgata atattaaaga gtaaaattct taaagtgtta attaaataat attctttttt
    25321 tttatgactt actacgtggt gggacatttt cgtgcggtct gaaagttatc ataaataata
    25381 tttaccatat aataatggat aaattatatt tttatcaata taagtctaat tacaagtgta
    25441 ttaaaatggt aacataaata tgctaagctg taatgacaaa agtatccata ttcttgacag
    25501 ttattttata ttataaaaaa aagatgaagg aactttgact gatctaatat gctcaacgaa
    25561 agtgaatcaa atgttataaa attacttaca ccactaattg aaaacctgtc tgatattcaa
    25621 ttattattta ttattatata attatataat aataaataaa atggttgatg ttatgtattg
    25681 gaaatgagca tacgataaat catataacca ttagtaatat aatttgagag ctaagttaga
    25741 tatttacgta tttatgataa aacagaataa accctataaa ttattattat taataataaa
    25801 aaataataat aataccaata tatatattat ttaatttatt attattatat taataaaatt
    25861 taatatatat tataaataat tattggatta agaaatataa tattttatag aaattttctt
    25921 tatatttaga gggtaaaaga ttgtataaaa agctaatgcc atattgtaat gatatggata
    25981 agaattatta ttctaaagat gaaaatctgc taacttatac tataggtgat atgcctatct
    26041 ttatttatat atatattatt attattaata ataaaaaaaa aattaaaaaa aagataggag
    26101 gtttatatat aactgataaa tatttattat attatttttt tttataataa atattaaaag
    26161 atattgcgtg agccgtatgc gatgaaagtc gcacgtacgg ttcttaccgg gggaaaactt
    26221 gtaaaggtct acctatcggg atactatgta ttatcaatgg gtgctatttt ctctttattt
    26281 gcaggatact attattgaag tcctcaaatt ttaggtttaa actataatga aaaattagct
    26341 caaattcaat tctgattaat tttcattggg gctaatgtta ttttcttccc aatgcatttt
    26401 ttaggtatta atggtatgcc tagaagaatt cctgattatc ctgatgcttt cgcaggatga
    26461 aattatgtcg cttctattgg ttcattcatt gcactattat cattattctt atttatctat
    26521 attttatatg atcaattagt taatggatta aacaataaag ttaataataa atcagttatt
    26581 tataataaag cacctgattt tgtagaatct aatcttatct ttaatttaaa tacagttaaa
    26641 tcttcatcta tcgaattctt attaacttct ccaccagctg tacactcatt taatacacca
    26701 gctgtacaat cttaagttat aaaatttaat tatttactta ataattaaaa agtaaatatt
    26761 atatctaaac ttaataatat aataataata ttcttataaa aatatataaa aaaaaatata
    26821 taaaatttat taaaatatct cctttcggga actataatat atttatataa ataaatacta
    26881 atataatcct attatatata tatatatata aaataatata tatatataat taatataaat
    26941 aatatttata ataatttttt aataatatat ataatttaat atattaatga atattatata
    27001 attattaaat atattataat attattatta ttttataata aaaatatttt aatactaatt
    27061 attatttatt atttataaat atataaatag tatgtttaat attattaata ctaaaaaaaa
    27121 tataattata attaggatct aacaatacat ttatctgatt aatattaata ttaatattaa
    27181 tatttatatt aataaacgga ttaaattaat tgtatccaat ttaattaaat tatagatata
    27241 ttatttataa tattaatata ttgttttatt aaaaaggtaa aaatagtttt tattttatat
    27301 ataaatatag gatataaata aatatattat agtgaacccc gaaaggagaa tatattaaga
    27361 atatatttat attttacata taattattta taatataaat atctccgcaa agccggatta
    27421 atgtaattat ttaataattt tatttaataa tttattaaaa taaatattta catttgataa
    27481 tatttatatt atgtcagtta ttttatatta atgtttaatc tattataata ttttttttta
    27541 taaatatatt atttatttat attaattata tatatatatt atttttataa tatatatata
    27601 tttttattaa atatttatta aatatttatt aaattattat aatgttgtta ttaatcttat
    27661 taaaaaatat atataaaaat gccacaatta gttccatttt attttatgaa tcaattaaca
    27721 tatggtttct tattaatgat tctattatta attttattct cacaattctt tttacctatg
    27781 atcttaagat tatatgtatc tagattattt atttctaaat tataatatat attattaatt
    27841 tatttattca tataaatatt attattatat ataaatatta ataatattta tacttattta
    27901 ataataataa aataaaaaat aattataatt taatatattt aatatatttc cttacggact
    27961 atatatttat atatatatat taaatacaat ttaatttaat ttaattatgt tatttattaa
    28021 ataaagttat attatgatat aataacaata ttatatatta ttatataatt ataatatatt
    28081 ttaatataat tatcaaaaga aataataaaa aaatattaat aagaatataa tttaataatt
    28141 attaaaaaaa aattcttata gtccggcccg ccccccccgc ggggcggacc ccaaaggagg
    28201 agtaataaaa attattaaat acaaatatta tatatatata attcattata tatatatata
    28261 tataataatt aatctttatt ttttttatat atttatttat atatctattt atattttata
    28321 tatatttatt tatatatcta aggggttcgg tccctccccc cgtaagtata atatacgggg
    28381 gtgggtccct cactatttat atttttattt tatatatttt atatatttat aaataaagta
    28441 taataagata taattatgat taattattta taagttatag ttttataaat ttataattat
    28501 tatgtttaat ttattaaata catatattac atcaccatta gatcaatttg agattagact
    28561 attatttggt ttacaatcat catttattga tttaagttgt ttaaatttaa caacattttc
    28621 attatatact attattgtat tattagttat tacaagttta tatctattaa ctaataataa
    28681 taataaaatt attggttcaa gatgattaat ttcacaagaa gctatttatg atactattat
    28741 aaatatgctt aaaggacaaa ttggaggtaa aaattgaggt ttatatttcc ctatgatctt
    28801 tacattattt atgtttattt ttattgctaa tttaattagt atgattccat attcatttgc
    28861 attatcagct catttagtat ttattatctc tttaagtatt gttatttgat taggtaatac
    28921 tattttaggt ttatataaac atggttgagt attcttctca ttattcgtac ctgctggtac
    28981 accattacca ttagtacctt tattagttat tattgaaact ttatcttata ttgctagagc
    29041 tatttcatta ggtttaagat taggttctaa tatcttagct ggtcatttat taatggttat
    29101 tttagctggt ttactattta attttatgtt aattaattta tttactttag tattcggttt
    29161 tgtaccttta gctatgattt tagctattat gattttagaa ttcgctattg gtattatcca
    29221 atcttatgtt tgacttatct taacagcatc atacttaaaa gatacattat acttacatta
    29281 aattataaaa taaaaattat ataaaaaaaa ataataataa taatnnnnnn nnnnnnnnnn
    29341 nnnnnnnnnn nnnnnnnnnn nnnnnnnttt taataatatt ctttcatatc ataaatatat
    29401 ctatttattt atattattat catcttaaaa gacttattta atatatttaa taattttatt
    29461 atacttattt atattttata attaatataa atatattatt aatcttattc cttcnnnnnn
    29521 nnnnnnnnnn nnnnnnnnnn nnnnnnnnnn nnnnnnnnnn nnnnnnnnnn gggaacttat
    29581 ttttattata ttatttaatc tttatttata atattatata ttatatataa attattatat
    29641 ttaatgatta aaaaaaaacc tctaattatt attaatatta tatataatat atatattctc
    29701 attaatgtta tatataatat atatattctc attaatatat taatatagta ttaaaaaaaa
    29761 taaaatattt aataaatatt attattaata atatttatta aaaataatat aacataataa
    29821 atataagatt attatataat atatttatta tatcatatag ttccggggcc cggccacggg
    29881 agccggaacc ccggaaggag aaattataac atatttttta ataatattca tatttatttt
    29941 atatacaaat aaatatattt atttagaata ataaaaaaaa ataataaata aatatattat
    30001 tatcattatt atactttatt cattatttat tataataatt atatataaca attataatat
    30061 ataattatat tttatataat attatattaa tatttaatat atttattatt attattactt
    30121 ctatggaaac tttatatttt agatattttt attattatta ttaatttata atgttatatt
    30181 tttgatttat aaatatataa gtcccggttt cttacgaaac cgggacctcg gagacgtaat
    30241 agggggaggg ggtgggtgat aataaccaga atattaaata aatacagagc acacattaga
    30301 taaattttat aatataacca atatataata ataaaaataa ttaatatata tatataaata
    30361 taataaatta ttatatataa atatatataa tttttataat aaatattaat aatattatat
    30421 aaataaataa ttataatata taataaatat ataataataa taaaaatatt aacaatataa
    30481 taaaaattta taatataaat ataaattata aataagttaa atttataaaa taataaatta
    30541 ttaacaagaa gatatctggg gtcccattaa taattattat tttcaataat aattgggacc
    30601 cccaccatta taatatcata ttaattaata taataataat gtatataaaa tagaaataat
    30661 aattaatata ataataataa tatatataaa atagaaataa taattaaata tatatataaa
    30721 taattattta tataatatat tataaataat aataataata aatatttatt aattaataat
    30781 gattataaat attttattta atataaattt ataactattt tattatatat atatttttta
    30841 ttcataaaaa ttccttttga ggatttttta ttttatataa atatcttcta atatttataa
    30901 taaataataa tatattcatt atatttataa ttatatataa tgtaatacgg gtaaacatta
    30961 cccgttgttc acgggtaatg tttaccctat tttatataat tattaataaa tatatttata
    31021 tttttatata aaaaaattat aataatttat taattctcct ttcggggttc cggctcccgt
    31081 ggccggaact ccggaactat aaaaataatt ttaatataat ttatatattt tatgattaat
    31141 ataatatatt attaatgtaa ctccttcggg attcggtccc cctcgtaagt atatagtata
    31201 tagtatatag tatatagtat acggggggtc cctcactcct tcggggttcg gtcctccctt
    31261 acgggtacgg atacggatac gaatatgggg agtccctcac tccttatcac tacgctgaag
    31321 gtggaattta ttttatatta ttattaaatc tttatttatt taattatata tttaatatat
    31381 atattattat aataaaacac ctaattatta ttaatgttat atttaatata atatatatat
    31441 tcttaaaaat ttatataata taaataaata aaaaaaaaga aagtacataa ttaatattat
    31501 tataaataat attattaaaa agaatataat ataattaata gaaagacgtt ttaaaaataa
    31561 aaataaaaat aaaaataaaa ataaaaataa aaataaaaat aaaaataaaa ataaaaataa
    31621 aaataaaaga gttttggttt acatatcaag acccaattca attgaaacta tttatttatt
    31681 aatctcctcc cctccccctc actattatta taagtacaat tagggcgcca accccgcagt
    31741 gttatttact gggaaatgtt tatcccaatt aatataataa cgagagttat taattattat
    31801 ttataaattc atataatgta atataatgta atgtaattaa tagaacatta ttgtgttatt
    31861 caccagtgtt aagatatatt aatcccaatt ttatttaata gtgaagatta tattttatta
    31921 attatgaatc catattatta ttatttaata tatttataat attatatata attataatta
    31981 taaataattt atataaaaaa agttttatta aaaaatatta ttaaaaatat aatattaata
    32041 ataaataaaa ataatattat actcttaata gaatttataa tgataaaaat taagatgaag
    32101 actttttttt ataattatta taaatttata taaaaataat atatatatat ttatatttat
    32161 tttattaata tatataatat atttatgtat attaaaaaga tatatttaaa tatttttatt
    32221 ttttttttat aagataattt ttgtaaatat ataagtaata aattaagttt tataggggga
    32281 gggggtgggt gattagaaac ttaactgaat aatatatata aagcatacat tagttaatat
    32341 ttaataatat aatcaatata taataattat aaaataatta attatataat aataataatg
    32401 tataaacaat ataataaatt gtataaaata aaatataaat cataaataaa gctaaattaa
    32461 taaaataata aatgataaac aagaagatat ccgggtccca ataataatta ttattgaaaa
    32521 taataattgg gaccccatat agaatataaa taattaaata tatatatata aataataatt
    32581 tatataatat attataaata aataataata aatattatta atctataata attataaata
    32641 ttttattaat ataaatttaa taattatata tatttttata ataactccga aagagtaagg
    32701 agatattaat ttcttataaa aatttattaa taataataat atataaaata tataaataat
    32761 atattatata taaaataaaa taaaataaat aatatattaa aaatattgaa agtattttaa
    32821 taaataataa atttaaaatt catatttata ataataaata aataaataaa taaataagta
    32881 aatatttaga ttctcattaa tattaatatt tatatttctt tttttttata ataataaaaa
    32941 tatcatatat aaatataata taatataata taataaatta ttatatataa ataataaata
    33001 ttaaatataa tatataataa tatataatct tacaatttat aatttaataa agaaggaaat
    33061 aaataataat aactcctttt ggggttccgg tggggttcac acctttataa ataataaata
    33121 aagatgttta ctcctcttcg gggttccggt cccctttttg ggttccggaa ctaattaata
    33181 ttttatataa taataataat atattaatat aatttcatta ttaataaata tctcctgcgg
    33241 ggttcggttc ccccccgtaa gggggggggt ccctcactcc ttcggagcgt actattatta
    33301 taaataatta tatattataa tataattaaa aagtattata attgaaacga aaattgtaat
    33361 tttaaatgga ataataatta ttatatattt aatatattta ataaagttat aatatctcct
    33421 tcaactggat tattttattt atttttataa aagaaaaaaa tagtaataat attatcttct
    33481 cctcctttcg gggttccggc tcccgtggcc ggcccccgga actattaatt atataatata
    33541 atatgatacg gatcaaacat tacccgttgt tcactggcaa tgtttaatcc tattgtatat
    33601 aaatataata aaataattac ccctctcgta attcacatct ataaaatata aaatataaaa
    33661 tataaaataa taatattatg attattataa tatatatata tatatatata aatatatata
    33721 tataatttat aatttatatg attaatatat tatatatata aaaatatatt aaatttactt
    33781 tttatagaaa ggagtgaggg accccccccc ttacgggggg gaaccgaacc ccgcaggaga
    33841 tatttatttt aatacttata tagtatttat taataatata ataattgtta ttataaatat
    33901 taataataat ataaaaatag ggtaaataat ataaataata tgaataaata taaaaacata
    33961 ttaaatataa aatatatcat aaatttaata aatattataa taatttataa atgatagata
    34021 tctggggtcc tataaataat aattattttc aataattata gggaccccca cctattatat
    34081 aaatataaat ataaatataa atacaaatat aatatatata aatatataaa tataatataa
    34141 atacaaatat aatatataaa tataaatata aatatataaa tataagtccc cgccccggcg
    34201 gggaccccga aggagtgagg gacccctccc tatactaatg ggagggggac cgaaccccga
    34261 aggagtataa ataaaaatta ataatatata tataattata atagttccgg ggcccggcca
    34321 cgggagccgg aaccccgaaa ggagaaataa taatataata tataataaaa tataacttat
    34381 taatataata ttaaaaatat aattaacaag aataaatagt ccttgggatc gaaccccctt
    34441 ttttatttaa tatttaatat ttaatattta atatttaata tttaatattt aatatttaaa
    34501 gaaggaattg tttatatata ttaatatatt atttggggat taatataata tataagtttt
    34561 ggataccagg ccaaagaccg gaatcccaaa aggagattat ataaatatta tttatctccc
    34621 ttttttaata ttataataat tttattaaaa ataaaataat aataataata ataattataa
    34681 tttataataa caattataat aatttaatta attaattaat taattaatta attaattaat
    34741 taattaataa taaatataaa tataaaaaga atataattta taataaattt atatatatat
    34801 atatatatta aataaaatat ttacttcatt aatataaaat ataaatatat ttaattaata
    34861 agtatatata tataataata tataataacc tatttatata tataatctta atataattat
    34921 aagaaatatt atataagtaa tatataaaaa taatataaaa taattataat tcaatttata
    34981 tattaatagt tccgggggcc ggccacggga gccggaaccc cgaaaggagg aataagataa
    35041 atatataaat tatattaata aatataaatt ttaaatgaat taataaaatt aatatatata
    35101 tgtatatata tatatatata ttaaatatat ttaaatagtt tccgaaggag tgatagatcc
    35161 ctttgggggg accgaacccg aaagagctga gatgcgacga cgacacnnnn nnnnnnnnnn
    35221 nnnnnnnnnn nnnnnnngaa gagttttatt ttattttatt ttattttatt ttattttatt
    35281 ttattttatt ttatttttat tttatttaat ttaattttaa ttaggttaat aaatagtaat
    35341 aataaactta ataataataa taataatttt atttttataa tttattaata ataataataa
    35401 ttatatatat atatattatt aataaatata gaccttatcg tctaatggtt acgacatcac
    35461 ctcttcatgt tgataatatc ggttcgattc cgattaaggt tattcataat aataaatatt
    35521 tgtaaaaaaa gtatatataa ttaaacatat tctttatatt aattaataat tattaataat
    35581 atacatttta tataatacaa ttatatatat atatatattt ttttttaata caaataatat
    35641 attcataata ataaataccg attgttatta tactataata aaatatataa tatatttttc
    35701 attataatat ttttaaataa atattataat aaattatata aataatattt atgtataata
    35761 ataataataa taattgttat taattaattc tataattatt atatatttaa tttttttttt
    35821 taatataata tataataata taatttattt tatttttttt tatagttccg gggcccggcc
    35881 acgggagccg gaaccccgaa aggagaatat aaattaataa taatataaat aacatattaa
    35941 caataaatta ttgttaatat aataataata ataacaatat taataaataa tataaaaatt
    36001 attaatatta tatttatata atattaatat aaaaatcttt cataatatta attattatta
    36061 aataataatt atatcattaa tattaatata atcgtcaata ttatttattt atttatttat
    36121 ttatttattt atttatttat ttattattaa ataaatattt ttaaatatta tattatatta
    36181 ttaacttttt attaaaaaaa ttaataatga tataatataa ttaatattat ccacgggacc
    36241 aatgaccaac ccagtagttg accggattgg cgcccgcgag gtttatattt aataaataat
    36301 aataataata ttaataaaat ctattaactt ttttttttta atggattata ttaatgaaaa
    36361 aaaaatgaga aatatctttt ttttttaata attataattt atatataata aaatatgtat
    36421 atataataaa aaaatagttt ttaatattat aatataatta tatatataat tataaatata
    36481 tatatatata ataagtatta attaataata tatatttata tatttttatt aattaatata
    36541 tataaaatat tagtaataaa taatattatt aatattttat aaataaataa taataatatg
    36601 gcatttagaa aatcaaatgt gtatttaagt ttagtgaata gttatattat tgattcacca
    36661 caaccatcat caattaatta ttgatgaaat atgggttcat tattaggttt atgtttagtt
    36721 attcaaattg taacaggtat ttttatggct atgcattatt catctaatat tgaattagct
    36781 ttttcatctg ttgaacatat tataagagat gtgcataatg gttatatttt aagatattta
    36841 catgcaaatg gtgcatcatt cttttttatg gtaatgttta tgcatatggc taaaggttta
    36901 tattatggtt catatagatc accaagagta ctattatgaa atgtaggtgt tattattttc
    36961 attttaacta ttgctacagc ttttttaggt tattgttgtg tttatggaca gagtgagaca
    37021 agtataagta tattattata atatcatacc attaaataaa ttattttaat gaaatgatta
    37081 tgtttatata taacatatac ctaattagac atgcattatt agtaataatt ttgtatgaaa
    37141 ctctaataat aataattatt attaattatt aaggtaagat tcatatggat agcgtaagtc
    37201 aatctaatat tataaaatat cgtaacataa acaatatttt tttctattat taattaataa
    37261 ataataataa ataaaaataa ttatatgaga agtaagatat tcaattctgt ctagaataca
    37321 tatatatacg ttaatactca tcggtataaa attagaatcc taagtgaatt attgaaagta
    37381 taataatata aacttggtaa gcccaattat ttccatataa tattaatata aatattatat
    37441 ggtagttata tataatatta ttaaataaat aataatagaa attataatat agataagtgg
    37501 gtaaaagact attgaaaaag ctaaagatta tatgtaatgt ataatataga tcaaattatt
    37561 tatatatttt aataaaaata tattaataat ggttaatatt attattaatt aattaattaa
    37621 ttaattaata ataataacga ataaatgatt aatgtgaaag catgctaact tcaatatagg
    37681 atgatttata tagtatataa attgtttgag ctgtatacta tgaaagtagt acgtacagtt
    37741 ctgagtgggg gaaaatttgt aaagatctac ctatcacaat tgtcacattg aggtaatata
    37801 aatatcgcct caaatatatt taatataata aaactaattt atataataat gttaatatta
    37861 ttaatttata ttttttatac gattataata agacaaataa taaaaactaa agaatatctt
    37921 atattaatta agagtataga ttatattaat aaaaataaat atataattaa tttaaatata
    37981 acaaataaga aagatataaa taataatatt ggtccattaa atataaacat tttatcaatt
    38041 atttatggtt caatattagg agatggtcat gctgaaaaaa gaaaaggtgg taaaggaaca
    38101 agaattgtat ttcaacaaga atattgtaat attaattatt tatattattt acatagttta
    38161 ttagctaatt taggttattg taatactaat ttacctttaa ttaaaactag attaggtaaa
    38221 aaaggtaaaa ttagacaata tttaaaattt aatacatgaa cttatgattc atttaatatg
    38281 atttattcag aatggtatat taaaaatata tctggaaaag gtaatattaa agttattcct
    38341 aaatctttag acaattattt aactccttta gctttagcta tttgaattat agatgatgga
    38401 tgtaaattag gtaaaggttt aaaattcaca actaattgtt ttagttataa agatgttcaa
    38461 tatttacttt atttattaca taataaatat aatattaaat ctactattct taaaggcaat
    38521 aaagaaaata cacaatttgt tatttatgta tgaaaagaat ctatacctat tttaactaaa
    38581 attgtatctc cttatattat tcctagtata aaatataaat taggtaatta tttataataa
    38641 aatatatagt attatattaa ttattatatt attataatgc gatattattg aaaacatgtc
    38701 aaaattatat tattaagtaa caagacagtg ggttatataa ttatatgatc ccaacagaat
    38761 acaccaataa taggtattat tataaaaaaa ataataatat ttaatgttta ttcgaagaaa
    38821 atttataata ttattattat aacacaaggt ttaataatct atatatatat attatatata
    38881 taactactgt tattattcca tttacctaat taatatataa ataatgaatt ataattatta
    38941 tgattaatat ttttataata ataaccccat cataacattt atatataaca tttatatata
    39001 acatttatat ataatattta tattatggta ttattaggta taaatattta ttcataagag
    39061 aaaatagtga ttaaatggaa ttataaaaag ggtagatatt attaaataca gggtattatt
    39121 tatattaata aatcaataaa tattgagatt attattatta aaaaataata ataatttata
    39181 aataatatta ttttcttggc actagttatt actaatttat tctcagcaat tccatttgta
    39241 ggtaacgata ttgtatcttg attatgaggt gggtttaata tagaggatcc atattatagt
    39301 aatataatat taaataaatc tgttttatgc tgaaatatct tcatttgaat aataaattac
    39361 tatattattc aattaattat ttataataat ataatttgaa ataaaaataa tatagttaaa
    39421 atatttatta taagaagaaa attagcagta attaatatat atatatatat aaaattaatt
    39481 attcagagac tttatagtta ttatataaat aatactatta tttatgataa aaatcataaa
    39541 ttaaacacag ataatcctat ttatgcatat attgttggtt tatttgaagg agatggttga
    39601 attactattt caaaaaaagg taaatattta ttatatgaat taggtattga aatacatatt
    39661 agagatattc aattattata taaaattaaa aatattttag gtattggtaa agtaacaatt
    39721 aaaaaattaa aaataaaaga tggtactatt aaagaaatat gtaaatttaa tgtaagaaat
    39781 aaaaatcatt taaagaatat tattattcct atttttgata aatatcctat attaactaat
    39841 aaacattatg attatttata ttttaaagat aatttattaa aagatattaa atattataat
    39901 gatttatctt attatttacg tcctattaaa ccatttaata ctcttgaaga tattttaaat
    39961 aaaaattatt tttcttcatg attaattggt ttttttgaag ctgaaagttg ttttagtatt
    40021 tataaaccta taaataaaaa aataaaactt gctagttttg aagtatctca aaataatagt
    40081 atagaagtta tattagctat taaatcatat ttaaaaatta ctcaaaatat ttatacagat
    40141 aaatttaata attcaagaat aacacttaaa agtattaatg gtattaaaaa tgttgtaata
    40201 tttattaata ataaccctat taaattatta ggttataaaa aattacaata tttattattc
    40261 ttaaaagatt tacgtcttat tcttaaatat aataattatt ttaaaattcc tcctaaatat
    40321 taatcttata taaaaatata ataataatat atttatatat tatataatta tataaacaaa
    40381 atataattta tatataatta tttattataa atatagtccg gcccgccccg cggggcggac
    40441 cccggaggag tgagggaccc ctccctattc taacgggagg gggaccgaac cccgaaggag
    40501 tttaattata tattaaatat attattatca ataaataatt cctttgaact atttattatt
    40561 ttattatatt tattttctcc ttcattatta atttttatta ataattaaaa tcttatcatt
    40621 ttatggtatt tttatttcta ttttaggata tcgaaactat aaattaaaaa gtataatttt
    40681 attaattata atttatgatt aataaataag aaataaaaac tttagaagta atatttatct
    40741 ttttttttat aaataaatat tatgattaat atataatcat ttataaatat ttatatataa
    40801 ttatatatat acataaatag gattaagata tagtccgaac aatatagtga tatattgata
    40861 atagttttca aatatgtaac tatttaaaca ttaaaagctc agtatctaac cctctaatcc
    40921 agagattctt tgcgttacat tatttagtac cttttatcat tgctgcaatg gttattatgc
    40981 atttaatggc attacatatt catggttcat ctaatccatt aggtattaca ggtaatttag
    41041 atagaattcc aatgcattca tactttattt ttaaagattt agtaactgtt ttcttattta
    41101 tgttaatttt agcattattt gtattctatt cacctaatac tttaggtcaa aatatggcct
    41161 tattattaat tacatatgta attaatattt tatgtgctgt atgctggaaa tctttattta
    41221 ttaaatatca atgaaaaatt tataataaaa ctctatatta ttttattatt caaaatattt
    41281 taaatacaaa acaattaaat aatttcgtat taaaatttaa ttgaacaaag caatataata
    41341 aaataaatat tgtaagtgat ttatttaatc ccaatagagt aaaatattat tataaagaag
    41401 ataatcagca ggtaaccaat ataaattctt ctaatactca cttaacgagt aataaaaaga
    41461 atttattagt agatacttca gagactacac gcacactaaa aaataaattt aattatttat
    41521 taaatatttt taatataaaa aaaataaatc aaattattct taaaagacat tatagtattt
    41581 ataaagatag taatattaga tttaaccaat gattggccgg tttaattgac ggagatggtt
    41641 atttttgtat tactaaaaat aaatatgcat cttgtgaaat tcttgtagaa ttaaaagatg
    41701 aaaaaatgtt aagacaaatc caagataaat ttggtggttc tgtaaaatta agatcaggtg
    41761 ttaaggctat tagatataga ttacaaaata aagaaggtat aattaaatta attaatgccg
    41821 ttaatggtaa tattcgtaat agtaaaagat tagtacaatt taataaagta tgtattttat
    41881 taaatatcga ttttaaagaa cctattaaat taactaaaga taatgcttga tttatagggt
    41941 tctttgatgc tgatggtact attaattatt attattccgg taaattaaaa attagacctc
    42001 aattaactat tagcgttaca aataaatatt tacatgatgt tgaatactat agagaagtat
    42061 ttggtggtaa tatttatttt gataaagcta aaaatggtta ttttaaatga tctattaata
    42121 ataaagaatt acataatatt ttttatcttt ataataaaag ttgtccttct aaatctaata
    42181 aaggtaaacg tttattttta attgataaat tttattattt atatgattta ttagctttta
    42241 aagcacctca taatactgct ttatataaag cttgattaaa atttaatgaa aaatgaaata
    42301 ataattaaat tttctccgta ttcattatta tattatctaa tttataaaat atttaaagat
    42361 tccttataat aatataacat ctttgtaaat tattgttaaa gataatataa attattatga
    42421 atcggtagat tatattttta caatcttatt aaataaaatt ctgatcatta aacatgattg
    42481 aagaaataat aatagtttat gaaataagat agtgtaatat aaatttttat gaagatatag
    42541 tccattttat atttattata aaagcatcct gataactata ttcctggtaa tcctttagta
    42601 acaccagcat ctattgatat taaaaatatt aataaaatta ttattattta atcttattta
    42661 ttttatataa aaaaaataaa taataattat taataaaaat atattattta tttctccttt
    42721 cggggttatt tatatatatt cctttataat ttatatttaa tatattatat taaatatatg
    42781 aaaaattata ataaataaat taattaatta ataataaata ataataaaaa gtacagtagc
    42841 attaaatatt cttaagtttc cgctttgtgg gaactcccat aaggagttta atgattaaaa
    42901 ttggttaatt gtcaagaaaa tctaaggtat taataaataa ataatactat gacaacttgc
    42961 agcgaagttt atatcatctc tatattatat attaatatat atatataata ataataataa
    43021 tattaatata atataagata taaaaacgtt caacgactag aaagtgaact gagatagtaa
    43081 tacctttcca cgaaaaccaa ttaatttata aattattttt aaataaagaa tagattatta
    43141 attttttttt atatagttcc gggccccggc cacgggagcc ggaaccccgg aaggagtaat
    43201 atatattata tataaaataa aaaatatata tatatatatt ataaaatatc aaaagtttta
    43261 atcttttatt ataaattaat gacatagtct gaacaataat gaaaattatt gagataagat
    43321 attaaataat cttatgttaa catatataaa ttgtgtacct gaatgatact tattaccatt
    43381 ctatgctatt ttaagatcta ttcctgataa attattagga gttattctaa tgtttgcagc
    43441 tattttagta ttattagttt taccatttac tgatagaagt gtagtaagag gtaatacttt
    43501 taaagtatta tctaaattct tcttctttat ctttgtattc aatttcgtat tattaggaca
    43561 aattggagca tgccatgtag aagtacctta tgtcttaatg ggacaaatcg ctacatttat
    43621 ctacttcgct tatttcttaa ttattgtacc tgttatctct actattgaaa atgttttatt
    43681 ctatatcggt agagttaata aataatatat aattaaatta atacatagat ataatatata
    43741 tattattatt attaataata taataaaaat aaaaataaaa ttattaataa taataatact
    43801 ttaataatat tcttaaaaat aatatatctc taatttataa aaattaaata ataataataa
    43861 aaaaaaaata ttataaaata taaattaatt aataatgaaa ataatatact tattaaatta
    43921 atataaataa atgaataata taatataact atattgaatt ataatctatc tatctttttt
    43981 tttcatataa ttataatata tatattaata tatataatta ttattttata tattatagtt
    44041 ccggggcccg gtcacggaag ccggaacccc gcaaggagat ttattaatta ttattatcat
    44101 tattattttt tatttaatct tatttattat aaaataatta attatcataa agcataatta
    44161 ttatagaatc ttattatttt ctttatttaa atttataaaa atataaagtc cccgccccct
    44221 ttttatttta tttaattaag aaggtatttt aaaaaaggag tgagggaccc cctcccgtta
    44281 gggaggggga ccgaaccccg aaggagtact catttaatat aaatattaaa taaaaattat
    44341 tttatatata ttaatgatta ttaatattga taatataaat tattttataa ttaattatta
    44401 taaatatata actattaata attaattttt aatctagggg tttcccccac ttacataaac
    44461 ttacgtatac ttacatatac ttatgtatac ttacatatac ttacgtatac ttatatatac
    44521 ttatgtatac ttacgtatac ttacatatat gggggatccc tcactcctcc ggcgtcctac
    44581 tcaccctatt tattaatcat taataagaaa ttattattaa aaaaattata atttactcaa
    44641 agttaattat aaatatattt ttaaatatct attttattaa tcttttataa aatttaaatt
    44701 aattgtaatt aattaatatt ataataatta ttcttaggaa ggatatttat ttattttaat
    44761 tatgaattcc tgacatagag acaattaatt agaacttctt attattatta tagtaataat
    44821 aaaaatattc taaatatatt atatatatta ttattttttt ttattattaa taaaatatta
    44881 taataaattt aaataagttt ataatttttg ataagtattg ttatattttt tatttccaaa
    44941 tatataagtc ccggtttctt acgaaaccgg gacctcggag acgtaatagg gggagggggt
    45001 gggtgataag aaccaaacta ttcaataaat atagagcaca cattagttaa tatttaataa
    45061 tataactaat atataataat tataaaataa ttaattatat aatataatat aaagtccccg
    45121 ccccggcggg gaccccaaag gagtattaac aatataatat attgtataaa ataaattata
    45181 aatattaaat aaaaaccaaa taaataatat aataaatgat aaacaagaag atatccgggt
    45241 cccaataata attattattg aaaataataa ttgggacccc catctaaaat atatatataa
    45301 ctaataatat attatatata ttaatatata ataatattat taaaatataa tattattaaa
    45361 aaaaaagtat atataaaata agatatatat atataaatat atatattctt aataaatatt
    45421 atatataata ataataaatt atttcataat aaattatttc tttttattaa taaaaattac
    45481 ttatctcctt cgaccggact attaaatatt aaatatttaa tatttaatat ttaatatttt
    45541 attctataga tattcatatg aaaaataata agtatataat tatgataatg aatatatttt
    45601 tatttataat ttattattat aaaaatattt taatttaata ataataataa atcattatat
    45661 taattctttt aagaatttat aattgtcatt atttattata tactccttat taaaagggat
    45721 tcggtttccc tcatcctcat gggtatccct cactccttct gataattaat tttataataa
    45781 taataaaata aacttaatta aatattatat atttatttac aattatatat atatattact
    45841 cataattaaa ttaaattaag atgcaattca atacggttgt attatattat tcatcaaata
    45901 ttgttaatat tgatacctac agagatattt aatattttta ttattattat ccattacttt
    45961 ttttattata ttttaattat ttatttattt atttatttat aataataata tttcatatta
    46021 tcaattatta tttttttttt tataatatat aattaaatta tttatatagt tccccgaaag
    46081 gagaataaat aaaatattat ataaatattt atatctttat taatattaat ataagtaata
    46141 tatatagttt atgatattta attttatcat aatataataa taattatata aatcttatac
    46201 acatttatat aagtatatat atatattatt aatataatga acatctatta aataaaataa
    46261 ttgtaaatct caagtaaatt attattattt tatttttaat aataatttat gatttataat
    46321 taataaataa aagagtaatt atatgataaa aaaggtaata aataaaattt atagttccgg
    46381 ggcccggcca cgggagccgg aaccccgaaa ggagtttatt tatatatata tatatatgaa
    46441 ttaatattta ataataaata ataatataat taataatatt attattatta taattttttt
    46501 atttataata ttaataaaat attattatat atatattata ataatattaa taagatatat
    46561 aaataagtcc cttttttttt atttaaaata aagaaagaat aattaaataa tattttaata
    46621 atttaattaa atagtgtatt aaaagataat aaaaagtaat attaatatgt taattatata
    46681 taatatattt atatataatt atatatatat atataaataa taataaatat atatataata
    46741 taaaaataag aatagattaa atatttaata aataaatatt atgcaattag tattagcagc
    46801 taaatatatt ggagcaggta tctcaacaat tggtttatta ggagcaggta ttggtattgc
    46861 tatcgtattc gcagctttaa ttaatggtgt atcaagaaac ccatcaatta aagacctagt
    46921 attccctatg gctattttag gtttcgcctt atcagaagct acaggtttat tctgtttaat
    46981 ggtttcattc ttattattat tcggtgtata atatatataa tatattataa ataaataaaa
    47041 aataatgaaa ttaataaaaa aataaaataa aataaaatct catttgatta aattaataac
    47101 attcttataa ttatataatt attataaaat atataaatat tataataata ataatatata
    47161 taaattataa taaaaaataa taataatata taatatacct tttttttaat atattaatat
    47221 ataaataaat aaataatgga taatatataa ttactttttt tatattatta ataataataa
    47281 tttataaata ttgttataat aaacatttat ataaataaat ataaattacc ataataagat
    47341 atattattta ttaataataa aaatatttat taataaataa gaaatatata tattatgata
    47401 atatttatta ataaataata aattctttat atataaatat attaaatata tttaattgaa
    47461 cacaatataa tttttattgt attattcatt taataatatt aatattaata ttaatataat
    47521 attagtgaac atctcctttc ggggttccgg ctcccgtggc cgggccccgg aactattaat
    47581 atttaataaa atatatataa tttataattt tcatataatt aatataataa ttaggtttat
    47641 aaataaatta taatatatta taacaatata ataaaatata ttataaatct atctatctat
    47701 ctatataata tataaattta tatatacatt aataatattt aattataatt atttaaatat
    47761 ttaatttatt aatataaata ttatttaaat attaaatatt aaataataat ttatattata
    47821 ttaataaata taataaatta aaaatatatg attaattata taataataat aataattatt
    47881 ttaatattat aatttataaa attaattata ttaattatat taattcttat tatataataa
    47941 ttattaataa taatttattt taagaaagga gtgagggacc ccctcccgtt agggaggggg
    48001 accgaacccc gaaggagaaa ataaattaat aaaagtttaa aagttcttat attaataatt
    48061 atataatatt atattaaaga tttttataat atatatatat aatatattta tagtaccggg
    48121 gcccggccac gggagccgga accccgaaag gagtttattt aatatttata tttatattaa
    48181 tatttatatt tatatttata ttcctcttaa ggatggttga ctgagtggtt taaagtgtga
    48241 tatttgagct atcattagtc tttattggct acgtaggttc aaatcctaca tcatccgtaa
    48301 taatacatat atataataat aattttaata ttattcctat aaaaataaaa taaataaata
    48361 aataataata attaattaat taattaattt taataaatat aaaatatata aaaataataa
    48421 taataataat tattatttta ataatattat ttatataata gtccggtccg acccttttta
    48481 ttcttaagaa gggattttat tttattaatt aataataata tattaaaaat tataaataat
    48541 taataattct ttatatttat atatatatat atatatttat atatttatat atatatttta
    48601 ataatattat gatatatttt attttaataa tatttttatt tttatatata aaattataat
    48661 attttatttt ataaattatt tatatataaa ttattaataa taattatttt tttttatttg
    48721 ggatttatat tattattata aagaatataa tgttattaat aactgcaaaa aatatctaat
    48781 atattattat ttataataat aaataatatt ataataagga tgcatattat atatatatat
    48841 atatttctat ttatattaat attaatatta atatgtatat ataatagata aaaagtaaaa
    48901 ataaaaaata atgaaattaa aattattaaa tataatttta tcaataataa ataaacttaa
    48961 taataataat aatattatta ttaataatct attagattca ttaataaata agaaattatt
    49021 attaaagaat atattattag atataaataa taaaaaataa ataatataaa aagaatatta
    49081 aataataata atataaaccc cgcgggcgcc aatccggttg ttcaccggat tggtcccgcg
    49141 gggaatatta ataataaatt acaacattta aataatataa ataattgaaa tctacaaatt
    49201 tataattata ataaaaatat agaaattata aatactataa atgataaatt aattaataaa
    49261 ttattatata aaataataac tttaaaatta aataatataa atattaataa aattattata
    49321 agtaaactta ttaatcaaca tagtttaaat aaattaaata ttaaatttta ttattataat
    49381 aatgatatta ataataataa taataataat aataattatt atataaatat aataaataaa
    49441 ttaataaata ttataaataa taatataaat aataatttat gtaatatttt aagttattat
    49501 tataataaaa aagtaactat tgaacctatt aaattatcat atatttattt aaatagtgat
    49561 atttttagta aatatattag tttaaatgat atagataaat ataataatgg tatcttaact
    49621 aattatcaac gtatattaaa taatattatg cctaaattaa atgatcataa tatttctata
    49681 aattatatta ataatattaa taatattaat aataataaat ataataatat aattaattta
    49741 ttaaataata ataataatat taataataat aataattata ataataataa taataattat
    49801 attggtaata ttaataatat ttataataat ataactattg ataatattcc tatagatatt
    49861 ttaatatata aatatttagt tggttgatct attaaattta aaggtagatt aagtaataat
    49921 aatggtagaa ctagtacact taatttatta aatggtactt ttaataataa aaaatattta
    49981 tgaagtaata ttaataataa ttataaatta aattatatcc cttctaatca taatttatat
    50041 aataattcta atattaataa aaatggtaaa tataatatta aagttaaatt aaactttatt
    50101 taatatatat attaatagtt ccggggcccg gccacgggag ccggaacccc gaaaggagaa
    50161 ataaaataaa tataataaat aaaataaata aataaataat atatatatat atataaatat
    50221 ataaaataat atttactttt tatatatata taattatata taaataaaat ataatataat
    50281 atcatataat tatataaaaa taaaattata atttatttat attaaaaata ttaattaatt
    50341 aattttttta tataattatt ataataataa tttaattaaa aataaatatc aaataaaatt
    50401 ataaattaat cctacttttg gatcctattt atattttatt attataaata attattattg
    50461 atagttaatt aaataaaaat atatatatat attactcctt cggggtccgc cccgcagggg
    50521 gcgggccgga ctattataat tattattaat atattaatta ttaaattata taaaccgccc
    50581 ccgcgggggc ggttagttat ttatattaat atattttata ttaatatata atactctttt
    50641 ttctattata ttttaatata taatattaaa aaaaaataaa taaaataata ttcttaattt
    50701 ttattcttta tcttctttaa ccaaactcct tcggggttcg gtccccctcc cattaggtta
    50761 gggagggggt ccctcactcc ttcggggtcc gccccccccc cgcgggggcg ggccggacta
    50821 ttttaaattt taatttaaat tttataaata taatatttaa ttataaattt aataataata
    50881 tataaaaaat atatatatgg ttaatatata taaagattat aatcttttta ttaaataaag
    50941 gaaaatttat tatataattt ttctctatag ttatatattt aaaacttatt ttttttttta
    51001 taaataataa ttataataaa taatattaat tatttattat ataattaatt ggcccccatg
    51061 ctgggttccg gaactcctcc ttctcgcgag gttaacacct attatataac tataactata
    51121 actataacta taattataat tataactata actataaata ttcattttaa taataataat
    51181 aataataata ttaatataaa tagtcgaaga atatatttat ttattttaat ataaataaaa
    51241 agtttcaatt aatttgaatt tggaattaaa ttattacttc atatggggtt atggatttcg
    51301 ttcggaactc ctccctccta cctctattta ttaatcataa atcataaatt attattaatt
    51361 aataataata atttactcga ggttcatacc tattttaata ttaatattaa tattgataaa
    51421 atatatattc actaaaaagt atataattta ctcaatttat actataattt tatatttttt
    51481 tattataatt taattatttc aaataaagta attataataa tatatatcct ttattaaata
    51541 tatattaatt aatatatata taaaaagtaa atattattaa tagtatataa ttataaataa
    51601 ttaatattta ttaaaatata tataatttat aatcctcata taattaatat aataaataat
    51661 ataacacaat gtaatttaat ttaattacat aataaattta ttattattat aattattatt
    51721 tatttattta tttattatta taaattataa atattattat aattaaaatc aattattaat
    51781 tattaatgat aaataattaa tgataaatta tcaataacca attagattat ttatcgatat
    51841 ttaattatat tatattatat tatattatat atatatatat atattatatt ataaaattta
    51901 tttataaata tttgtttatt tatttattta ttgaataaca atagaattaa atattgtcaa
    51961 taaataataa ataatgttta atatatatta tattatatta atattaatat tattattatt
    52021 ttttttatta tattaatata atttataaaa atataaaatt attattttta ttataattta
    52081 tatatatata atatatatat ttattaaaat attttaagaa aggagaaaaa taattaaatt
    52141 aaattaaatt aaattattta ttattattat tattatttat ataataatat attatttaaa
    52201 tatttatata ttatttttat attaatattt atagatgggg ggtccctatt attattgaaa
    52261 ataataatta ttaatggacc ccagatagct tcttgtttat catttatata tatatatata
    52321 ttattaatta ttttattctc ctttcggggt tccggctccc gtggccgggc cccggaactt
    52381 tataatatta ttattaatta tttaattaat attataatca tataatttaa tattttattt
    52441 aattttatta aaatttaata tatatatttt tattattatt taattaattt ataaatataa
    52501 aatattctta atattaaaaa taaataaata ataaagttta taaatcatat attataatta
    52561 tttattattt ttatattata ttaataaaat attattatta taaaaaaaaa tagaaatttt
    52621 ataatatttt tatatatttt taattattat tattaatatt tattaaagga aatataaaaa
    52681 ccgaaggaat attataatta taattataat tattattata tttaatttat tattataata
    52741 ataattatag tctgccccct ctttatcttt attttaaagt tccggggccc ggctacggga
    52801 gccggaaccc cgaaaggaga aggatattta ataatttata atatttaatt catatatata
    52861 tatatatatt ttatttttta tatatatatt taatatatta tatttatatt tatattatta
    52921 ttatatttat attatattat ttaattattt tttaataata tattattaat attttacctt
    52981 ttgataaata aaaatttatt aaaaatttta taataagtat taaaatatca taaaagtata
    53041 atatttatat aaaatgtata aatttataat cttctaatta aattaaatta aataaataaa
    53101 ataaaataaa ttaaactcct tttgagattc acacctattt tattaaaaat aggtattcac
    53161 ttaattaaat taaattaaat taaattaaat tatggataat ttatttaata aatatatata
    53221 ttaattataa aataatagtc cggcccgccc cgcggggcgg accccgaaag agtctgcccc
    53281 tttttattta atatttaata tttaatattt aatatttaat atttaatatt taaagaagga
    53341 tatatttata atttatcata atattattta ataagaaatt attaattaat taattaatta
    53401 atttatttat tgtttatatt tattaatatt aatataataa aaatgtaaaa tacttaatat
    53461 tattaatatt attatatata atatatataa taatatatta tatttatatc tcctttattc
    53521 ctttttcccc cgatggggac ttattatatt atattattat atatttcttc gataacttta
    53581 tatatatttt atttttataa aaaaatattt atatattatt atttacaata ataattatta
    53641 atagtccggc ccgtcccgcg ggggggaacc gaaggagtgc gggaccccgt gggaaccgca
    53701 tcccttttta tttttaatta agaaggagtg agggaccccg tggggaccga accccgaagg
    53761 agtctttttt ctatttatta ataataacta taaattatat ttaaaataat aatttacttg
    53821 ttataatctt aatgttccgg ggcccggcca cgggagccgg aaccccgaaa ggagaagtat
    53881 ataaatattt acttgttata atttattata tatttataac ctccttctta aaattatctt
    53941 tactttataa taaaaattaa tataatataa tctgataata atcgaatttt attatattta
    54001 atttaattaa taatagacaa ttattattat tattttactt attaatatta atttagattt
    54061 atatatataa atattattaa ttttatatta attttttatt aattatttat ttttatattc
    54121 atatttttta ttaatattat ttttattaat aactttttaa ataattataa actatatatt
    54181 atttatattt atatttataa taaatgaaac aattataata aaaattacaa ttacaattat
    54241 attataatta tgattacaat agggttaaac attacctgtg aacaactggt aatgtttaac
    54301 ccgtattatt atttattata ttatatatat attaaaatat taatattaat attaatatta
    54361 tattatatta tattatatta tattatatta tattatatta tatttataat tatattatat
    54421 tatataattt atatactttt ataattctta ttattattta tttattattt atttattatt
    54481 atttaaatat attattatta tatattaata atatatatat tattttatat attttattta
    54541 atataaatta tttatatttt tatattttat tatgaggggg ggtcccaatt attattttca
    54601 ataataattt atcatgggac ccggatatct tcttgtttat catttattat tcttattatt
    54661 tggtttttat ttaatattta taatttattt tatacaattt attatattgt ttatacctta
    54721 ttattattat ataatatatt atattattat aataatttaa ttaattatat tattaaatat
    54781 taactaatgt gtgctctata tatattattc attctagttt ctaatcaccc accccctccc
    54841 cctattactt atatatctag aaataaaaat acataacata tattttaaat atatatatat
    54901 aattatataa taattattat atataaaata tatatatata taatatatat ttataaaata
    54961 ataataataa atattattac tccattagag gttttggtcc catatcagga accgaaacta
    55021 taataatata taatattata ataaagatat tcttatttat aatatattat taaataaatt
    55081 aataataatt ataatatata tatataatat attataatat atttattcga gaacttttta
    55141 tttattataa aataaaatat tttatttatt atttagtttt tttttattaa acattttata
    55201 aaaatataaa tgttaataat attatgatta ataagtaata ataaatttat ttatttttat
    55261 taattacttc ttcgaggtat tagtatcagt atcagtatca gtatcgtaaa aaacgggtga
    55321 ctaaaatata tatatatata aaattataaa taaaaatatt ataataattt taaataaata
    55381 aatatcaata tattattatt atttatatta taataaatat tatctaataa tagtccggcc
    55441 cgcccccgcg gggcggaccc cgaaggagtc cgaacccctt ttttatttaa ttttatttaa
    55501 ttttatttaa ttttatttaa ttttatttaa agaaggagtg agggacccct cccgttaggg
    55561 agggggaccg aaccccgaag gagataatta gatataatta tattttattt tatataaatt
    55621 atataatatt atataataat aattatataa taagttaata ataattatat aataagttaa
    55681 taataatcat atctccttta taaatgaact tttattaaat atattttatt aaatattaaa
    55741 tatatttttt ataatattaa atatatttta ttaaaatatt aaatatattt tattaaatat
    55801 taaatatatt ttattaaata ttaaatataa ataaaggttt atattataat ttattattta
    55861 tatcttcttt ataaattaat attcgtatta gatccttatt taatttataa tcctttaaaa
    55921 aacttttaat aaatataata taatataata tatatataat ttttattatt tttatattat
    55981 ttttattatt taaatatatt atatatttca ttataataat tatttaaaaa gttatttaat
    56041 aaataatctg atattatatt ttataattaa ttttatttat tttatttatt atatatatta
    56101 ttatatataa ttaaaattat aattacaatt ataactataa ttaaattgga ttaaattaaa
    56161 ttgggcgcca agccggttgt tcaccgactt gatcccaata taatatgata taatataata
    56221 tactatatga tataacataa atataatata ctatatgata taacataaat ataatatact
    56281 ccttcggccg gactatatga atatattatt attattataa ttataaaatt ataataaata
    56341 aataaaattt ctttaataat tattaattaa tattattaat ttatttacaa atattttatt
    56401 aatttttatt tttattaaat ataaatatat aaatatatat ttatttataa tattatttat
    56461 atttattata tattattatt aaatatattt ttattatata tcattaaata ttaatatgtt
    56521 attatagtgg tggggggtcc caattattat tttcaataat aattattatt gggaccccgg
    56581 atatcttctt gttaatcaat tattatatta tttaatttat tttatttctt atttataatt
    56641 tatattatat aatttattat attgttaata ctccttcggg gtccccgccg gggcggggac
    56701 ttttatttat attattaatt atattatatt attataatat atttaattga ttatattata
    56761 aaattataac taatgtatgc tttgtattta ttgaatagtt tggttcttat cacccacccc
    56821 ctccccctat tacttctccg aggtcccggt ttcgtaagaa accgggactt atatatttgg
    56881 taattaaaaa tataacttat ataaatattt aataaatata tattaaatat attattatta
    56941 ataatttatt attatataat aaaataataa atattattaa tgatttaaat tatataaata
    57001 tttattatta aataaataat tatactttct ccttttgggg ttccggctcc cgtggccggg
    57061 ccccggaact taaaaataat atatatatat ataaaagtat tttataataa ttagtttaat
    57121 tattattctt ttttttatta aatataaaat cattttatgt tattaatttt tttattttat
    57181 taaaaataaa ttttataatt aatggaactt aaaataaata atattattat tataattatt
    57241 aattaatgaa tactcttttg gggttcggtt tcccctcccg tatacttacg ggagggggtc
    57301 cctcactcct tttgagactt taattttata aatataaata taaatataat aagatgttaa
    57361 ctcttttata aataaataat aaatataatt ctatttttaa taataatata taatattttt
    57421 ataataaaat atataaataa taatatttat atatatatat attacttttt tttatataag
    57481 aataatatat atagttcaca ttggaggcga gtaaaaggag ataagaaata taatataata
    57541 taataataaa aatataatga ataataataa taaaatttat ataataacaa aatagtccga
    57601 ccgaaggaga tgagattatt aatattatta aataataaaa tgtattaatt ataaaatata
    57661 aaacctataa ataatttata atataattta tattatgata ataataatat atatattata
    57721 atattttata tatatattta ttatatttat atttatataa aaaagtgata ttgattaatt
    57781 aattaattta taattaataa ttattaatat agtccggccc gcccccgcgg ggcggacccc
    57841 gaaggagtcc ggccgaagga gtttattata ttatattaaa taagatttat aatataatta
    57901 atatatattt taataaatat aaaagattat attatattat aaaaagtata ttttatattt
    57961 atattttatt tattattatt attatatata taagtagtaa aaagtagaat aatagatttg
    58021 aaatatttat tatatagatt taaagagata atcatggagt ataataatta aatttaataa
    58081 atttaatata actattaata gaattaggtt actaataaat taataacaat taattttaaa
    58141 acctaaaggt aaacctttat attaataatg ttttttttta ttatttttat aataagaata
    58201 attattaata ataataaact aagtgaactg aaacatctaa gtaacttaag gataagaaat
    58261 caacagagat attatgagta ttggtgagag aaaataataa aggtctaata agtattatgt
    58321 gaaaaaaatg taagaaaata ggataacaaa ttctaagact aaatactatt aataagtata
    58381 gtaagtaccg taagggaaag tatgaaaatg attattttat aagcaatcat gaatatatta
    58441 tattatatta atgatgtacc ttttgtataa tgggtcagca agtaattaat attagtaaaa
    58501 caataagtta taaataaata gaataatata tatatatata aaaatatatt aaaatattta
    58561 attaatatta attgacccga aagcaaacga tctaactatg ataagatgga taaacgatcg
    58621 aacaggttga tgttgcaata tcatctgatt aattgtggtt agtagtgaaa gacaaatctg
    58681 gtttgcagat agctggtttt ctatgaaata tatgtaagta tagcctttat aaataataat
    58741 tattatataa tattatatta atattatata aagaatggta cagcaattaa tatatattag
    58801 ggaactatta aagttttatt aataatatta aatctcgaaa tatttaatta tatataataa
    58861 agagtcagat tatgtgcgat aaggtaaata atctaaaggg aaacagccca gattaagata
    58921 taaagttcct aataaataat aagtgaaata aatattaaaa tattataata taatcagtta
    58981 atgggtttga caataaccat tttttaatga acatgtaaca atgcactgat ttataataaa
    59041 taaaaaaaaa taatatttaa aatcaaatat atatatatat atttgttaat agataatata
    59101 cggatcttaa taataagaat tatttaattc ctaatatgga atattatatt tttataataa
    59161 aaatataaat actgaatatc taaatattat tattactttt tttttaataa taataatatg
    59221 gtaatagaac atttaatgat aatatatatt agttattaat taatatatgt attaattaaa
    59281 tagagaatgc tgacatgagt aacgaaaaaa aggtataaac cttttcacct aaaacataag
    59341 gtttaactat aaaagtacgg cccctaatta aattaataag aatataaata tatttaagat
    59401 gggataatct atattaataa aaatttatct taaaatatat atattattaa taattatatt
    59461 aataatatat ataattatat tatatatttt tttttatata atataaacta ataaagatca
    59521 ggaaataatt aatgtatacc gtaatgtaga ccgactcagg tatgtaagta gagaatatga
    59581 aggtgaatta gataattaaa gggaaggaac tcggcaaaga tagctcataa gttagtcaat
    59641 aaagagtaat aagaacaaag ttgtacaact gtttactaaa aacaccgcac tttgcagaaa
    59701 cgataagttt aagtataagg tgtgaactct gctccatgct taatatataa ataaaattat
    59761 ttaacgataa tttaattaaa tttaggtaaa tagcagcctt attatgaggg ttataatgta
    59821 gcgaaattcc ttggcctata attgaggtcc cgcatgaatg acgtaatgat acaacaactg
    59881 tctccccttt aagctaagtg aaattgaaat cgtagtgaag atgctatgta ccttcagcaa
    59941 gacggaaaga ccctatgcag ctttactgta attagataga tcgaattatt gtttattata
    60001 ttcagcatat taagtaatcc tattattagg taatcgttta gatattaatg agatacttat
    60061 tataatataa tgataattct aatcttataa ataattatta ttattattat taataataat
    60121 aatatgcttt caagcatagt gataaaacat atttatatga taatcacttt acttaataga
    60181 tataattctt aagtaatata taatatatat tttatatata ttatatataa tataagagac
    60241 aatctctaat tggtagtttt gatggggcgt cattatcagc aaaagtatct gaataagtcc
    60301 ataaataaat atataaaatt attgaataaa aaaataatat atattatata tattaattat
    60361 aaattgaaat atgtttatat aaatttatat ttattgaata tattttagta atagataaaa
    60421 atatgtacag taaaattgta aggaaaacaa taataacttt ccctnnnnnn nnnnnnnnnn
    60481 nnnnnnnnnn nnnnnnnnnn nnnnnnnnnn nnnnnnnnnn nnnnnnnnnn nnnnnnnnnn
    60541 nacttaaaaa taaaaatgga aagaattaaa ttaatataat ggtataactg tgcgataatt
    60601 gtaacacaaa cgagtgaaac aagtacgtaa gtatggcata atgaacaaat aacactgatt
    60661 gtaaaggtta ttgataacga ataaaagtta cgctagggat aatttacccc cttgtcccat
    60721 tatattgaaa aatataatta ttcaattaat tatttaattg aagtaaattg ggtgaattgc
    60781 ttagatatcc atatagataa aaataatgga caataagcag cgaagcttat aacaactttc
    60841 atatatgtat atatacggtt ataagaacgt tcaacgacta gatgatgagt ggagttaaca
    60901 ataattcatc cacgagcgcc caatgtcgaa taaataaaat attaaataaa tatcaaagga
    60961 tatataaaga tttttaataa atcaaaaaat aaaataaaat gaaaaatatt aaaaaaaatc
    61021 aagtaataaa tttaggacct aattctaaat tattaaaaga atataaatca caattaattg
    61081 aattaaatat tgaacaattt gaagcaggta ttggtttaat tttaggagat gcttatattc
    61141 gtagtcgtga tgaaggtaaa ctatattgta tgcaatttga gtgaaaaaat aaggcataca
    61201 tggatcatgt atgtttatta tatgatcaat gagtattatc acctcctcat aaaaaagaaa
    61261 gagttaatca tttaggtaat ttagtaatta cctgaggagc tcaaactttt aaacatcaag
    61321 cttttaataa attagctaac ttatttattg taaataataa aaaacttatt cctaataatt
    61381 tagttgaaaa ttatttaaca cctataagtt tagcatattg atttatagat gatggaggta
    61441 aatgagatta taataaaaat tctcttaata aaagtattgt attaaataca caaagtttta
    61501 cttttgaaga agtagaatat ttagttaaag gtttaagaaa taaatttcaa ttaaattgtt
    61561 atgttaaaat taataaaaat aaaccaatta tttatattga ttctataagt tatttaattt
    61621 tttataattt aattaaacct tatttaattc ctcaaatgat atataaatta cctaatacta
    61681 tttcatccga aactttttta aaataatatt cttattttta ttttatgata tatttcataa
    61741 atatttattt atattaaatt ttatttgata atgatatagt ctgaacaata tagtaatata
    61801 ttgaagtaat tatttaaatg taattacgat aacaaaaaat ttgaacaggg taatatagcg
    61861 aaagagtaga tattgtaagc tatgtttgcc acctcgatgt cgactcaaca tttcctcttg
    61921 gttgtaaaag ctaagaaggg tttgactgtt cgtcaattaa aatgttacgt gagttgggtt
    61981 aaatacgatg tgaatcagta tggttcctat ctgctgaagg aaatattatc aaattaaatc
    62041 tcattattag tacgcaagga ccataatgaa tcaacccatg gtgtatctat tgataataat
    62101 ataatatatt taataaaaat aatactttat taatatatta tctatattag tttatatttt
    62161 aattatatat tatcatagta gataagctaa gttgataata aataaatatt gaatacatat
    62221 taaatatgaa gttgttttaa taagataatt aatctgataa ttttatacta aaattaataa
    62281 ttataggttt tatatattat ttataaataa atatattata ataataataa ttattattat
    62341 taataaaaaa tattaattat aatattaata aaatactaat ttatcagtta tctatataat
    62401 atctaatcta ttattctata tacttattac tcctttttaa ttaaattaaa aaggggttcg
    62461 gttccccccc cccataagta tgattataat tataattata atataaggga ggggtccctc
    62521 actccttatg gggtcccggt tggaccgaga ctcctccctt gcgggattgg ttcacacctt
    62581 tataaataaa taataaataa taaataaagg tgttcactaa taaatatata tatatatata
    62641 tatatattat attataatat tatttaatac ttaatatatt atatatttta tatttaataa
    62701 ataaaaaaaa tattaataaa taataatatt aataataaag aaattataat taataccctc
    62761 tatatataat tctaattaat taaattaaat atttatatat aataatcaat atattattaa
    62821 tttaataatt attataatag ttccggggcc cggccacggg agccggaacc ccgaaaggag
    62881 tttataaaag atatattttt atattatatt atattatatt taataaatat tacctttttt
    62941 tattattatt tttatatatt atataatatt attaattttt attataatat tatttacttt
    63001 tttattggat tatttattta tttatttatt tattaattaa ttaattaaat atttattaat
    63061 taatatatat attaaatatt aatatttcat taaaaaaaag agatatatga ataatatatt
    63121 atgttatatt atattatata attatattat ttttataata ttaataatta aaaataagaa
    63181 cttatttaaa aattataatt atgataataa attaatactt tttaatttat aaaaatataa
    63241 atttctttac atatatatat atatatatta ttattattta tattaatcat aattttaata
    63301 tttataataa atttatataa aatcaattat aatattatat actttttata tactttataa
    63361 tctttatatc ttcacccccc ccttttttaa taatatatta tattaaaaat ataataattt
    63421 atatgattta ttaatacttt ttatataatt atattattat ttttttttat agatgttata
    63481 ttatttttta taataatttt tttttattta aataaaattt ataactcctt cttaattaaa
    63541 gataaaaggg gttcccccct taagtataag tataagtata agtataagta taagtataag
    63601 tatagtatac gggggggggg tccctcactc cttcgttaat ttatatatat tattaataat
    63661 tatttaattt ttattattta tttatatata aaaatattct aaaattatta atatttataa
    63721 tagaataaat attataaagt ataattataa ataattaatt atttaaataa taataatata
    63781 tttattatta tataataaat atattataaa taatagttat attagcttaa ttggtagagc
    63841 attcgttttg taatcgaaag gtttggggtt caaatcccta atataacaat aataataata
    63901 aaatattaaa ataaatataa tatttataaa aaatttatta atttatataa aaaatatata
    63961 tataaataat aattataata aaacatttta taatcaataa tttaataaat aatcttctta
    64021 ttataatatt atgtttaaat attactcttt atgaggtcca acaaactaat aagatataaa
    64081 tatatatata ttatataata ataataataa taatatatta tttaatatat tatcaagaag
    64141 ataaatataa ataatatttt aataatttta aataaatcta atttatatat taataattta
    64201 ataatcttaa tatttattat cattatttca tatttatatt atataaatat ttatttaaat
    64261 aaaaaatatt aaagagttta ttttatttat tataaattat ttaataaaat atatataata
    64321 atatatagaa taaagatata aataattata agtatataaa gtaataaagg agatgttgtt
    64381 ttaaggttaa actattagat tgcaaatcta cttattaaga gttcgattct cttcatctct
    64441 taaataaata atataataat aaaatattat agttccgggg cccggccacg ggagccggaa
    64501 ccccggaagg agataaatat atatatattt ataataatta tataataaag gtgaatatat
    64561 ttcaatggta gaaaatacgc ttgtggtgcg ttaaatctga gttcgattct cagtattcac
    64621 cctataaata ataataataa tatattttat tattcttaaa ttttttattc tttatattat
    64681 atatataata ttaatattat tactttttaa taacaaaata ttataattaa ttgatatata
    64741 tatataccaa atataattaa ttgaaattaa ataataaata aaatatttac ttctttatta
    64801 aaattctaat taattgattc tttttattga atattaaatt ctattataac ttattaatta
    64861 attaattaat taattataat aataataata tttattatta attattaaat atttattatt
    64921 atatataaga tttaatttta aatattaata aaaaaaagaa taaaataaaa taaaatgaat
    64981 aatatttctt tatctctttc gatcggactc cttcggccgg actccttcgg ggtccgcccc
    65041 gcggggcggg ccggactatt tattattata atataatatt taatcaatag atttataatt
    65101 tatttaatga atattttata aatatataaa acaattcctt tttattatta taaatttttc
    65161 attatttatt tatttattta tttatttatt caatatataa aaataattat aaaaagatta
    65221 ttaaaaataa taatttaatg ataaatatat attatatata ttaatataaa aataataaat
    65281 ataaatatat tatgtaaata ttatataaat ttgtatatgt atatattata ataatgttat
    65341 ataagtaata atataataaa atattttatg taatttatat atatttataa ttataaaata
    65401 aaaatattat aaataataaa attaataata ataataattt taataaaata aattatatat
    65461 ttaattttat tatgaagttt atacttaata taaattatat ttcctttata aattattaat
    65521 atatcctttt taattaaata aaataaaaat attataaata ttaataatta attttttatt
    65581 tatatttata tatatattaa agattaaata tattattaat actaatttat aatttattat
    65641 taataaatag tccggcccgc cccctgcggg gcggaccccg aaggagttcg acttaaatta
    65701 taatttaata atttttattt attaatagtt tcggggcccg gccacgggag tcggaacccc
    65761 gaaaggagtt ttattattaa tataaaaaga gtaaggataa taataaattc ttttaattta
    65821 tttttaataa aatataattt taaaatagtt tttatagtcc ggcccgcccc gcgggggggg
    65881 ggcggacccc gaaggagttc ggtctggcat taattataat aattatatta atattattat
    65941 tatttattat attataatat atttatttat attttataat attaataatt attttatatt
    66001 taataaatat aatatatata ttattttttt taataactat ctaattaata gctattttgg
    66061 tggaattggt agacacgata ctcttaagat gtattacttt acagtatgaa ggttcaagtc
    66121 ctttaaatag caataaatat atataatata tataatatat ataaatgagt cgtagactaa
    66181 taggtaagtt accaaaattt gagtttggag tttgtttgtt cgaatcaaac cgattcaata
    66241 ttataatata tatattattt atatataaat atataattat actcctattt ttatattaat
    66301 taattaatta ataatatatg ataatataaa aattattgaa ttattaactc ttattaataa
    66361 taataataat cataataata atatatatat atatagtata tatataaaag ttttattata
    66421 ttatattata ttatatattt atttatatat aattcttatt aattgaaaaa agaataatta
    66481 ataatcttat taaaaaaata aatactttca ttttatttta ttttatttaa tttaattata
    66541 atatataaat attaaaaaaa ggatataagt tttttataag atataatata tatatatatt
    66601 aaatataaag aagttaatat ttatatttta attataaaat gttaatactc ctttggggac
    66661 ttattaatta aattattaat taataataat ttatgattta taaataataa ataaaggaat
    66721 aagtatcaat taattaatat attatattta atattttata tttaatattt aatatttaat
    66781 attttaagtt ccggggcccg gccacgggag ccggaacccc gaaaggagta gtattaatta
    66841 tggatagtga gggtggattt aatccttttg ttatgttatt aattaattaa ttaatttata
    66901 tatataaaat atttttaatt aatttttata taaatatata tatatatata tattaataat
    66961 agtccggccc gccccgtggg gcggacccca aaggagtaat atatattatg tataaacaat
    67021 agagaatatt gtttaatggt aaaacagttg tcttttaagc aacccatgct tggttcaact
    67081 ccagctattc tcataatatt atatatatat atttcccttt ctaaaaataa taataattat
    67141 atataataat aatataatta tatatatata tattataata ataataataa taataataat
    67201 aaataataat aattattttt attaataata ttaatatatt ataattatta ataaatatta
    67261 ataaaaatag ctctcttagc ttaatggtta aagcataata cttctaatat taatattcca
    67321 tgttcaaatc atggagagag taattatatt atattaataa tccccccccc atttttaatt
    67381 aaattaagaa gtttaattta ctatttaata ataaatgaaa taataataat agatataagt
    67441 taattggtaa actggatgtc ttccaaacat tgaatgcgag ttcgattctc gctatctata
    67501 attaatatta atataaatta atatcctata attaattaaa tacaaaatta tattaaaact
    67561 tatattatat tatattataa tattatatta ttattatata aaaatataat aataataata
    67621 tttaatttta tttaataata atattttata taataaaata atcatattta taatatttaa
    67681 tattaataat aatttattat aataattctt taatatactt atttattatt attttaataa
    67741 ataaatataa ttcttataaa tatattataa caaaatatat tatattttaa ttaaatacaa
    67801 tattataaat atatatatat atataaatat ttatataaaa aaaaataaaa atattttaat
    67861 aattattctt tataaataaa taatgataat aataatttta taatatctcc ttgtggggtt
    67921 ccggctcccg tggccgggcc ccggaactat aatatttttt aatataattt attattactc
    67981 ctcctttggg ggtccgcccc gcgggggcgg ggcggactat aataattttt tattgataaa
    68041 aaagtatata taatataatt aatatatttc ttttatataa attataaata ttattttata
    68101 ataaaaaagt atatataata ttatatattt aataaataat ataataataa tataaataaa
    68161 tatatatata ttattaatat attaaatttt ataataataa ttataataat agtagtaggt
    68221 ataaatttta ataaagagtt ttattccaat ggagtaataa taataataat aataaaataa
    68281 aggatctgta gcttaatagt aaagtaccat tttgtcataa tggaggatgt cagtgcaaat
    68341 ctgattagat tcgtatattt atacttaata taaaaaaaat aaataataat cttttttatt
    68401 attatattta ttaataataa attattttgt tattattatt aatttatatt aatattttat
    68461 ataaattatt tatttaatct ttcattatat atttaatata ttattaatat taattaatat
    68521 tttataataa ataaataaaa taaaataaat attttaatat aatactcctt cggggttcgg
    68581 tccccctccc attagtatag tatagggagg ggtccctcac tccttcgggg tccccgccgg
    68641 ggcggggact tatttttata tttattaata ataattaatt tttatataaa tttattattt
    68701 cttacaatat atttattact attatttttt aataatctta tatataatat ataaaatata
    68761 tatatattat atatatatat aaatataata tatattatta taaatattta taatcttatt
    68821 aattaattag attatattat attatattag atcatattat attatattat attatattat
    68881 attattatta ttaatatttt tatttttatt ttatatttaa tagtaaaaaa tcataatttt
    68941 ataatttatt aattattata taatttcatt aatatatttc ttctttttat ttatttattt
    69001 attacttatt aatagttccg gggcccggcc acgggagccg gaaccccgaa aggaaaataa
    69061 tataaaaaat aattataatt tattataatt tattaattta ttaatttatt aatttattta
    69121 ttaatttatt aatttattta ttattatatt tttttaataa aggaaaatta actataggta
    69181 aagtggatta tttgctaagt aattgaattg taaattctta tgagttcgaa tctcatattt
    69241 tccgtatata tctttaattt aatggtaaaa tattagaata cgaatctaat tatataggtt
    69301 caaatcctat aagatattat attatattat ataatattat atattaataa atattattaa
    69361 ttaatttatt tatttattta ttattaaata aaaatattta atagttccgg ggcccggcca
    69421 cgggagccgg aaccccgaaa ggagaataat ataaaatatt ataattattt atatattaat
    69481 tattaattat ttattattta ttatataaaa agtatataat tttatatttt aatatagggt
    69541 taattaatta attattaatt ttttataata agataataat atattaaaaa cttattataa
    69601 atttataaaa taatatttat ttactttgat attattttta atctttcatt aatatatatt
    69661 ttattataag taataatata gtttaattta attaatataa ataaattaca taagaataat
    69721 attataataa tattatatat tatataaaga aataataatt tatattttta tttttttata
    69781 aataatataa atataaatat aatggggtta tagttaaatt tggtagaacg actgcgttgc
    69841 atgcatttaa tatgagttca agtctcatta actccaataa ttatattata taatatatat
    69901 attaataaat tatatatata tatatatata taaatattaa ataaatatta tattaataaa
    69961 taatataaat tatctaatcg aaggagatat ttataatata atataaatat tttaataaat
    70021 taataaatat tatattaata aataattaat aaatatataa attataataa attttaatat
    70081 tattatataa attaattaaa tataataatt aatgaaatag aaactataat tcaattggtt
    70141 agaatagtat tttgataagg tacaaatata ggttcaatcc ctgttagttt catattatat
    70201 atcattaata tataaaatat taatatatat attataataa taataatata atataaatat
    70261 aattatatat atatatatat ataaataaat aattatttaa tttataataa atatatatag
    70321 ttcccgcgaa gcgggaaccc cataaggagt tttattatta attatattta ataaatatta
    70381 attattaatt ttatatttat aaataaattt attactcctt cttaattaag aataaaaagg
    70441 gatgcggttc ccatggggtc ccgcactcct tcggggtccg ccccctcccc tgcgggaggg
    70501 gagcggacta ttttattaaa aatattataa ttaaataata atataaataa tttataatat
    70561 aataatatat acttataaat aatatttaaa tcttattatt aatttataaa tcataaatta
    70621 ttattaataa atatctcttt tagataagat aaattgaact tatatttata ttatatatat
    70681 atagatataa atcttaaata gagtaaatat attataataa ttatataaat atatatatat
    70741 tatattaaga taataatata tatatatatt aatatataag gagggatttt caatgttggt
    70801 agttggagtt gagctgtaaa ctcaatgact taggtcttca taggttcaat tcctattccc
    70861 ttcataattt attattaatt atatattatt ataaatcaaa tccattgaaa ttaatataat
    70921 ccaatgaata attaatttaa tacataattt aatatataaa attatatata tatatacttt
    70981 ataaaaaaaa aattatataa taattatatt aatatattta tatatataaa taaataaata
    71041 aataataata attataatta taattataat taattaatta ataaataaat aataatttat
    71101 attatcttta taatatatat atatactttt ataaaaaaaa tatataaata attctaaaat
    71161 gtatatttct cctttcgggg ttccggctcc cgtggccggg ccccggaact attaataaaa
    71221 ttaataataa aataattatt atctgtattt aataaattta attatagagt tatatttcta
    71281 tatatttata tatttattta tttattctcc ttccggaact aataaaatat ataaaataag
    71341 ggtttttatt tatttaatta atatatattt attcttttat ataatatgtc cttatagctt
    71401 atcggttaaa gcatctcact gttaatgaga atagatgggt tcaattccta ttaaggacga
    71461 taataatata tatatatttt aatttatata tcatatatat atatatatta aagaaaataa
    71521 tataaaaagt atgtattaat aataataata aataaataat aataaataat tttattatat
    71581 tatattatat tatatttatt gatatattta ttgatattta ttaatttaag attattcatt
    71641 aaatatataa ttattaataa tttaatatat tttataattt ttattatatt ttatgtaaga
    71701 agaaactatt ttatatatta tatatatata tataattttt ataaaatgat aaattttata
    71761 ttataaatat tattaaaata tttttataaa tatttaaatt atttataaaa aggtatataa
    71821 taataattat taatattata ttatattata tatttattta tattatatat aataatatat
    71881 ttatatatat attaattaat aaattaaata agtatctata ttttatatta tattatatta
    71941 ttttatttta ttaattccgg aaggagaata aaaagtattc taaagaaatt atatatttat
    72001 tatttttatt aatatgttat aaattaataa aaaataaata tgtatatata aattatattt
    72061 attatgttta attatttata atttattata atatatagta taagatatct tatttatatt
    72121 tatatataat aaagaatatt attaaactaa cacctatatt atatatatta tattatataa
    72181 tattatatat atattaatta ctaagaataa atttataatt agataatatt tatatttatt
    72241 tatttattta attaacaaat atattaatat ttttaattaa ttaataatac ctttatatat
    72301 atatatatat atatattaat tttaattata taattatctt ttttattaat aattataaat
    72361 atattatata ttttatataa taagattata attttataat tattttattt tttattaaaa
    72421 attattatta ttataattat tatattataa ttataaatta ttaaagaata tatttattaa
    72481 tattttaata attaatatct tttatttata tttataaaat aaggtataaa tattgataat
    72541 aaagagtaaa tattgtatta attataataa taattataat taaggagctt gtatagttta
    72601 attggttaaa acatttgtct cataaataaa taatgtaagg ttcaattcct tctacaagta
    72661 ataatgatta taatatttat atatattaaa ataatattaa taaataatta ctcctcctag
    72721 caggattcac atctccttcg gccggactcc ttcggggtcc gccccgcggg ggcgggccgg
    72781 actattttat tattattaaa tagatgttca ttaaataatt ataaatataa tttatctttt
    72841 aaatatatat atataatata atatttaaat atatattata aataaataaa taaataatta
    72901 attaataaaa acatataatg tatatttatc tataaaaaat attaattaaa ttaatatatt
    72961 attacagttc cgggggccgg ccacgggagc cggaaccccg aaggagataa ataaataaat
    73021 aaatataaat aattcttctt ctttaaaatt aaataaaata aaataaaaag ggggcggact
    73081 ccttcggggt ccgcccccct ccgcggggcg gactatttta tttttaaata tatattatat
    73141 taataatata aatataagtc cccgccccgg cggggacccc gaaggagtat aaataaaaat
    73201 taataatata ttatatatat attatattaa taataataat aataataata ataataaata
    73261 ataactcctt gcttcatacc tttataaata aggtaatcac taatatatta taataataaa
    73321 aattatatat attatatata atctaaatat tatatatttt aataaatatt aatatatatg
    73381 atatgaatat tattagtttt tgggaagcgg gaatcccgta aggagtgagg gacccctccc
    73441 taacgggagg aggaccgaag gagttttagt attttttttt tttaataaaa tatatattta
    73501 tatgattaat aatattatat atattattta taaaaataat atataatttt aattattttt
    73561 aataaaaaaa ggtggggttg ataatataat ataatatttt ttattttaat ttataatata
    73621 taataataaa ttataaataa attttaatta aaagtagtat taacatatta taaatagaca
    73681 aaagagtcta aaggttaaga tttattaaaa tgttagattt attaagatta caattaacaa
    73741 cattcattat gaatgatgta ccaacacctt atgcatgtta ttttcaggat tcagcaacac
    73801 caaatcaaga aggtatttta gaattacatg ataatattat gttttattta ttagttattt
    73861 taggtttagt atcttgaatg ttatatacaa ttgttataac atattcaaaa aatcctattg
    73921 catataaata tattaaacat ggacaaacta ttgaagttat ttgaacaatt tttccagctg
    73981 taattttatt aattattgct tttccttcat ttattttatt atatttatgt gatgaagtta
    74041 tttcaccagc tataactatt aaagctattg gatatcaatg atattgaaaa tatgaatatt
    74101 cagattttat taatgatagt ggtgaaactg ttgaatttga atcatatgtt attcctgatg
    74161 aattattaga agaaggtcaa ttaagattat tagatactga tacttctata gttgtacctg
    74221 tagatacaca tattagattc gttgtaacag ctgctgatgt tattcatgat tttgctattc
    74281 caagtttagg tattaaagtt gatgctactc ctggtagatt aaatcaagtt tctgctttaa
    74341 ttcaaagaga aggtgtcttc tatggagcat gttctgagtt gtgtgggaca ggtcatgcaa
    74401 atatgccaat taagatcgaa gcagtatcat tacctaaatt tttggaatga ttaaatgaac
    74461 aataattaat atttacttat tattaatatt tttaattatt aaaaataata ataataataa
    74521 taattataat aatattctta aatataataa agatatagat ttatattcta ttcaatcacc
    74581 ttatattaaa aatataaata ttattaaaag aggttatcat acttctttaa ataataaatt
    74641 aattattgtt caaaaagata ataaaaataa taataagaat aatttagaaa tagataattt
    74701 ttataaatga ttagtaggat ttacagatgg agatggtagt ttttatatta aattaaatga
    74761 taaaaaatat ttaagatttt tttatggttt tagaatacat attgatgata aagcatgttt
    74821 agaaaagatt agaaatatat taaatatacc ttctaatttt gaagaactac ttaaaacaat
    74881 tatattagta aattcacaaa agaaatggtt atattctaat attgtaacta tttttgataa
    74941 gtatccttgt ttaacaatta aatattatag ttattataaa tgaaaaatag ctataattaa
    75001 taatttaaat ggtatatctt ataataataa agatttatta aatattaaaa atacaattaa
    75061 taattatgaa gttataccta atttaaaaat tccatatgat aaaataaatg attattgaat
    75121 tttaggtttt attgaagctg aaggttcatt tgatctatct ccaaaacgta atatttgtgg
    75181 ttttaatgtt tcacaacata aacgtagtat taatacatta aaagctatta aatcttatgt
    75241 attaaataat tgaaaaccaa ttgataatac accattatta attaaaaata aattattaaa
    75301 agattgagat tcatctatta aattaactaa acctgataaa aatggagtta ttaaattaga
    75361 atttaataga atagattttt tatattatgt tattttacct aaattatatt cattaaaatg
    75421 atatagtcgt aaagaaattg atttccaatt atgaaaaaca cttatagaaa tctatataaa
    75481 aggtttacat aatacactta aaggttctaa tttattaaaa ttaattaata ataatattaa
    75541 taaaaaaaga tattattcta attataatat ttctcctttc ggggttccgg ctcccgtggc
    75601 cgggccccgg aactaaaaat attattgatg atgtattaaa tataaatctt atctataatt
    75661 ataaattacc atatcgtata aatagtgata ttcaacgttt aaattctata aataataata
    75721 atactaaatt tattaatgtt ggagtatttg tttatgattt aaataataca ttaattataa
    75781 catttactgg ttatagacca gcagctcttt actttaattg ttctcctttt cggggtcccg
    75841 actggggccg ggactaaaca tgaaattgct aaatatatta aaaatggtaa tgtatttata
    75901 aataaatata ttttaaaaaa tattttatta gattaattat tatttttact tcttcttaaa
    75961 attaaaaaag gagacttttt tatatttata taaattatat ataaattatt cttttattat
    76021 aaatatataa aattattttc ttttaattat ttttataatt aattaattct tcatggctat
    76081 agccataact tttaataata ttcttttatt ctttattatt atatatatat atatttatta
    76141 tttattatta tagaatttat atttataaaa atattaatat tttatttaaa ataaataatg
    76201 attaatttat aaaatatata ttaattaagt ttcgggtccc ggctacggga cccggaaccc
    76261 ccgagaggag ttattatatt tataattaaa tctttaaata atatatctta aattattata
    76321 ttgatattaa tattatattg atattaatat taaatatata tatttaatat ttagcttatt
    76381 attttataaa attatattta tatattataa tataattaaa tatattataa atttaataat
    76441 ttaataaaaa tattcttttt ataattatta taataattaa ataaataata ataataagaa
    76501 taattaatgt ataatttttt tataaatatt atatattttt atattaatag ttccggggcc
    76561 cggccacggg agccggaacc ccgaaaggag aaatattaat aaaataaaat aaaattataa
    76621 tataattaaa ttataagaat tatatttact ccttttataa tttatattta taatataata
    76681 taatataaaa taaatataat ataatataaa ataaatataa tgtaataggt attcactcct
    76741 ctttggggtt ccgatccccc atacggatac ggatacggat acgaatacgg atacggatac
    76801 ggatacgggg ggccgtcccc cagaacttaa tattatatct taaataatta atataaatat
    76861 aatatattat ttaataataa taataaataa ataaataaat aaataaataa attaaataaa
    76921 taataatatt attataatta ctttttaata aataatatta atataatatt atattagtat
    76981 tataaataga ctttttatta ttttatatat aatatagtcc ggcccgcccc cgcggggcgg
    77041 accccgaagg agtaatatat tatataatta ttatttttaa ttataaataa aatataatta
    77101 ttatttatta tataatttat ataaatatat atatatattt attatatata taaatataaa
    77161 tataaatata ataattaata atattaaagt tttatatata ttaatatatt ataaaaggtt
    77221 tatatatata tataataaga taagtaataa attaattaat taataatata aaaatatata
    77281 ttatatatta tgttttattt atatatatat atatattatg tattattata taaatatata
    77341 tatatattat attataagta ataataagta ttatattata tatagctttt atagcttagt
    77401 ggtaaagcga taaattgaag atttatttac atgtagttcg attctcatta agggcaataa
    77461 taataatata ttaattaata attaatttat aataaatata ttataataat taatatatat
    77521 atatataata tatttaatac aaagaaaata tatattatat ctcttattta tttatttatt
    77581 aatattttaa taaatataat attataaaaa aaagtttata tatttagttc cggggcccgg
    77641 ccacgggagc cggaaccccg gtaggagaaa tataaatata aatataaata taatataagt
    77701 ttggtattca tttaattata ttatttaatt aaaaatattc taaataagaa taaatatcaa
    77761 taaaggagtt ataaatatat atatatatta atatatatat aaaaatatat attattatta
    77821 gttcccgctt tgcgggaacc ccgtaaggag tgagggaccc catgggaacc gaacccctat
    77881 ttaagaagga gttttattat aataaaattt atatatattt aatatataat tataaaaata
    77941 ttatataata aataataaat aattattaat aataaataaa tataataata atattataat
    78001 aaatttataa atgattataa taaatttata ttaatttttt attttgtaaa tactaagatt
    78061 tgaacttaga taatatgcac ctaaaaacat acattttacc attaaattat atttacctta
    78121 ttaattatat aaaatttatt aaatatataa tatattaatt atataaaaat tattaaataa
    78181 atatataata tattatatat aatttataat atatatatta taaatattat tatatataaa
    78241 atataatata ctacttataa aaatatatat atatatataa atatatatat aaataaatat
    78301 tttatatatt aaattaaata attattaata aatttaatta taaagtataa ttttcaatag
    78361 gaatatttat aagattataa taattatatg aattattata attatatata tataaataaa
    78421 taaaataata attataataa ttaataagag ttttggatat atatctgtgg agtatatatt
    78481 ttataaagga gattagctta attggtatag cattcgtttt acacacgaaa gattataggt
    78541 tcgaacccta tatttcctaa atctagatat aatattatat ctatcttaat ataataatat
    78601 ttatttatta aataaaaaaa aataaataat attaattaat ataagattct tttttaatta
    78661 taataataaa taaataaaaa gaagatatta tcaatgattt atattaataa taaatataaa
    78721 taataaaaaa tatatataat ataatataat aaatatattt cctttaatat taataaatta
    78781 ataataataa taataataat aataaaatat ttaaataaat tatattcaat acaaattaat
    78841 tatttatatt attaataatt gaataaataa tccggtcgaa agagatatta attcgattat
    78901 attatttatt taattatatt taatttaaat atataaatta atatatatat attgaattat
    78961 atataaattt attttataat tttataaata atatattatt ataaatattt aatataattt
    79021 atattattat taaataaaag atttattaaa ttaatattat tatttaattt tattatatag
    79081 tttaagggat aatattttat taatattttt tttatttatt tatttaatta tattatatat
    79141 ataatatata tataacaata aatttatgac acatttagaa agaagtagac atcaacaaca
    79201 tccatttcat atggttatgc cttcaccatg acctattgta gtatcatttg cattattatc
    79261 attagcatta tcactagcat taacaatgca tggttatatt ggtaatatga atatggtata
    79321 tttagcatta tttgtattat taacaagttc tattttatga tttagagata ttgtagctga
    79381 agctacatat ttaggtgatc atactatagc agtaagaaaa ggtattaatt taggtttctt
    79441 aatgtttgta ttatctgaag tattaatctt tgctggttta ttctgagctt atttccattc
    79501 agctatgagt cctgatgtac tattaggtgc atgttgacca cccgtaggta ttgaagctgt
    79561 acaacctacc gaattacctt tattaaatac tattatctta ttatcttctg gtgctactgt
    79621 aacttatagt catcatgcct taatcgcagg taatagaaat aaagccttat caggtttatt
    79681 aattacattc tgattaattg ttatttttgt tacttgtcaa tatattgaat atactaatgc
    79741 tgcattcact atctctgatg gtgtttatgg ttcagtattc tatgctggta caggattaca
    79801 tttcttacat atggtaatgt tagcagctat gttaggtgtt aattattgaa gaatgagaaa
    79861 ttatcattta acagctggac atcatgttgg atatgaaaca actattattt atctacatgt
    79921 tttagatgtt atctgattat ttttatacgt agtcttctac tgatgaggag tctaaggcta
    79981 tagaattata tatctaaatg attaatatat atattattaa taattaacaa taattaatat
    80041 attataattt atatatatat attttatatt attataataa tattcttaca aatataatta
    80101 ttatatatta ttccttcaaa actcctaacg gggttcccgc gaagcgggaa ctaataataa
    80161 tataatcatt atactctttt ttcatttacc ttttataaag ataattaata aatttattta
    80221 atatttataa aaaaaaaata taatattaat ataatataat ataataatgt aattatttat
    80281 atttttatat tccttcgagg tcaccgcctc acctccagcg ggactttttt aatatgatat
    80341 aatataatat aaatattatt aatttaacta atatataaat tcatatatat atatatatta
    80401 ttaatattat tttataaaaa atatttttta tttgattatt attaaatatt atatagttcc
    80461 ggggcccggc cacgggagcc ggaaccccga aaggagaaat attaatatat tataaatata
    80521 ctatttatgt aattattttt tgaagtgagc acctatttta tatatatttt atatatattt
    80581 tattatattt tattaaaaat aggtgtgaac ctccatgaga gaggaatgaa tacctatttt
    80641 ataaagtata ttttatattc tatatattat aaatatgaac caaaaaaagg agtttaaaat
    80701 ttaattaaat ttaattaatt gaatttcttt attattatta tcataattat taaacccttt
    80761 attaatataa taatatatta tttattatca aaatacctac cctttttata atttatatct
    80821 ttaataatat aattaaatat aaaatgttta ttaaatatta tataaaaata aaaataaaaa
    80881 tatatatata tatataaatg ataaataata aggaattcac acttatataa atttaaatat
    80941 aaagtcccaa aagaagtatt cattaaataa attatcatta attaattata ataaacttat
    81001 ttaatattat taaagattaa tttataataa taattattat tattattatt aatattaata
    81061 aaatatataa ataattaaat agttcatata ttaaaaagaa ttagaattaa actttaataa
    81121 gtgtatttaa tatatagaat attaatagaa tatttattct atttatatat atatttatat
    81181 atatatatat taaataatat tatttatatt atattttata tatatattat taatataaaa
    81241 agtatattat atgtattata tatattatat attatatatt taataatata ttactccttt
    81301 ggggtgggtc cgccccacgg ggcgggccgg actattataa ttaataattt tataaagttc
    81361 cggggcccgg ccacgggagc cggaaccccg aaaggagaat aaataattat atatcttctt
    81421 cttaattaaa ttaaattaaa ttaaattaaa ttaaattaaa ttaaattaaa ttaaaaaggg
    81481 gttcggtccc cctccctaac gggagggggt ccctcactca ttcaaactat aatttaatat
    81541 attatgatat tatttataat ttataatata atgtataata ttatattata aatattatat
    81601 aaaaataaaa tgatatatat aataataata ataataataa taaaaaaata gaaaagaata
    81661 atttttatta ttttagtata tataagaatt taataagtta tattattgcg gacaccgtta
    81721 cgcggagtgg ggactattat attttaccta tatatattaa tattattata atttccttct
    81781 ttaaaagaaa aaaggaattc gagaacttat tattatatta atatattaat aataaataat
    81841 aataaataat aaaaaagtaa ataattataa attatataaa aatataattt tattattaag
    81901 aaaggagttt aaatataaaa tataatatta tcattaagtt ctaataaagg tatataatga
    81961 agatctatta gaacctaaaa agaatattaa tatatctatt ataaaataat aataataaat
    82021 ataaatataa aaataaattg taatatttat aaataataat aaaaaataaa taaggaatat
    82081 attaattatt aataataaat aaattatatt aaaatataat attattatta aattaaagaa
    82141 ttatattaaa tatatttatt aaaattttat aaataagtta atattttatt aaataatatt
    82201 tataaataat aaaaaaaaat aagtatataa ttattaatat attaatttat tatgttatat
    82261 atttatatat ttcaaatata taagtaatag ggggaggggg tgggtgataa taaccagaat
    82321 attaaataaa tacagagcac acatttgtta atatttaata atataatcaa taaatatatt
    82381 ataataatat aatataatta ataatagata taaagtataa acaatataat aaattatata
    82441 aaataaatat aaattaaaaa taaaaaccaa ataattaata taataaatga taaacaagaa
    82501 gatatccggg tcccaataat aattattatt gaaaataata attgggaccc ccacaataga
    82561 ataaaaaata aaaagaatta ataatatata aataatataa aatatattat atatatatat
    82621 aatatatata tatatataat aaaaaaaaat atataatata atatatatat ataaaataat
    82681 aaattatata tatatatata aaataataaa aaataataat catatgaatt ttataaatat
    82741 aattattatt aataataata ataataataa taaagtccgg tccgccccgc ggagggggcg
    82801 gacccccgaa ggagtgcggg accccgtggg aaccgcatcc ctttttattc ttaattaaga
    82861 aggagataat aatttataaa aattaatatt tattttatgt aatattaata ttaatattaa
    82921 tataatataa tataatataa tacggattaa atattaccag ttgttcacag gtaatataaa
    82981 atcctattgt ttcacctatt attaattaat agttccgggg cccggccacg ggagccggaa
    83041 ccccgaaagg agaataagta tatataataa aatttaataa aaaaaaataa ttatataata
    83101 aatatatata ttataatatt atataaatat aaaatataat tgatattaac attatataat
    83161 taataatata atcaaataat ataaatataa tataaaaagt tttaattatt aaaattatat
    83221 aaatattatt taataaaaat aaaaataata ataataataa taataataaa gtccggtccg
    83281 ccccctccgc ggagggggcg gaccccgaaa gagtgaggga cccccccgta tacttacggg
    83341 gggagaaccg aacccctttt tttatttaaa gaaggagata aatatttata tctttattta
    83401 taattatata taaataaaag tttattaaaa tttataataa taatataaaa aagtatataa
    83461 taaatttatt ataaataaat aaatatttag taataatatt taataaaatt ataaatatta
    83521 taaataaaat attaataata aataataaat atataatata atataatata ataaattaat
    83581 aacaataaga tatccgggtc ccctaaataa ttattatata aaataataat tgggacccat
    83641 acatataaat ataaaatatt ttaatattta tatataaata ataataatat atatttatat
    83701 tatattataa tataaccctt tccaattaat attaatatta atattaatta cttccttaaa
    83761 aaaataataa ttaattaatt gatttttata ttaatataaa aagttaatat atatatttat
    83821 atataaataa tataaattaa tataaagata ataagtcccc gctttcagcg cagtgaggga
    83881 ccccctcccg taaatatacg ggaggggaga ccgaacccca aaggaataat aaataatagt
    83941 atgtatttaa ataaatattt aatatactat ttttttttat tatttttata atatatttat
    84001 aataatatat ttaattataa tttataaaaa agagatataa tattttatta tatataatat
    84061 taatataata caaattaaca ttatttaatt attattaata atatttaact ttattattat
    84121 cttctacggt tggactcctt cttaaaaaag gggttcggtc cccctcccat tagggagggg
    84181 tccctcactc cttcggggtc cgcgcccccc gcgggggggg ggcggaccgg actattatta
    84241 ctatttattt attaataata aataataaat tataaagtca ctgaaagagt gaggaatttt
    84301 ccttttccca agggaaaacc ccaaaggata atataaatat tataaaattt ttattaaata
    84361 atataaaatt caataaaata attttaatta attaattaat taattaatat aaaaataaat
    84421 atttttaatt aatattaata ttaatagttc cggggcccgg ccacgggagc cggaaccccg
    84481 gaaggagaaa tataaatata atagtatagt atataggaag ttaataataa tataaatatt
    84541 atataatata tatatgtata tatattatat tatataatta attttctcct tttgtattta
    84601 catcttaata aaatataaaa tataaaatgt tattaacaat aaaaattatt aatctttata
    84661 atattaataa tagtaaattt atttatatat ctcctttagg atggactcct tcggccggac
    84721 tccttcgggg tccgccccgc gggggcgggc cggactattt ttattttttt ttaaaaaata
    84781 ttaaatatta taaatatatt ataaatatat tataaatatg ttataaatat attataaata
    84841 gaatataata taatattata tattataatg ataaagatta tatatatttt cttttttttt
    84901 tatttattat ttttaataag taaaaattat attatatata tatatatatt agattttata
    84961 agtaatataa tataagtatt aatatataaa tgcaatatga tgtaattggt taacatttta
    85021 gggtcatgac ctaattatat acgttcaaat cgtattattg ctaataaatt aatatataat
    85081 atttataaaa aagtataata aaatatatta taagaagaat atattatata ataattatat
    85141 taataatatt aataaataat atataaataa ttataaaaaa gtatataata ttaatcaatt
    85201 aattaattaa taaatccccc cgcgggcgcc aaccccgttg ctcaccgggt tggtcccacg
    85261 ggggttaaat aatatattaa tttttaatta atttgaataa gatatttata ttattaatag
    85321 gaaagtcata aatatataaa ttatattata taattaatat aataataaaa taaattatat
    85381 attttattta taatattatt tctttataag ataaaatatt atctgatgaa taattagatt
    85441 gaataatatt tataaagaaa tatatataaa aagtcattat ataaatttaa ttataattta
    85501 aataaatttt atataaatta atataatatt aataaagtaa ttagtataaa taaataatat
    85561 gaaaataaaa cttaataaat atataaatat agtccggccc gcccccccgc ggcgggcgga
    85621 ccccgaagga gtgagggacc cctccctaat gggaggggac cgaacccctt tttaagaagg
    85681 agtccatata tatatattaa taaaaaaaag taatatatat atatatattg gaatagttat
    85741 attattatac agaaatatgc ttaattataa tataatatcc ata
//
LOCUS       I                     230277 bp    DNA     linear       09-FEB-2012
DEFINITION  Saccharomyces cerevisiae strain W303.
ACCESSION   I
VERSION
KEYWORDS    .
SOURCE      Saccharomyces cerevisiae strain W303
  ORGANISM  Saccharomyces cerevisiae strain W303
            Unclassified.
REFERENCE   1  (bases 1 to 230277)
  AUTHORS   Kuhl,H., Ralser,M. and Timmermann,B.
  TITLE     A high-coverage genome sequence for Saccharomyces cerevisiae
            W303-K6001: genealogy of a laboratory mutt
  JOURNAL   Unpublished
REFERENCE   2  (bases 1 to 230277)
  AUTHORS   Kuhl,H., Ralser,M. and Timmermann,B.
  TITLE     Direct Submission
  JOURNAL   Submitted (09-FEB-2012) NGS core facility, Max Plank Institute
            Molecular Genetics, Ihnestr. 63-73, Berlin, Berlin 14195, Germany
COMMENT     Bankit Comment: Vecscreen Comment:Submitter says Vecscreen match is
            due to: A yeast genome contains several genes which are also part
            of vectors.
            Bankit Comment: TOTAL # OF SEQS:18.
FEATURES             Location/Qualifiers
     source          1..230277
                     /organism="Saccharomyces cerevisiae strain W303"
                     /mol_type="genomic DNA"
     gap             25663..26861
     gap             25663..26861
     gap             25663..26861
     gap             160679..160766
     gap             160679..160766
     gap             160679..160766
     gap             161709..162310
     gap             161709..162310
     gap             161709..162310
     gap             162790..163418
     gap             162790..163418
     gap             162790..163418
     gap             164371..164581
     gap             164371..164581
     gap             164371..164581
     gap             164914..164979
     gap             164914..164979
     gap             164914..164979
     gap             165399..165404
     gap             165399..165404
     gap             165399..165404
     gap             198844..202535
     gap             198844..202535
     gap             198844..202535
     gap             204120..205621
     gap             204120..205621
     gap             204120..205621
     gap             206055..206145
     gap             206055..206145
     gap             206055..206145
     gap             209108..209295
     gap             209108..209295
     gap             209108..209295
     gap             210672..210832
     gap             210672..210832
     gap             210672..210832
     gap             212495..212662
     gap             212495..212662
     gap             212495..212662
     gap             214384..215087
     gap             214384..215087
     gap             214384..215087
     gap             215788..215916
     gap             215788..215916
     gap             215788..215916
     gap             217369..218788
     gap             217369..218788
     gap             217369..218788
     gap             220884..221061
     gap             220884..221061
     gap             220884..221061
     gap             221456..221567
     gap             221456..221567
     gap             221456..221567
     gap             224484..224737
     gap             224484..224737
     gap             224484..224737
     gap             226199..226388
     gap             226199..226388
     gap             226199..226388
     gap             226859..227989
     gap             226859..227989
     gap             226859..227989
     gap             228733..230177
     gap             228733..230177
     gap             228733..230177
BASE COUNT    65609 a  42013 c  42916 g  65539 t  14200 others
ORIGIN      
        1 ccacaccaca ccaccacacc acacaccaca ccacacacca caccacaccc acacacacac
       61 atcctaacac taccctaaca cagccctaat ctaaccctgg ccaacctgtc tctcaactta
      121 ccctccatta ccctgcctcc actcgttacc ctgtcccatt caaccatacc actccgaacc
      181 accatccatc cctctactta ctaccactca cccaccgtta ccctccaatt acccatatcc
      241 aacccactgc cacttaccct accattaccc taccatccac catgacctac tcaccatact
      301 gttcttctac ccaccatatt gaaacgctaa caaatgatcg taaataacac acacgtgctt
      361 accctaccac tttataccac caccacatgc catactcacc ctcacttgta tactgatttt
      421 acgtacgcac acggatgcta cagtatatac catctcaaac ttaccctact ctcagattcc
      481 acttcactcc atggcccatc tctcactgaa tcagtaccaa atgcactcac atcattatgc
      541 acggcacttg cctcagcggt ctataccctg tgccatttac ccataacgcc catcattatc
      601 cacattttga tatctatatc tcattcggcg gtcccaaata ttgtataact gcccttaata
      661 catacgttat accacttttg caccatatac ttaccactcc atttatatac acttatgtca
      721 atattacaga aaaatcccca caaaaatcac ctaaacataa aaatattcta cttttcaaca
      781 ataatacata aacatattgg cttgtggtag caacactatc atggtatcac taacgtaaaa
      841 gttcctcaat attgcaattt gcttgaacgg atgctatttc agaatatttc gtacttacac
      901 aggccataca ttagaataat atgtcacatc actgtcgtaa cactctttat tcaccgagca
      961 ataatacggt agtggctcaa actcatgcgg gtgctatgat acaattatat cttatttcca
     1021 ttcccatatg ctaaccgcaa tatcctaaaa gcataactga tgcatcttta atcttgtatg
     1081 tgacactact catacgaagg gactatatct agtcaagacg atactgtgat aggtacgtta
     1141 tttaatagga tctataacga aatgtcaaat aattttacgg taatataact tatcagcggc
     1201 gtatactaaa acggacgtta cgatattgtc tcacttcatc ttaccaccct ctatcttatt
     1261 gctgatagaa cactaacccc tcagctttat ttctagttac agttacacaa aaaactatgc
     1321 caacccagaa atcttgatat tttacgtgtc aaaaaatgag ggtctctaaa tgagagtttg
     1381 gtaccatgac ttgtaactcg cactgccctg atctgcaatc ttgttcttag aagtgacgca
     1441 tattctatac ggcccgacgc gacgcgccaa aaaatgaaaa acgaagcagc gactcatttt
     1501 tatttaagga caaaggttgc gaagccgcac atttccaatt tcattgttgt ttattggaca
     1561 tacactgtta gctttattac cgtccacgtt ttttctacaa tagtgtagaa gtttctttct
     1621 tatgttcatc gtattcataa aatgcttcac gaacaccgtc attgatcaaa taggtctata
     1681 atattaatat acatttatat aatctacggt atttatatca tcaaaaaaaa gtagtttttt
     1741 tattttattt tgttcgttaa ttttcaattt ctatggaaac ccgttcgtaa aattggcgtt
     1801 tgtctctagt ttgcgatagt gtagataccg tccttggata gagcactgga gatggctggc
     1861 tttaatctgc tggagtacca tggaacaccg gtgatcattc tggtcacttg gtctggagca
     1921 ataccggtca acatggtggt gaagtcaccg tagttgaaaa cggcttcagc aacttcgact
     1981 gggtaggttt cagttgggtg ggcggcttgg aacatgtagt attgggctaa gtgagctctg
     2041 atatcagaga cgtagacacc caattccacc aagttgactc tttcgtcaga ttgagctaga
     2101 gtggtggttg cagaagcagt agcagcgatg gcagcgacac cagcggcgat tgaagttaat
     2161 ttgaccattg tatttgtttt gtttgttagt gctgatataa gcttaacagg aaaggaaaga
     2221 ataaagacat attctcaaag gcatatagtt gaagcagctc tatttatacc cattccctca
     2281 tgggttgttg ctatttaaac gatcgctgac tggcaccagt tcctcatcaa atattctcta
     2341 tatctcatct ttcacacaat ctcattatct ctatggagat gctcttgttt ctgaacgaat
     2401 cataaatctt tcataggttt cgtatgtgga gtactgtttt atggcgctta tgtgtattcg
     2461 tatgcgcaga atgtgggaat gccaattata ggggtgccga ggtgccttat aaaacccttt
     2521 tctgtgcctg tgacatttcc tttttcggtc aaaaagaata tccgaatttt agatttggac
     2581 cctcgtacag aagcttattg tctaagcctg aattcagtct gctttaaacg gcttccgcgg
     2641 aggaaatatt tccatctctt gaattcgtac aacattaaac gtgtgttggg agtcgtatac
     2701 tgttagggtc tgtaaacttg tgaactctcg gcaaatgcct tggtgcaatt acgtaatttt
     2761 agccgctgag aagcggatgg taatgagaca agttgatatc aaacagatac atatttaaaa
     2821 gagggtaccg ctaatttagc agggcagtat tattgtagtt tgatatgtac ggctaactga
     2881 acctaagtag ggatatgaga gtaagaacgt tcggctactc ttctttctaa gtgggatttt
     2941 tcttaatcct tggattctta aaaggttatt aaagttccgc acaaagaacg cttggaaatc
     3001 gcattcatca aagaacaact cttcgttttc caaacaatct tcccgaaaaa gtagccgttc
     3061 atttcccttc cgatttcatt cctagactgc caaatttttc ttgctcattt ataatgattg
     3121 ataagaattg tatttgtgtc ccattctcgt agataaaatt cttggatgtt aaaaaattat
     3181 tattttcttc ataaagaagc tttcaagata taagatacga aataggggtt gataattgca
     3241 tgacagtagc tttagatcaa aaaggaaagc atggagggaa acagtaaaca gtgaaaattc
     3301 tcttgagaac caaagtaaac cttcattgaa gagcttcctt aaaaaattta gaatctccca
     3361 tgtcaacggg tttccatacc tccccagcat catacatctt ttttcaaaga aacttcaaat
     3421 gcctctttta tgcaaggggc aaaatcctga aatgacttaa acttagcagt ttcgtctttt
     3481 ttcaaagaga atggttgaag aagaattgtt ttggacgctt attgacaatc tgttgcattg
     3541 ataaagtacc tactatccca gactatattt gtatacaagt acaaaattag gtttgttgaa
     3601 acaactttcc gatcattggt gcccgtatct gatgtttttt tagtaatttc tttgtaaata
     3661 cagggagttg tttcgaaagc ttatgagaaa aatacatgaa tgacaggtaa aaatattggc
     3721 tcgaaaaaga ggacaaaaag agaaatcata aatgagtaaa cccacttgct ggacattatc
     3781 cagtaaaggc ttggtagtaa ccataatatt acccaggtac gaaacgctaa gaacttgaaa
     3841 gactcataaa acttccaggt taagctattt ttgaaaatat tctgaggtaa aagccattaa
     3901 ggtccagata accaagggac aataaaccta tgcttttctt gtcttcaatt tcagtatctt
     3961 tccattttga taatgagcta gtgatccgga aagctacttt atgatgtttc aaggcctgaa
     4021 gtttgaatat ttatgtagtt caacatcaaa tgtgtctatt ttgtgatgag gcaaccgtcg
     4081 acaaccttat tatcgaaaaa gaacaacaag ttcacatgct tgttactctc tataactaga
     4141 gagtactttt tttggaagca agtaagaata agtcaatttc tacttacctc attagggaaa
     4201 aatttaatag cagttgttat aacgacaaat acaggcccta aaaaattcac tgtattcaat
     4261 ggtctacgaa tcgtcaatcg cttgcggtta tggcacgaag aacaatgcaa tagctcttac
     4321 aagccactac atgacaagca actcataatt taagtggata gcttgtgata aattgaattt
     4381 tctctgttta gtacttgccg aatagttact tgttagttgc agatgctttt tgatgacaaa
     4441 gttatcaatc tcaatattaa actttttagg ctttcaggtt taatctttct ttgagggtgt
     4501 attaattttc atacaaatat ttgattcatt attcgtttta ctgttacatt agacctgctc
     4561 attacatgga gtaacttaag ttttctcaaa cgcttgatag catgatttga tgtagtaaaa
     4621 aaaaaggcag agtttccaaa aaaaattgtt aatcgacaaa gttaatatta tggtggtagt
     4681 atctcaaata tctggataac cagatcgtac atctctgata aacaatcttt gccactgctt
     4741 tatcctttta aattgtattg agtgcttcag tcattgcaaa attttacgag atttaaaatt
     4801 tgtgaacccg accttaccga gaaatgatga gctaattttt ataggtcgac ccttctgtcg
     4861 cttactgggt tgattatctt gtgctttctt agtatctatc acaaaggaga caaaatcgtt
     4921 gataaaaagt gcatcaacat tcccagccag aaaatgcaca tcataaagac atgttattca
     4981 agagccacga ccgtcttcaa tttatctttt ataaaaaacc cttgttctac tgacaggatg
     5041 gaatagatat taaatataca ttttgcattt tttttttttc tgtattgaag atttgtatat
     5101 gaaagatgtt tatacatcaa atgctttgaa taaagccatc ttaatttcaa tttcatgccc
     5161 tccttcaccg ttttctgttg gtctagaggt agcttgttgt ggtcactaat gagaacttaa
     5221 atagttttca actgctggtg ataaatcaat aatttatgtt cttaacctaa catttgatga
     5281 cctttgatgc gttggttatg ttgaagacaa attgcctcta atcagttcca ttaagaaatc
     5341 ttcttaactc ctccaaatat tctgcccata cgatacctat ttgtttactt tgtcattttg
     5401 ccataagatt ggtatccact tcttgtctgt aaaataatta gaaagtagca caatttttac
     5461 agtaatgtag cacgcgtaac tcctaaactt tgtcataatg gttgaaatga atgtatgata
     5521 taaaaactcg gaccctgttt tacttctttt atagaacctt atttttgacg cagggaggcg
     5581 acatttatcc aaattaagtt ttgacatggc gcatcaggga ataaaaaaaa ctttattatg
     5641 tggccgaatc aacattaatc aaatgcacta atattgtaac gttcttacaa agggcagaca
     5701 acttgagaac tttcatgcgt gcaacagtat taatatttta ctgtcttgat atcgttatcc
     5761 tcatcgtaac gtgaattttt ttgtctcata cgttaaggta aattttgatg acccccgttg
     5821 tccttgtttg ccttactgta taaagcaccc ttttattgtt tagaatacta gaatgataac
     5881 tgcattcgga ctatgaaaga aaaaatggta gtagcaaagg ataggcatcg ccgtatttac
     5941 tactttgtaa accagtggat ttttgctcaa catataaaaa actaaagacc tttttttcat
     6001 caatatactt ctgagacgtg cagatgtgat attcgggttt gagcttgtag tcaacgaagc
     6061 gggttcatgg gcaaattttc tttttttccc tttttttttg tctagattat ttcgaatatg
     6121 agttaatcat acgttgatta gtactgttgg tctctcattg aaattttacg tgacaccatc
     6181 attttacttc cacataagtt ctaatgttac gtagttcaat tttagtcgac ctagcttcat
     6241 atttatttta gaagcaattc gtaattatca ttttgctttc gaagaaaatt aagacttcat
     6301 ttactattct cgtgatattt tagtaggcgc ttcttttgta tcgaaccatt ttattgcaat
     6361 ggcccttaag ttaccgttat tcataccaat ttgacgttaa ttttaaatgc gttctgaagt
     6421 ttcttaaata acccggattg gttaggttca gccatgcctg gcgcgtacat tgaggcatta
     6481 gaagatccgc agataaataa taagcttagt aaatcctaaa gataacaact aaaattatat
     6541 ttccatcagc tcaataccgc agtactttga aacctgattt atatattgca gaacttaatt
     6601 aaaagtacat tgtagttcaa aaaataaata tcaaactttt ggaccctctc ttattgcctc
     6661 ccaattaatt aaaacatctt ttcttccaat ctacaggttt gaaaaggtaa taagtaatat
     6721 aaacttgaga accaaaaaaa aaaaaaaaaa ataactgatc cttacaggtt ttaaggttgc
     6781 aaagggaaca tttattgaaa ggagctaaca atagtgggta tgagtaaaga tatatagatc
     6841 gatattttga attctaaatg atgaactagg gaagtaattt aggtgaaaca ttgcaaccaa
     6901 tcattttaca cttttggttg cacgtaatgt acctttttat gatatttttt ttttatagta
     6961 gtagtgtgaa aatttcttca ggacttgcaa aaagaatcta actgatcttc ggatgagcct
     7021 ttatcgatta tttttttcct aaatataata ctttacaagc gaatgttttg ttaggagaaa
     7081 gatataaaaa ttatgcggca taggcatatt atccaataaa aaggaaattt atatataaac
     7141 ttcatttacg tcataagaaa atgttaagtt ctcttaacga aaactgtgcg aattttgtgt
     7201 taaagctgga tgatgagaaa ttattctcgt attatttttc atcagatact gataaggttt
     7261 caacgtcttt tgacgttggc ttttccacac catgtttaga gttataaagc acaataccgt
     7321 tcttcttggc attgttcctt tcatcacgtt tatagaagta gagtacaaca aaagtccaaa
     7381 tggagagaca aaaagcagaa catgcagtga aagtaaaccc ctttaaatac ctgggagctt
     7441 cttctgtttt ccaaaccaaa acacttatcc atgcggtaga tgattgagcc ataatattca
     7501 ttgtaactaa agtaatagct ctagtttgag catctcggcg acaaatatcg ttttgccaag
     7561 agtataaaac aggagccata gcccaaccaa aacattgcag cataaatgca aaccatttgg
     7621 ctccttctgc gacgtcccaa gcggctaata tggagttacc aatgatattg aaaacctgag
     7681 taaaaataat cgcaaaccaa cgagagtgta atttatctgc aataatacca gtaagcatca
     7741 aataaaccat acctaaaccc ggagtaatca tggataactg attgagctta ggaatagagt
     7801 atcttttcaa agatttcaac catagtaggt atgccccaga tgaaacatta ctgtcattcc
     7861 aacagaaaat attccataaa gttaaaatgt atattttcca atcactgaaa attgttttcc
     7921 acagtttaat atcgaatact tttgtttcaa aatcactttt acctgtttgg ttttctttta
     7981 atcttttcct cgccaaccta atttcatcat cagttaagaa aatagaataa cagttgtatg
     8041 ggtcacctgg cagggagtaa aatccaataa ggcccactac gacagacaca atagcgtcaa
     8101 taataaagtt ccatctccat ccctctaaac catttacacc atttaacgat gaatatacgg
     8161 ctgactggat cccaccagcg gatagaatac cgatatactg gcccaaatag taaaaagcag
     8221 aacgacgcac catttcatca tgtttgtaaa aggaaccaaa caaatattgg tatgccaaat
     8281 aacttggcgc ttcaaaagcc ccaatgaaaa acctaattgc tttcaagtgt ggtacagaat
     8341 tgacatatgc agcaccaacg gttaaaagcg accaacataa gtcgaggctt ggtaaaacat
     8401 agtttaatgg gagcttgttc aggtaaatca aaaatggcaa ttgaaatata atattaccaa
     8461 ctgtgtacat tacttgagta tgcaccaaat cattaccttg aaagcctaaa tcttccttca
     8521 ttcccgaaac gtaagcgttg tttatattaa ccgtatccag atatttcacc caataagcaa
     8581 tacaagaata aaaggctaaa aggacatcca atttaattaa taattttttt tctttgaaag
     8641 aggtaccctg tttgaaccaa ctataccatt tattgtgaga tctttccttt tcattgatcc
     8701 gatactcttg ttcatcgaaa aatctccacc atggcctatc ggcttcatct ctatattcat
     8761 aacttctagt aacgttcaca ttgtctttat gttcactata gctactagtc tcaaaatgta
     8821 gttgatcttt ttcacttgta gtcgtgatga aattttcagc tgtttcatga ctctggatac
     8881 tgttggagat agtgacaatt tctgttgaat ttaagtcatc tggcaggtct tccacctgcc
     8941 gctttactgg aataaaaccc cattttagtc ttttgtaagg atctacaata atctctttaa
     9001 caattgaata catgtatgtt atttatatat gcagtagttc tctttgtaat tttttttaac
     9061 aaatagagag taagatatgt agcgaatgtc cattcatcat aacaggtaaa ctagatgctc
     9121 ttttatatag tctggttgta taaataattt atatcctcat ctaaacgcat gtctccgctt
     9181 ggtttcttat ctatttgtgg aggcacccgt agtactgtgc tttcgtattt ttttatttat
     9241 ttattatttg tagcagtttt tttccagtga cacaatcttt accattacac agtttttact
     9301 atttctaatg attacattgg accatcggaa aactgcgcta actttggata acgccacaga
     9361 acgtgatctg actattgtaa aggtgtcatt cggtaaggta aaccttcaag gcgtccacac
     9421 ctttaaccat ataacagcgt aaactcttgt taaaatacag gggtaagaca ttggtggata
     9481 ttcaacaaga tccgatacct ccaattccga tttctacaaa ttgtgctcta catattactg
     9541 cgatgcaatt atccacacat aaaatcgatg cctttagaaa aagacataaa gcagacggca
     9601 ttgtagatat ttgaccaatt agaattgaat gagatgaata tctcaccaag ctattcgata
     9661 ttatagataa agtttgtatc ttagttatgc attgtgagtt ggttgctcta ctcgcggtta
     9721 ccagtctctt ctaaaaaatc taaggccaat ggtatccatg acatttctgc actttttgta
     9781 attggtttag ttatgaaagg aacgtcaaac caaatggttt ttcagataag aaattgacag
     9841 tatctgagaa tttgctatca aagctcagag gatttacata ttttaacgta attaaaacat
     9901 ttttatgttc gatatattag caaatagcgt attaatatac agctgttgcg ctcatggtaa
     9961 aatttagcga tatactttgc atcttggctg caaagaagaa tgaatcggat atactatttt
    10021 tgatcataat gacggacatc atgatataat aacgttatac ggataacttt atttcaaaag
    10081 caccatcatg ttatctcttg taaaaagaag tattcttcat tcaataccaa ttactcgtca
    10141 cattcttcca atccaattaa tattggttaa aatgaaccat gtgcaaatca gaaacataaa
    10201 attatatcac tttatttcat atggtttcat gcttacaaag cttactgtct ttctctttaa
    10261 cttatttttc tacaggctac gaattctttg caggcttact ttactcatat tatcattacc
    10321 tgtacaaata tatattaaag aaatccaaac aaaaatgctt gaaaagcata cagcttccga
    10381 tacatcatgt atatagaaaa tcacagtaca aaaattttga atttatgtat aaccgtttcg
    10441 cctgatatat gtaagagctc ttgattgtcg gaatagttcg ggaattctgg gtggaactag
    10501 tagctggaga tgcgttctaa aggatctaaa atcagactca ccccaaaaac caaaattttg
    10561 atattcaact ttagtattag ccagtcttaa aatgattttt tgccaagaaa gccgaagttt
    10621 aacgagcgtt ttaaaatatg cacaagtcca ttaattaaat ttgatcacag tgattaccaa
    10681 ttttgttgaa agcagtaatt tgtgacgtcc gtttttggca caagtaaaaa atatttgttt
    10741 tgaagtctag ttacaagaag ctactgaaaa cacagggctg gatatagatg tttataagct
    10801 cctcccatgg tctaagagtt tctccaaacg cctaatgtat gcaatttgtt aaataaaaat
    10861 gaagaataga tgcataaaca agcgtcatta aagttcttat cattattcca tgtagaaatg
    10921 acctgcaagt acgagctggt tatgcgaaac tgagcttaac aacatagttt tcttttccat
    10981 tggcttggat ataaattttt cgctgagaaa cttctctgca ttttttaagc attaagcgta
    11041 cataacataa agtcactgag atattagagg ttataaaaaa agactacgtg ggtgtttacc
    11101 taagattttc acaacttgtt tattaattgg ataaatagta tttttcttgg catttacaaa
    11161 ctttatgttt ttaggtgtat ttgcagttcc attaagggaa ataagtcata agcttttttg
    11221 gaaaacagat tttttgcccc gcttaacctg aaattgatat taaaagaatg tgtgaatggc
    11281 cattaactaa caagagaatt aataatgtta aaacacagat acctcgaaac aaactctatg
    11341 taaacactta ttttattgtg gtaatatttt ttgataacaa cacatctgaa acaaaataat
    11401 gcaaagccga atagttaggc taaaaatgta ctcttagaca tttaaaaagg tttatgaatc
    11461 ctatggtatt taatatatta aagaacgaag taaatgggaa aaaatgtgta aacactataa
    11521 gcgtgatgat agaattatta atataagatg atgccgtgcg tttaccatac gattgccagc
    11581 aatacggtgg aaataaaaac acttatgcca ttattggtca acagaccatt ggcaatacca
    11641 acgtaggttg agatttctaa agaggcagta ctagatccta ttatgctact tgctggtgtg
    11701 ctacgaggct gttgcgacat agtacttaac ccggaagtta ttagactctt ggtgttgcca
    11761 gtttcggata cagaaacaac actactgctg tgaccaatca catcggtcgc ggaagccgtc
    11821 tgtgtttcag catgattgaa tcttgaaatt gaagaggtga ctactgtttt cgtctcagca
    11881 gctccagtac tggtagttgt ctcagcagct ccagtattgg ttgttgtctc actggtagca
    11941 ctgttcattt tagagctgac agactcttca ttcgtagtct gtggcctcca tgttggatag
    12001 accgtaacaa catcattcac agtagccgtg gccgtcgaaa caatggcagg tgaagcagtt
    12061 tcggaacaca caccagattc gcaggaagta acagtaacta gcgtagtttg ttgcctcgat
    12121 tctgtggtgg aaataggaca ccatgtcgtg tattctgtgg taacgccgtt aatagtagca
    12181 gtgcttatag atacaatggc tggagaagca gtcttagagc atacgtcaga ttcacaagaa
    12241 gaaattgtaa ctactgtggt ttgctctgtt gtccccttgg tttgctttgt tgtctccgta
    12301 gtttgctttg ttatctctgt ggtagaaata gggcaccatg tggtatactc tgttgtggca
    12361 ccgctaacag taacggtggc cgtggaaaca attgcagagg agatggattc agtgcacaca
    12421 tgagattcgc aggatgtcac ggtaaccaaa gtggtttgtt cgctcgtttt tgtagtggta
    12481 gcaggtggta atgaagaagc agtttcctgg cttgttgttg tactgataac aggtggtaat
    12541 gatgaagtaa tttcctgact tgctgtcgca ctggtaacag gtggtaatga agaagtaatt
    12601 tcctgacttg ttgttgtact ggtaacaggt ggtaatgatg aagtaatttc ctgacttgtt
    12661 gttgtactgg taacaggtgg taatgaagaa gtaatttcct gacttgttgt tgcactggta
    12721 acaggtggta atgatgaagt aatttcctga cttgttgttg tactggtaac aggtggtaat
    12781 gatgaagcag tttcctggct tgttgttgca gtggtaatag gtggtaatga tgaagacgaa
    12841 tatgtagact ttggtgattc agaagagata gaagaggaag aagagacaga actagctgaa
    12901 ctagtttcgc tctcagaaga accagaggtg gaactactgg ttggaatgac ggatgattta
    12961 aatgattcag agaatataga agtggaggtt gttgtagaag aaatgacagg ggaagaaatg
    13021 aatgaagaag aaatgactgg agaagaagtg actagagaag aagtgactga ggaagaaatg
    13081 actagagaag aagtgtctga ggaagaaatt actgaggagg aaatcacaga agttccattg
    13141 ctaggataga atggggtaat aattggatgc taagacgtga tagagctggt tatttgttct
    13201 gaagaagatg atgacaaact ggatgaggtg gcagtggttg gacttttagc aacaataacg
    13261 gtttcgtcag ttggttgacc attagtgcca gtgacagtag tcatctcagt agaagtcgaa
    13321 gtggtagttg cgatggtgct agtagtatgt tttgaaggat cagggatagt acaattgggc
    13381 tgttaggtca tcgtcaaaag agtaaacgtg ccctgcaaaa tcatcgctaa cagtagtaac
    13441 atcaggcaat tccacgctaa ctggcagtgt atgccaagaa acagcgtttg agtagacaat
    13501 cttcattgga cagtagaatc cagcatacat atacacagtc cctgcaatgt tatcgggcaa
    13561 tcttccttgc catggcttga taccattaat cgtaaagttt gtggatgtaa ttggaggttg
    13621 ctcttgtgca cagcatccga atgcaacgtc gccaccgact gatagaattg cagagtcatc
    13681 gaccttagca aacctgaacg tgtaagaact tgtttgtggt ggtaaaaagt aacctgtcat
    13741 ttctagagta gcgttttttg ggatagtata gaaaccaagt aaatcagtac tccaataggt
    13801 ctttcctggc tattttgaac attcactatg acctctgcat ccccagtttc cataagcatc
    13861 tgattgagca catttaaaag ttcctgaaga gataacacaa gaaagatcgt agtcaattga
    13921 gaaatccgtc tgtccgccaa cggaacctaa ttccaattcg aggcatatcc agaagtcata
    13981 tattgcgggt aggaatacgt tgttgaattc agtaatgagt acaaaagttg acattcatcc
    14041 catttttcct cgggtccgtt ggcaagcatg cttgtgtact tcctgaaaca acattggacg
    14101 tggccaggta ggtgaagagt gccaaaaata aatagtgatg aggcatttct tggttcgtca
    14161 atcaggtatg ggtatattaa acaataactt taagccatgc tgttaatgat gaaaattctg
    14221 atgctggtct cttcatatgt cattgttttg ggaactgtct tttttcgatc agatgtatgc
    14281 gcaacgattt gtttagcgta gtgatgttcc cgcgtagtac ttaggaaatt ttggtatcga
    14341 aacgtcccta caacactttt tgtcgctgat atctgcacat gtgagtaacg cagattccat
    14401 tgcattatta ccttcccctt cccagaaacg atttattacg actcaacaag ttcaagaaaa
    14461 aaattaaaaa ggttacaacc gcattttgcg tttaggtgca gcgagactta ccttgatgca
    14521 gtcctaaagg gtcctgcagc ggttgtaacg aatcctattt gcttttgtgc attcctaaac
    14581 gggctgaagt aaaagtcttg aggaactcca ggagaagata cgataagctc cgaagtgcca
    14641 aattttatta tcaaaaaaaa tattgtacga gcggaaaagg attatactct tcctcttttg
    14701 cttcatcaca agaggatcat tttgacgtcg tctgttgtac tacttcttta tcgtgtgcgc
    14761 aggaaaagaa agaaaaagga aggaaaaata gatgtcaaaa atcgatgtca aaaaatctcg
    14821 tgagacctcc ggaattttga cgctgcaagt caatctacgg gaaagaagaa attttttaaa
    14881 cttaatgcaa aataagcttt tcttggaaaa taagattttc ggcaataaaa ggtaaatgca
    14941 gccaaaaatc aaaatacttc agaagaagtc gtagcgagga ctgctaaggg gaagcggatt
    15001 tgaagatcct ttccagaaca agaaggagcc gaaagctgcc aggaactatt cctgattttt
    15061 taggaaaaca attaataggt atctcgtcta gcgtagtatc tcgagcttcc agaagttgca
    15121 gataatcaaa atcattgttt tatccctttt tttagattac agcttagaag agtagagagc
    15181 aagtttactg aaacggttcc ttgtttacaa taatattcct aacaaacttt acgaattagg
    15241 atgcagcatg attttttata ttgcttcact tcctaaagta tgaattttta tccgtagtcg
    15301 caaacaaaac agctactgga aatctgcagc ttgttaaaaa ccggtagttt ccgaatactc
    15361 ctcgtccttg agttgtatac cgttaaactt cctagggtgt catgtgtctg gcccaattgg
    15421 cccacaaaat ctggtcctat tgacggtttt cttttgattt tcagcatctt cctctaagaa
    15481 ggacagaaaa ttatgtaata tatgggagaa acggcctccc aactgctaag tgtccccggc
    15541 agcacgagta agcaaaattc aggcaaacta ttgcattaag aagccgtaca taattcagcg
    15601 tgatatgatg aaattttgtt aattgcaaat tttagtacga tttggttgtt agtgtgtgtt
    15661 tatgcaggta attattgaac cctaagtagt tactgtcttc ttttgctgta attcgtggat
    15721 tcacggccct ccagcaacat ggattgaaag gttctttaaa gttttcaatc cgtaaagttc
    15781 tgaaatgtat tttaatcatg tcaataattt tactggtgag tagcatttat gaccaaaagc
    15841 gtacttaaat tagcagcaaa aaaaattttt aataacgaaa ctataaggaa aatacgaggt
    15901 actgattatg agagtcccgt ttctcatttt tgagacatga tctgaacaag gctgaaaaca
    15961 gcaatctttt tcgataactt ttgcaaaaat ttcaaacatt gttgtttgaa tgcagccaat
    16021 ttttataggg tacagagctt aatgctttac atgtgcttta ttttcggtac tttccttaaa
    16081 gtgtctacat tatctctcag gacttgaatg tcttcggctg aattactata aaatcttgag
    16141 ttttctctga agtttaatcc taagacaata gtggtgagtg atgtagttca cgtgtgtgcc
    16201 actggtaata atagagataa ctatctcagt taagtttgaa aaggtaaaaa atagtttaag
    16261 tagtcatttt ttgcgacggt cattcttctc tgatgcacgt tctttagact acctataaac
    16321 accattctta cggaattata atggaaataa aacatcagta cgtgttgctg tcggtgatag
    16381 aggggtaaca gaaccttaat tgaaaaatta gcacagtgca taatttatta acatgattgt
    16441 tttctgtgga aaataagaaa ttcagcacca gtaaaagacg agaaatatag gcacataaat
    16501 gcgctcttac tcgtatgttc caggatgaaa atgtttaggg catcaagtat tgccgaaagg
    16561 gcaatatgct ttaacaccag aaaatccact gtatactcgt tacgggtaaa caaagcaaaa
    16621 cgcagtgcgt gataatgttt ctaaaatctc tgcacactgt tgaaatgcgg ctctgatact
    16681 ttagccctta gtacctgacg gtgcctaaaa tgaggataag tatatgagtt tacaacgaat
    16741 ataatgcttt ttacctcatc atataaagaa taatattaat ttaaaagtaa aaattagacc
    16801 taggtggtaa tgaggaatgt gtcctaatga atttatgtag ttgatgcttt tgcagtcgtt
    16861 tttttttttg tattaatcaa agtgcactac gtgacaaaaa taaaaagtgg atgaaaacaa
    16921 aaaaatcaca gattttcata aaaataacat ggtattctta atcgtatatc gtaatggatt
    16981 gtcaaaaata aagagaatat agtcggttca aaccactttg tacgtctaca gagtatagtg
    17041 tagaaattat agttaggatt gtgacatccc tttttcttta acataataag tttgcttcaa
    17101 attaattgat caattaggat aataactctc aacaccttta ttatttatgt ttagagagtt
    17161 tatggtcaga tggtgattgg tattgatact tatacttttt ttctcattag tataatacgc
    17221 tatattccat gtttgaatag atcttatttt ttggctgtct agataataaa cataccgttt
    17281 ttaacacaca cacaccaatg agtagacgtt attgcgactg tatgcccttt aagatattct
    17341 gttcaaagag ataaggtatt tattcgtttt cttgcaattt cttctcatct atcattatca
    17401 taccagattg aatcttattt tttaattttt agtctatttg atgacggcta ctgaatcttt
    17461 acattacttg agctgagaag taaaattgca ttattcatat taaacaaaaa aatcaatttc
    17521 ccataaagac aatagctcaa cttcatcacg tccttggttt ttaccgagta catatatttg
    17581 atgaattctg atttgaaaat atcaatttgt tcctctagaa tatttccact cgcacattca
    17641 aaagcaggta ttggaacgca caagaagcga tcgtcacctt ccattggggt tagtagcagg
    17701 atatatattt ccattctata ttccaggttc tctttcacaa ttttattgaa tgaaatacct
    17761 gagctaccaa atcagtctta ataacaccat cttttacacc ggtactacaa caaaccatac
    17821 tgagtctgaa attggacttc tgcaatgaaa aatttaagcc ctgatctacg cataatgccc
    17881 gctataaacc ttatttttta tatgggggtc tggcgcttcg ggaaaagaga ggaaaacttg
    17941 taactcaata tatctcgata caacattacg ttttgtaaat ttatcacaaa agccaaatga
    18001 tgatatctct cttgcaagtt atcgaacatt gattggtaat ttgtttgaaa attgttaatt
    18061 tattgaatat ttcttttgca aaagaaatag tctcagcgaa agctggttac aaaatttaca
    18121 tcatgagttt acgggatttg taaatacgct ttttgcataa aaatactttg ccgtttccca
    18181 cccttgcata ttcacttact ccccccttca tatactctat gtaatgatga ttaagctttg
    18241 gccgctaagt ctctcaatta gtgttgattt tggttttatt catatgattc ttctttagtg
    18301 aagtattgat caattacgtg agtcagcttt ttgaaaaccc catttggaag gaattaggaa
    18361 attattttgc ttactacgac cactaattta ccgccatttc tgggcgtttt tattgaccat
    18421 tttgaccatg tgctcgacta gaagaacggt atcataatct gctggtagag ttagtctata
    18481 atgattgttg gaaataatgg cataagagat attccaccta aaattcaagt tattgacttt
    18541 attattagga tcttgtatct tttttggtaa gtcatattca atgaactagg tctcgcaaac
    18601 tttttgttcg aaaagcggta gtgcatagtt atgctaactc tggatatatg gcataaaccg
    18661 tacaacacta gcccattttt ttggaagtag tgagggcagc tagactgtat gatgaatatt
    18721 cgcctgcata ctgagttttt tggtcctttt ttttatgtgg ctggccttac gatatgatgc
    18781 acaattcata atttggaaga agggcagaac aattgcatct gtgcttggct ctcaagaacg
    18841 gtgtttggtg catcaaaagt tttcgactgc ttatttggtc ggaaatataa aaactcgatc
    18901 ctcttatcta agcagtatac attcttcttt ttgaaatgaa tgtactccgt aatatcttct
    18961 tatttggcat tttcatcctt aacttttgca tggctctgaa ctagtcagat agttgccctt
    19021 ttcagcaaac ctcttattat tgaaagcatg gtgtacatcc gttatactat tatattataa
    19081 gaaattggga tgccaatttt tttgcttttg ttttgcctgt tttccttctt ttcgcaaaag
    19141 taattgcaga tttaatagca ggatattata ccgttggtaa aacttaagga ttttatgaac
    19201 aatagcttca agtacagcat tcatagaacc aactactaag gatgaaacta gtatgttttt
    19261 gtcaaaatat tttcttgacc ttgctgtaac atcaagatct gtttctctaa gatattaaag
    19321 ttgagtaaaa acaaagctga tatgagaaaa atacgtaatt gctccacata atacgtgggt
    19381 cagacataaa ggtagaatac ttgatacaga agagattatt cggtactctt gatggcgtgc
    19441 ttgaactggt gcctcttaac aaccggtaat atagtcagat gagtcactac gagtgtgtgt
    19501 agtagcaagt gttttaccta cgtggcagta agagtagctc tatggttgtg taatagtggt
    19561 gcttattcct aatgctctga agtctgaagc ggtacagttg gtctggtcta tatcatggtc
    19621 aaaggagcaa acatatcttc tgaagtgacc gcaaatagta ctatgatgtg gttggcaata
    19681 taacttaaaa ggaaataacc acaaggaatt gcacccatgt acacagtttt tcccggaaat
    19741 tgggaaacca gtacgaacat atatcaatta cttttacatt atcttgattg gaaaactggc
    19801 acaattgact gtgacgttag tagtatgttg ttcttctcta catcagttaa atatacgtgt
    19861 caacatcaac taatcaactt tcccccgttt accacattga agctgggtgt ggaagattta
    19921 tttgaagaaa ctaaaacgta ccctgtcatt tcctgagtcc cccttttcaa cttagtgtga
    19981 aagccgaaca attataatcc tcggtagaca acagatttat tgtactaaag ttactcttcc
    20041 tgttatcttc cttgatttta ctgttatagc aatgacccac cgcaatcagg agagccgccg
    20101 tatggaatag cataccaagt cataaaatcg tcaacctatt aacggggttc aggttctttt
    20161 tcagcgtagt agccctttaa caagcgctga caaagttgac actcagagaa aattcaggat
    20221 ttattgtaat ccagctactc atccttagat ccgcttgcag gcatggtttt tttcaccttg
    20281 agaggctatt ttgggtaagc caggaaggct gaaaaatccc aaaaggacac agtaataaga
    20341 aattgttgtt gttgtatgat gcatttagaa ctcaaaagac gagtttctga aaatgcttac
    20401 aatactccat aggtaacatg atttttttat taaaaaagta tactgttcct ttgggtaaaa
    20461 attatgcaac ccttgagtgt ccgatgaaga taagactacg aaacaatttg cggtaaattt
    20521 tttctgctat tgacatttac acatgctcca atccattacc ctttccattc tcgtaataaa
    20581 acctcgaact gttatttcat atttacatct agacgggtat cggcctcaac aactccaaac
    20641 aaaagtaaat agaaaagagc cagacctatc gcaccgggta gagccagaaa atattttaaa
    20701 ctatagttga cgtattctac ggctgttgtt taggacaata ctttttcctt cacaggcttc
    20761 gaattacgca catgcagaac tcctgtagaa accacgaaga aaagtttaat taactttcaa
    20821 atgccagaac taaagattga tgaaacagtt atacgaattt aaggggaact tgctttttcc
    20881 ttttgcttca tcataagcgc aatattcgca gcggtggcgt cgcgtcttac catttatcgg
    20941 cacatttttc cgaaaaggaa ggaaaatggc ggtgtcaaac ggtctggtgt gacatctaga
    21001 agttcggcat tgcaagttaa tctacgggaa aaagaaaatt ttcttataac cctaatgtat
    21061 aataaggttt tcggagaaag caactcacgg ggaacaattg gttagaagag accgtagaag
    21121 cgccccacta acctggagtt gattatcgag gatctttctc agaaaagcag ctaataaatg
    21181 agcacagtac tcaaaaatta ctcatagtat tataattact tacttagtca atatggctgc
    21241 gcttttaaaa tgagtatctt ttattttttg acaaggaaga aaaagatgca agcaaagaga
    21301 aatttactaa gtacaagctc atttccaaaa attcagtttg cctgtaacaa tgggtagcga
    21361 tcttcaacat atgggattat gccttgaatg agatttttga acgtagagga aaaaatcgca
    21421 gacaggcttt attgtgctgt ttgacatagt atactcagcc gttgtggtgt taatgaatac
    21481 tatcgatgtg tatacaaacg tacttcaaat aagcaatgcg aatatactgc aacttttcgg
    21541 cctttgcaac gatttgtaat gaatcctttt gcatcgctag aaggacaaga taatatttct
    21601 tctgtttttt tttacatatg caacaatttg aaagtcaggt caaagacaga ttccggttcc
    21661 ccatattcag attggagaga aaaacttttg gcaactcatg ttaccaagtc gagacgctta
    21721 aagttaagtg tcggccaaga cacgcaaaat cttgtaatct tttaacgctg ctcttcaaat
    21781 cacggacgca atcagtactt gtacctaatt ttggttttct aatattgaat agcgaaccat
    21841 aggtcgaaaa tttaaggcca cataaatcca gagcccgcaa cttggatagg tatttacttg
    21901 atttttagtt tgctttcaat agtgtcgtga aattataaag tacgccgcat atatatcttg
    21961 attagttaaa aatagcagtg ttcaatgatg atttgatagg gttcataact ggtaccagcg
    22021 tagtacaatt acgattatcc atgaacataa aagtggttta agtactatat atcagtgaag
    22081 cttcaaagta agcaaacgag ataccaagat cttgtaggac cacgatatat aagaagccta
    22141 gttccgttgt agcatcacat agaagagagc gacaatgcct cagaaattct acagcaacag
    22201 aaagcacagt gagtcattaa ctgttggaat aagactcaac tgcgagctat cgactagtac
    22261 ttatattact agtatattat atacggtgtg aaaagacgac atgaagattg aggaaatggt
    22321 cccaagatct aatggacact gaaatgcaaa agttgataat gtaacatgaa aattaaggac
    22381 agcatattaa acagaagagg aaataatggt atttttacat agagatatga atttcccttt
    22441 ttctttgttc ctatatctct gataataagt tataatatac tttgtgcatc ttatatcatg
    22501 ccttttcaac aatgaaatat cagcagttat caaagcattc gccaaatttt tattaataaa
    22561 acaaatgtca gaaatatggc cggaatctaa tctgaaagtt aaaataattc ttacgatatt
    22621 cttatcataa aaccaatgat taatgtttat gatgagcaaa actgtgcgag ggcacataca
    22681 tacagtggga cctcatgaga tccagaaaaa aagcaaagga aagttcgatc gaaacattag
    22741 ctcttagata ttacagacgt gaggtatctc ttccttgaag agaatctggc cctgatcaaa
    22801 aactttattt tgatactgtt cgaaaagaga aataaggaca acgttctaat ttatacaaat
    22861 ataaccagta ggctttatcg taaaatcctc gaacttgctt ctcatcacag aagtataaaa
    22921 agtaaagagg tcaagcaaga aacgaataac caccaaattt ttttcaattg aaaagcgaaa
    22981 cgtaatggaa attcacctgc tttgaatcgt tgttgaattc ttatcatcag tcattatttt
    23041 cctcttttaa agcttaagtc aaccgcatct aagtttaaca cttcgttccc gttttgaagt
    23101 ttatcaaaat tccaaaatac agtagttagg tgctcgtgac aaaccttttt ccaaagtgtc
    23161 attagacttc atggaactac tacacttctg gggaacgaaa agctaccatt tgctcatcat
    23221 tggataattt cttttttttt ttgatgcatc caaacttgga ccccttttga atgtcgagta
    23281 tgaagtatca attttagggc aagtagtttt acaataattt tggtgcactt ttacgtctct
    23341 gctgatattt ttaatactag tgcaaaagaa ttcgaaataa atataaaaga acaaggagga
    23401 ttaacatact ttaaataact aattatcacc attatttcaa gtttcaagta ctgcgtatgg
    23461 catgcacagc agatttctac tcaaaaacat cctaagcgaa ccacactaga tcttacgtta
    23521 gtactgctga aaatggcaat aattgttaaa gcaaaaattg gcgatggttc attaattgct
    23581 aaacaaaata gggcattttt cctcgttaat gataagtact catacttctg tttctataag
    23641 tgttagttgt aacttatgaa atatcgattt aaattcgaag tgttgtttgc aggatataaa
    23701 tcaaaaaaaa aaaaaaaaaa aattaaaata aataaataaa ataaatacaa tgatatcgat
    23761 aacggtgaaa ttcttttcat ggatttttgt tgcccaagac aataacaata acgttttctt
    23821 tatgatacat atatctactt tttcaaaata ggaagcgcaa gaattatcat ttagttcaat
    23881 tgaatatttg aaagtttgga ggagaaacag ttaaaaaata attcatgtca gcgtatattt
    23941 agcaaagaaa agatacacag atacgtaaaa agaacgcgaa ttttattaaa taattgccag
    24001 caataaggac gcaatgaaga cacttaaacc actaccggcc agtaagctgt tggcactgcc
    24061 agcatacgtt gaaatttcta aagaagctgt actagatcct accatgctac ttgctggtgt
    24121 gctacgaggc tgttgcgaca tagtactcaa cccggaactt gttagactct tggtgttgcc
    24181 agtttcggat acagaaacaa cactactgct gtgaccaatc acatcggtcg cggaagccgt
    24241 ctgtgtttca gcatgattga atcttgaaat tgaagaggtg actactgttt tcgtctcagc
    24301 agctccagta ctggtagttg tctcagcagc tccagtattg gttgttgtct cactggtagc
    24361 actgttcatt ttagagctga cagactgttc attcgtagtc tgtggcctcc atgtagaata
    24421 gaccgtaaca acatcattca cagtagccgt ggccgtcgaa acaatggcag gtgaagtagt
    24481 ttcggaacac acaccagatc cgcaggaagt aacagtaact agcgtagttt gttgcttcga
    24541 ttctgtggtg gaaataggac accatgttgt gtattctgtg gtaacgccat taatagtagc
    24601 agtgcttgta gatacaatgg ctggagaagc agtcttagag catacgtcag attcacaaga
    24661 agaaattgta actactgtgg tttgttttgt tgtttctgtg gtttgctctg ttgtcccctt
    24721 ggtttgcttt gttgtctccg tagtttgctt tgttatctct gtggtagaaa tagggcacca
    24781 tgtggtatac tctgttgtgg caccgctaac agtaacggtg gccgtggaaa caatcgcaga
    24841 ggagatagat tcagtgcaca catgagattc gcaggatgtc acggtaacca aagtggtttg
    24901 ttcgctcgtt tttgtagtgg taacaggtgg taatgaagaa gtaatttcct gacttgttgt
    24961 tgcactggta acaggtggta atgatgaaga cgaatatgta gactttggtg attcagaaga
    25021 gatagaagag gaagaagagg cagaactagc tgaacccgtt tcgctctcag aagaaccaga
    25081 ggtggaacta ctggttggaa tgacggatga tttagatgat tcagagagta tagaagcgga
    25141 ggttgttgta gaagaaatga caggggaaga aatgaatgaa gaagaaatga ctggagaaga
    25201 agtgactaga gaagaagtga ctgaggaaga aatgactaga gaagaagtgt ctgaggaaga
    25261 aattactgag gaggaaatca cagaagttcc attgctagga tagaatgggg taataattgg
    25321 acgcgaagac gtgataaagc tggtgatttg tcctgaagaa gatgacaaac tggatgagat
    25381 ggcagtagtt ggagttttga caataatgac agtttcatca gttggttgac cgttggttcc
    25441 agtgatggtg gtcatctcag tagatgtaga ggtaaaagta ccagtccatg gttcagtggt
    25501 ggttgtaacc aaaccttcac tagttggggt tctgataaca atcacagttt cgtcagttgg
    25561 ttgaccgttg gtaccggtga cggtggtcat ctcagtagat gtagaggtaa agtaccagtc
    25621 catggttcag tggtggttga ttaaccttca ctagttgggg ttnnnnnnnn nnnnnnnnnn
    25681 nnnnnnnnnn nnnnnnnnnn nnnnnnnnnn nnnnnnnnnn nnnnnnnnnn nnnnnnnnnn
    25741 nnnnnnnnnn nnnnnnnnnn nnnnnnnnnn nnnnnnnnnn nnnnnnnnnn nnnnnnnnnn
    25801 nnnnnnnnnn nnnnnnnnnn nnnnnnnnnn nnnnnnnnnn nnnnnnnnnn nnnnnnnnnn
    25861 nnnnnnnnnn nnnnnnnnnn nnnnnnnnnn nnnnnnnnnn nnnnnnnnnn nnnnnnnnnn
    25921 nnnnnnnnnn nnnnnnnnnn nnnnnnnnnn nnnnnnnnnn nnnnnnnnnn nnnnnnnnnn
    25981 nnnnnnnnnn nnnnnnnnnn nnnnnnnnnn nnnnnnnnnn nnnnnnnnnn nnnnnnnnnn
    26041 nnnnnnnnnn nnnnnnnnnn nnnnnnnnnn nnnnnnnnnn nnnnnnnnnn nnnnnnnnnn
    26101 nnnnnnnnnn nnnnnnnnnn nnnnnnnnnn nnnnnnnnnn nnnnnnnnnn nnnnnnnnnn
    26161 nnnnnnnnnn nnnnnnnnnn nnnnnnnnnn nnnnnnnnnn nnnnnnnnnn nnnnnnnnnn
    26221 nnnnnnnnnn nnnnnnnnnn nnnnnnnnnn nnnnnnnnnn nnnnnnnnnn nnnnnnnnnn
    26281 nnnnnnnnnn nnnnnnnnnn nnnnnnnnnn nnnnnnnnnn nnnnnnnnnn nnnnnnnnnn
    26341 nnnnnnnnnn nnnnnnnnnn nnnnnnnnnn nnnnnnnnnn nnnnnnnnnn nnnnnnnnnn
    26401 nnnnnnnnnn nnnnnnnnnn nnnnnnnnnn nnnnnnnnnn nnnnnnnnnn nnnnnnnnnn
    26461 nnnnnnnnnn nnnnnnnnnn nnnnnnnnnn nnnnnnnnnn nnnnnnnnnn nnnnnnnnnn
    26521 nnnnnnnnnn nnnnnnnnnn nnnnnnnnnn nnnnnnnnnn nnnnnnnnnn nnnnnnnnnn
    26581 nnnnnnnnnn nnnnnnnnnn nnnnnnnnnn nnnnnnnnnn nnnnnnnnnn nnnnnnnnnn
    26641 nnnnnnnnnn nnnnnnnnnn nnnnnnnnnn nnnnnnnnnn nnnnnnnnnn nnnnnnnnnn
    26701 nnnnnnnnnn nnnnnnnnnn nnnnnnnnnn nnnnnnnnnn nnnnnnnnnn nnnnnnnnnn
    26761 nnnnnnnnnn nnnnnnnnnn nnnnnnnnnn nnnnnnnnnn nnnnnnnnnn nnnnnnnnnn
    26821 nnnnnnnnnn nnnnnnnnnn nnnnnnnnnn nnnnnnnnnn ngcagttgtt ggtgttttga
    26881 caacaatgat ggtttcgtca gttggtacac cgttggtgcc agtgatagta gtcatttctg
    26941 tggatgtaga tgtgaaagta ccggtccatg gttcggtcgt agttatgatg gtgctagcag
    27001 ttgttggtgt tttgacaaca atgatggttt cgtcagttgg tacaccgttg gtgccagtga
    27061 tagtagtcat ctcagtagac gtagaggtga aagtaccggt ccatggctcg gttgtagtta
    27121 tggtagtact gacagtataa tttgaagggt ctggaatggt acagtttggc tggcttagat
    27181 tgttgtcaaa agtatatacg tacccttcaa agtcatcact aacggtagtg ccatctggta
    27241 gtgtcacact aattggaagt gtaccccagg caacggcatt tgagtaaaca atcttcattg
    27301 gataatagaa accagcatac atgtagacag tccctgtaat attatcaggg ggacttccat
    27361 tccatggctt gataccattg atggtgaagt tagtcgacgt gatgggaggt tgttcttgtg
    27421 cacaacattc gaacgcaatg ctaccaccga ctgatagaat tgcagagtcg tcaactgtag
    27481 caaacttgaa tgtgtaagaa cccgtctgtg gtggtaaaaa ataacctgtc atttctaggg
    27541 ttacgtttgt tggggtagta tagaaaccaa ataaatcagt actccagtat gcaattattg
    27601 gattattaga acaagcacca attcctttgc atccccaatt accatataaa tcttcttgag
    27661 gacaaggaaa tgtgcctgat gaactaacac aaggaatatt ataatcaatc gagatatcag
    27721 tttgtcctcc gacagaaccc agtttagttt ttgaggcata tccataagcc atatatgctg
    27781 cattcgaata tgtggaggaa tctctcaatg aatactggta aaagtttaca ttcataccat
    27841 tcttccttga gtttgctggc aggcatgccg ctgtagtcgc agagacaaca ttagttaatc
    27901 ccagcaatgt gacgatggct agtagtaaac aataatgtgc cagagacatt tttggggctt
    27961 ttattgtaca attgttcttt ttaaattgca atttaaagag cgtacctgta aataagaagg
    28021 aagaacgtta tgttattaat ggacttttag tgtcatcgaa ttttatgtaa tatataagaa
    28081 ggtagaataa tttggcagga taatgtgtta gcaaaggagg aaatcgaata cctttaaaag
    28141 agaaaaaatt ttttagctgc ttaaatttct gtgttatacc acccgataga ttttgagtta
    28201 tgctttctaa ttgatctgac tgcgaacgtt ttctttatgc catctgaatt gtcaggaaca
    28261 aagaagaaaa agaaaagttt ttaaaaaatc tgtggtcgtg tgtgatgtac ctttccttta
    28321 catgcattaa tgcgctctga aatgtggtac gatatcctta cagagaatat attttctgta
    28381 tatcgtgcaa tgttgaataa cctatgaagg aaagtaccca tcgctcaagg taagcattcc
    28441 aggagggtcg ccagaaactt aaactagttt tagcgacaga tccgaaaatt gatagagaca
    28501 ttgaaaaaat cactactccg tcctttttag tgctttctca atgcataatt ttggtgcacg
    28561 actaaaaaat tctagaacac tatagttgca ttttttgggc cggaagaaga aaaacgcatg
    28621 taactttaat gtcaaataaa gttttcacct agtaagcgcg atacaaaaaa aacacagaaa
    28681 tagccatagg aaagtgaatt ttgtcagccg actaaaatta aggttagctt acaaagcagc
    28741 aaaaaatttg acatcgcacg gtattccctg aaaaaggagc aggcaggtgc tgtatatttt
    28801 tttcggttcc tgcctcttac atggcgtcgg tgtatcttaa atactaaagt gagctgacta
    28861 cccttttgag tgccctatgt gacctctgat ctcgaaagta aacaagagat acctaatttc
    28921 acagccactt tttgttgcgg acactgacgg gatgtgttgt gaatatttta aaccttaaaa
    28981 gtatttattg gttagttata cttaattctt atacgtcctt taaaaccagt gtgcagtaag
    29041 tctgtcacac aaaaatatga ttgatgcatt ttcaaaaaat aatggctttg aggtaattcg
    29101 ttccactttt gagacttatt cacatgtccc agctgggtgc aatcaaaata taccggcatt
    29161 tcagcaaggt aactatatac gctttttttc tcatggtttt tgaaatcata cctgccaagc
    29221 ttgctgcact tggaaggcaa ctccgttttt cagagattag atcctttttt ttttgaagaa
    29281 aaggcagcca agttacgtca tagagaaaac tccctagagc gctgcaaaca cttgttagtt
    29341 tgcagcttac ttcacgtgtg gctggaaaat tgaaaagtta caatacggta aaaatacttt
    29401 gaagacacta cactataact gcttgaccaa atttttactc gtgaaaaatt tgttccagcc
    29461 ggtctgttac tgatattaag ttaaggaata gtaaaccgta tatttttcat ccacgttttt
    29521 gtagtttatt ttcggtttac tagctatgca ttgattgtct atcagagcat atcaaggtgg
    29581 ttatggaggt gctgatattt aatcaataaa attatagaaa ttttgagaaa acaataatga
    29641 ttgtttctac aatgaaaatc agttcatgga atagttgcct tcgcactact ttttcaccag
    29701 attaatggtg catcagagct ttcccttttt gtctttttct tgtttccttt ttcgattggt
    29761 ttatcacgta agtttcttat gacataagaa gaggcaagaa acgaaaaggg aaatattgcc
    29821 tacttttttc ttttcgaacg taaataatga cgggattttg gtgtcatttt ttttcgtctg
    29881 gattttctca gagaagtacg tttcgtcgca caagctaaaa tcattgacag ggcatgagtt
    29941 acgtcaatct ctggtcaatc catgtccaaa aaaatttctt gatttgttca aagtttttgc
    30001 ataggcacat taattggttt agcgaagtat acattctgaa gaacattttt gggtgtattt
    30061 tccacataga aaattcgatt ttttttttca atgcaccact tgtcgagtat acgttaactt
    30121 taatgtattg aagatgcaaa aatgaaaagc ctacttggca tatggaatta caataaatgg
    30181 tcaattcctg tttaagctag cagcggcact gtcggtgtaa atttgggttt aaactattgt
    30241 ttacttactt tgagaaattt atgtatcgcc tatatttttc aataagtgcg atatctttag
    30301 ctttccacag aaccccccct caggctatgg acgtgcggtt atatgatctt ctaataaaaa
    30361 tctcttagac tacggttcat ggaatacttc ttgacttctt ggcgaaggaa aggcgcataa
    30421 atgttgtgat cgaatgacca gtaatacgtc gtttgttctc ttgctgaaca gcgaggaaga
    30481 gatattcatc caaatgcatg aacgcagaat cctgtaaaag tcgtaaaaat gttaatcgca
    30541 atgttgtaaa aaccgtcaag gcatttatcg ttcaaaatgg cgatcattgt tactactaaa
    30601 cacttactgt taaattaaaa agctgatgtt gcgtaatcca ttgaccaatt cataggcaat
    30661 gtatttcaat gacgcacaag attcataaca aattttttat ttacgatgta cctgtacatt
    30721 gtgcagaagg tcttcagagt gagtttaagc taggctgtaa atattttaat gttaagatga
    30781 aatttaagtg agctggtaat atcaagtgag gcataatttg ttatatgtag ctgaacttca
    30841 actttaaata gaaaaattac aactaacaag caccggattg tttcagaatt caaagtgtag
    30901 aagctattat tcttgcaaaa taaaacgctt tcaaagtttt cttctataaa catacttgtg
    30961 gcagcttgtt ttttttgttt tatttttaag ttttgttggg tctctgagaa ctttcaaaaa
    31021 aagaaaaagt aaagtatgat aaaacggagc acttgccaaa gtaattaacg cccattaaaa
    31081 agaaggcata ggaggcatat acatatatat atatatatat atatatggct gctgacagat
    31141 attctgcact taaaaactaa aaatattata ccaacttttc tttttcttcc cgttcagttt
    31201 gcttgattgg cccagctctt tgaagaaagg aaaaaatgcg gagagggagc caatgagatt
    31261 ttaaagggta tattacttat cttatcgata agcagtattg atattaaagg gacagtttta
    31321 tcgttggtta atatggaaaa agtgatgacc atgatgcctt tcttaaaaag agtatttctt
    31381 tttatttcac tttcacataa acagttaatg acttctgact ttgagccgtt cgaactcagt
    31441 tatataaagg tacatacata ggccacacac acacacacac acacatatat atatatatat
    31501 agggaagtag caacagtcac cgaaaagaaa aggtaaaaag taaaaaatga caagcgaacc
    31561 agagtttcag caggcttacg atgagatcgt ttcttctgtg gaggattcca aaatttttga
    31621 aaaattccca cagtataaaa aagtgttacc tattgtttct gtcccggaga ggatcattca
    31681 attcagggtc acgtgggaaa atgataatgg cgagcaagaa gtggctcaag gatacagggt
    31741 gcagttcaat tcagccaagg gcccttacaa gggtggccta cgcttccacc catcagtgaa
    31801 cctgtctatc ctaaaatttt tgggttttga acagatcttc aagaatgcgc tcactgggct
    31861 agatatgggc ggtggtaagg gtggcctgtg tgtggacttg aaaggcaagt ctgacaacga
    31921 gatcagaagg atttgttatg cgttcatgag agaactgagc aggcatattg gtaaggacac
    31981 agacgtgccc gcaggagata ttggtgtcgg tggccgtgaa attggctacc tattcggcgc
    32041 ttacagatca tacaagaact cctgggaagg tgtgttgact ggtaagggtt taaactgggg
    32101 tggctcactt atcaggccgg aggccaccgg gttcggctta gtttactata cgcaagcaat
    32161 gatcgattat gcaacaaacg gcaaggagtc gtttgagggc aaacgtgtga caatctccgg
    32221 aagtggcaat gttgcgcaat atgcagcttt gaaagtgatc gagctgggtg gtattgtggt
    32281 gtctttatcc gattcgaagg ggtgcatcat ctctgagacg ggcattactt ctgagcaaat
    32341 tcacgatatc gcttccgcca agatccgttt caagtcgtta gaggaaatcg ttgatgaata
    32401 ctctactttc agcgaaagta agatgaagta cgttgcagga gcacgcccat ggacgcatgt
    32461 gagcaacgtc gacattgcct tgccctgtgc cacccaaaac gaggtcagtg gtgacgaagc
    32521 caaggcccta gtggcatctg gcgttaagtt cgttgccgaa ggtgctaaca tgggttctac
    32581 acccgaggct atttctgttt tcgaaacagc gcgtagcact gcaaccaatg caaaggatgc
    32641 agtttggttt gggccaccaa aggcagctaa cctgggcggc gtggcagtat ccggtctgga
    32701 aatggctcag aattctcaaa aagtaacttg gactgccgag cgggtcgatc aagaactaaa
    32761 gaagataatg atcaactgct tcaacgactg catacaggcc gcacaagagt actctacgga
    32821 aaaaaataca aacaccttgc catcattggt caagggggcc aacattgcca gcttcgtcat
    32881 ggtggctgac gcaatgcttg accagggaga cgttttttag ccgtaagcgc tattttcttt
    32941 ttgttcgtaa ctatctgtgt atgtagtagt gtaatctact tttaatttac tatgcaaata
    33001 gggttcagca ttacggaaga aactgaaatc ccttccgcgg aagtttctta gtagtggccg
    33061 tgcggggtga ggagattaca tgtcggtaat tagatgatta acctaggcaa tttgaagggg
    33121 gatagtggca ttggttagct cagatatgat aaggagaact aagcaagggg gttaaccacc
    33181 acggctgtag cacaagaccg gcagatgcga ttattagcaa cacattagtt aatgcttttg
    33241 ataaaatgta tataaaggct gtcgtaatgt gcagtagtaa ggacctgact gtgtttgtgg
    33301 ttctcttcat tcttgaacct tgtcattggt aaaagaccat cgtcaagata tttgaaagtt
    33361 aatagacagt taacaataat aacaacagca ataagaataa caataaattc attgaacata
    33421 tttcagaatg agagccttag cgtatttcgg taaaggtaac atcagattca ccaaccattt
    33481 aaaggagcca catattgtgg cgcccgatga gcttgtgatt gatatcgaat ggtgtggtat
    33541 ttgcggtacg gacctgcatg agtacacaga tggtcctatc tttttcccag aagatggaca
    33601 cacacatgag attagtcata acccattgcc acaggcgatg ggccacgaaa tggctggtac
    33661 cgttttggag gtgggccctg gtgtgaaaaa cttgaaagtg ggagacaagg tagttgtcga
    33721 gcccacaggt acatgcagag accggtatcg ttggcccctg tcgccaaacg ttgacaagga
    33781 atggtgcgct gcttgcaaaa agggctacta taacatttgt tcatatttgg ggctttgtgg
    33841 tgcgggtgtg cagagcggtg gatttgcaga acgtgttgtg atgaacgaat ctcactgcta
    33901 caaagtaccg gacttcgtgc ccttagacgt tgcagctttg attcaaccgt tggctgtgtg
    33961 ctggcatgca attagagtct gcgagttcaa agcaggctct acggctttga tcattggtgc
    34021 tggccccatc ggactgggca cgatactggc gttgaacgct gcaggttgca aggacatcgt
    34081 cgtttcagag cctgccaagg taagaagaga actggctgaa aaaatgggtg ccagggttta
    34141 cgacccaact gcgcacgctg ccaaggagag cattgattat ctgaggtcga ttgctgatgg
    34201 tggagacggc ttcgattaca catttgattg ctccgggttg gaagtcacat tgaatgctgc
    34261 tattcagtgt ctcactttca gaggcaccgc agtgaacttg gccatgtggg gccatcacaa
    34321 gatacagttt tctccgatgg acatcacatt gcatgaaaga aagtacacag ggtccatgtg
    34381 ctacacacac cacgattttg aggcagtaat agaagctttg gaagaaggca ggattgacat
    34441 tgatagagca agacatatga taacgggcag agtcaacatt gaggacggcc ttgatggcgc
    34501 catcatgaag ctgataaacg agaaggagtc tacaatcaag attattctga ctccaaacaa
    34561 tcacggagag ttgaacaggg aagccgataa tgagaagaaa gaaatttccg agctgagcag
    34621 tcggaaagat caagaaagac tacgagaatc aataaacgag gctaaactgc gtcacacatg
    34681 attgtgattg agtactcacg ttctcgtgtt aatcccgcgg tcttcttgtt ttactaactt
    34741 ttctttctct catagcattc tcttgacagt gttttatata catcatatgt acatttatcg
    34801 agccaatcga gggcagcagt ttaacatcaa gccggatttg ctcacgctac tttgacccct
    34861 tttcgtttcg acggagagaa gaaaccggtg ttttcctatc cttgcctatt ctttcctcct
    34921 tacggggtcc tagcctgttt ctcttgatat gataataggt ggaaacgtag aaaaaaaaat
    34981 cgacatataa aagtggggca gatacttcgt gtgacaatgg ccaattcaag ccctttgggc
    35041 agatgttgcc cttcttcttt cttaaaaagt cttagtacga ttgaccaagt cagaaaaaaa
    35101 aaaaaaggaa ctaaaaaagt tttaattaat tatgagagct ttggcatatt tcaagaaggg
    35161 tgatattcac ttcactaatg atatccctag gccagaaatc caaaccgacg atgaggttat
    35221 tatcgacgtc tcttggtgtg ggatttgtgg ctcggatctt cacgagtact tggatggtcc
    35281 aatcttcatg cctaaagatg gagagtgcca taaattatcc aacgctgctt tacctctggc
    35341 aatgggccat gagatgtcag gaattgtttc caaggttggt cctaaagtga caaaggtgaa
    35401 ggttggcgac cacgtggtcg ttgatgctgc cagcagttgt gcggacctgc attgctggcc
    35461 acactccaaa ttttacaatt ccaaaccatg tgatgcttgt cagaggggca gtgaaaatct
    35521 atgtacccac gccggttttg taggactagg tgtgatcagt ggtggctttg ctgaacaagt
    35581 cgtagtctct caacatcaca ttatcccggt tccaaaggaa attcctctag atgtggctgc
    35641 tttagttgag cctctttctg tcacctggca tgctgttaag atttctggtt tcaaaaaagg
    35701 cagttcagcc ttggttcttg gtgcaggtcc cattgggttg tgtaccattt tggtacttaa
    35761 gggaatgggg gctagtaaaa ttgtagtgtc tgaaattgca gagagaagaa tagaaatggc
    35821 caagaaactg ggcgttgagg tgttcaatcc ctccaagcac ggtcataaat ctatagagat
    35881 actacgtggt ttgaccaaga gccatgatgg gtttgattac agttatgatt gttctggtat
    35941 tcaagttact ttcgaaacct ctttgaaggc attaacattc aaggggacag ccaccaacat
    36001 tgcagtttgg ggtccaaaac ctgtcccatt ccaaccaatg gatgtgactc tccaagagaa
    36061 agttatgact ggttcgatcg gctatgttgt cgaagacttc gaagaagttg ttcgtgccat
    36121 ccacaacgga gacatcgcca tggaagattg taagcaacta atcactggta agcaaaggat
    36181 tgaggacggt tgggaaaagg gattccaaga gttgatggat cacaaggaat ccaacgttaa
    36241 gattctattg acgcctaaca atcacggtga aatgaagtaa tgacaaaata atatttgggg
    36301 cccctcgcgg ctcatttgta gtatctaaga ttatgtattt tcttttataa tatttgttgt
    36361 tatgaaacag acagaagtaa gtttctgcga ctatattatt tttttttttc ttcttttttt
    36421 ttcctttatt caacttggcg atgagctgaa aatttttttg gttaaggacc ctttagaagt
    36481 attgaatgtg ggaacaaaga cgacaaaagg tagttttttc cttgactata ctggtaagat
    36541 atcgtctaaa acaaagcatg gccaagaaaa tatcaaagaa ttcaagagct gctagacaat
    36601 cggatgctct tgaaccagag gtaaaggatt taagtgaact acctagagct gaaaaaaccg
    36661 atttgactaa tattttgatt agaacagcag ccaagaatga ggcattgctg gaagcaaaga
    36721 tatctaagaa agccaataaa agtaagaggg gcaagaagtt aaataaaaag gctctggaag
    36781 acaaactggc caactctatt tcatccatgg acagggatcg tttagtgaag gccttgaatt
    36841 ttaccaatcg tctggacggt aaaattgcca agtccatttc tcgtgccaag tacattcaaa
    36901 atacaagaaa ggctggctgg gatagcacca atgagactat aaaaaaagag ctggcttttt
    36961 tgaacggagg gttgtctgtg caggcaaaaa gtgctagtga aggtaatgct gaaaaggaag
    37021 atgaggagat cccagaagtt tttgactctt tagcagagga taacacagtg cagaagactc
    37081 ctacaaatag attcggtgtc ctgccagacg atgttgaaga atagaaaatt ttcatatgaa
    37141 aggtcctagg aatacacgat tcttgtacgc attcttcttt tttctatctt ctttcattct
    37201 ttgtacatta gataacatgg ttttagctta gttttatttt attttttata tatctggatg
    37261 tatactatta ttgaaaaact tcattaatag ttacaacttt ttcaatatca agttgattaa
    37321 gaaaaagaaa attattatgg gttagctgaa aaccgtgtga tgcatgtcgt ttaaggattg
    37381 tgtaaaaaag tgaacggcaa cgcatttcta atatagataa cggccacaca aagtagtact
    37441 atgaaatttt ctgcgtattt atggtggctg tttttgaatc tagcgttggt gaaaggcact
    37501 tcattgctat ccaacgttac attagcggaa gattctttct gggagcattt tcaggcttac
    37561 actaatacaa agcatttaaa ccaagagtgg atcacaagtg aagccgtcaa caatgaaggc
    37621 tctaaaatat atggtgcaca atggcgacta tcacagggtc gattgcaagg atccgcatgg
    37681 gataaaggaa tcgcagttcg aacaggcaat gccgcagcta tgataggaca tctcttggag
    37741 acacctatta atgtttcaga aacggatacc ttggttgtcc agtacgaaat taagttggac
    37801 aattctttga cgtgcggcgg tgcgtttatt aagttaatgt ctggtttcat gaatgttgaa
    37861 gcattaaaac actatgcacc cgatacagag ggtgtcgagt tagtttttgg tccggattat
    37921 tgtgctcctg aaataaatgg cgtgcaattt gccatcaata aggttgacaa gatcacacat
    37981 gaatctaaac taagatattt gcaagagatg cccctgtcaa aattaactga tacctcgcaa
    38041 tctcatctgt atacgctcat aatagatgaa tcagcgcagt cttttcaaat tcttatagac
    38101 ggtaagacgg ttatggtaag agaacatatc gaagacaaga aaaaggtcaa ttttgagcca
    38161 cccattacac cgcctttaat gattcctgat gtttcagtag cgaaaccgca tgattgggat
    38221 gatcgcatcc gaatcccaga tcctgaggcg gtgaagctca gtgatcggga tgaacgagac
    38281 ccattgatga ttccacatcc agatggcact gaaccaccag aatggaacag ctccatcccc
    38341 gaatacattc ttgacccaaa tgctcaaaag ccctcgtggt ggaaggaact tgagcacggg
    38401 gaatggatac cgcccatgat taaaaatcct ctttgcactg cagaacgtgg ttgtggccag
    38461 cagataccag ggctgataaa taatgccaag tacaaaggtc caggcgaact caatgaaatc
    38521 ataaatccca attacatggg ggaatggcat ccaccggaaa ttgaaaaccc gctatactac
    38581 gaagagcagc acccattgcg catcgaaaac gttatcagtg gtgtgatcct cgagttttgg
    38641 agtggatctc caaacatgtt gataagcaac atttatgttg gtaaaaatgt aacagaggcg
    38701 caaattattg ggaataagac ttggctgatg agagaccgcg cgtttagagg ctccgatggc
    38761 cccacagaac gcaaattcat gaatagcaga ctaggaaatc tacaaacaac tttccataac
    38821 gaaagagaat cccctaatcc atttgaccgc attatagatc gcatattaga gcaacctctg
    38881 aaatttgtgc ttactgcggc cgtcgtgctc ttgacgacgt cggttctttg ttgtgtagta
    38941 tttacatagt ggacaagtgt tagtttataa catggtctca ataattgcac cacaacggct
    39001 tctcttttat agatggttaa cattatagta tcaatattat catcatgatt aaatgatgat
    39061 gtataatact tacccgatgt taaatcttat tttttcatgc agtaagtaat catgcaacaa
    39121 gaaaaacccg taattaagcg aacatagaac aactagcatc cccgataaga cggaatagaa
    39181 tagtaaagat tgtgattcat tggcaggtcc attgtcgcat tactaaatca taggcatgga
    39241 aatttccagt tcaccatgga acgacggtgg atacagcccc tatgagagaa acagagtcgc
    39301 tgtatcacca ttttcatcag cgttggaagg cgaagaacga atagaaacct ctcgatcttt
    39361 gggtgatcat tgctttgaac ctttgccata cgtgacgaat tatctttcta ttttcgcgct
    39421 ttttggtaaa gagatatttg gtgacaaggg aaatgtgagc tcaagaaatg aatatttgct
    39481 aaaaaaatac tactctttga aaaagccatt tgtattgcga cataatgggc atgcgttgaa
    39541 gaatcccgac atgccactcc agaggaatga catattgcaa accaatttca tggttgacaa
    39601 atttctgaat cgtactgtgc ggtcagtgaa ttttaataat ttcaagataa tatcagatat
    39661 gcaaagtaaa agcggtcgag gaacaaagtc aggcacaaat cagaatcaaa gtgccgacgc
    39721 tattcaaaat atttgtctac catctatacc gtcggcgttg ccttatttcc agtattatag
    39781 gaagctattg acagttaata ccaaagaatg ggatatttta aaactgcaca gtttatgggt
    39841 accaaagcta aggaaggatt ttaaagattt ttcgttgtat ggtgataaaa actctttaaa
    39901 gccgatcgat agtcactatg atgaggataa taccatgaag aaaaatttat tttttgaaag
    39961 atctccaagt cgacagactc tagatggtaa agggtgtgcc tctaaggggt atgacatttc
    40021 ttccggtaat atgattatcc catccctatt ttctgaagat aagctgccgg ctttaactta
    40081 tcattgttcc gtagaattaa atggaaacat ttacatattt gggggattga tgccatgcta
    40141 cagctatgag gaggatgcgc cgatgctgaa cgattttttt gtagacggaa taaagaactt
    40201 acctccgcct ttactacctc aagtgattaa taatccatca atggtcaata atcctcatct
    40261 ttatgtcgct tctataccat catgccggtt tagcaaacct aaaatggggg gttatatacc
    40321 gcctccattg ctatgtgttc aaggatccaa attaacggac cgacatattt tcttttatgg
    40381 cggatttgaa atcaggacag aaacccgtgg tgatgaaaat gggaagtatc atctcaagaa
    40441 aagattatat gtgaataaca ctggttacat actcgatatt atgtcgttca agttcactaa
    40501 aatagatatc atagtacaac cttccaaata taatgcatat ccgacaatgt catcgaggtt
    40561 tggtcactta caaatttcta ttgataatcc aaataggaga gctagcgttc attcttcaag
    40621 catgaacgaa attcataaaa tggggagtgc ttccatgaaa caaggtagca gcatcacttc
    40681 cgggcggctt gaaaaagcag cagtactttc atcattacct cataatactg tgcacacggt
    40741 tataatattt ggtggttaca gacaaaccgg tgatgatcgt tacgaagcaa tgaatgattt
    40801 gtggaagata gagatacccg tgatacgtcg cggtaaaaaa ggttattgta agttttcaga
    40861 gacagctaac gcgatactac tgacgccaag cgaaaaggac aaatcggatt ggcccgaaga
    40921 aagagccttt tctgcctttt ctgttcatgg gacttcgtta atggatagga gttctcttga
    40981 catgagacta ttgaacaact taaaaaacca ttttgtttta aaaccgtcat atatatcaca
    41041 ggatcgcgtt gttagtccta aaccggtttt ccccatgatg gttcatggca cgcatcaaga
    41101 tcttttcaat agtggctctg cggcacaaga atcgcccaaa gctggtgcct cggccagcag
    41161 cgcaagtgct gcgagctttg atcccgatat ggacgataat ttggaaaatt atatagtcaa
    41221 tccagggaga aaatcgtcat ctattccaat gactgcgata gggagacaga gattaatttt
    41281 aagccaagag aagccagtag gtaaaactgt tgtattgcat ggtgggtcta acggtctcaa
    41341 cgttcttgat gatatgtggt tgatggactt agagtgtgag acatggactc caatagagac
    41401 atttgcaaag gcagattcga gcgaagacgg tgatgaaaaa ttggatagtg tgaacgtagg
    41461 tctcgttggc cacagaatgg aaagtattgg acgaatatgt gtatgtatag gtggtatggt
    41521 acaagaggat gttgaccaat tttactcgga gaatgatgat gagcctcctc gaaaacgcaa
    41581 ggtcgataca ttaccgttgg gtggtaattt tttgaacaca attgatttaa gcacgcagtg
    41641 ttgggaagaa cataaaatta ctctgtccaa gaaggaagac gatgaggaca gacaagatag
    41701 cgaaaatgaa gatacaaatt caaatatagt agttggtgtc ggtggcactt ctttgcaatg
    41761 tgacaaaagt attattttga ttggcggatt gatatctaga cggagcaatg taaaagaaat
    41821 atatttacat ggtaccataa cgaaaagtat ttttcctagc gtaaatccta gtgcataaaa
    41881 aggcagtttt caatgctttc actttgtaaa ctttgtttag tagtagaata taatatattc
    41941 agttttgttt tatagtcaca taacactttg tctttcaaag aataatctcc ttcgcaatac
    42001 cagcgaaata ttttggcaaa aaattaacaa ttaggttcat agtcccctaa ttcaattaat
    42061 cgaaaaaaaa aaataaaata taagggaaga ttgtgctgat gaaatagaca atgaaacaat
    42121 aatgaagaat aaagaagaag aagatataaa acatgccacc accatcaaga agtagaataa
    42181 acaaaacaag aacattagga atagtgggta cagctatagc agtgttggtc acgtcctact
    42241 atatatatca aaaggtgaca agtgcaaagg aagataatgg ggcacgacct ccagagggtg
    42301 attcagtaaa agagaacaaa aaggcaagga agagcaaatg tattataatg agcaagtcga
    42361 tacaaggact gcccataaag tgggaggagt acgccgctga tgaagtggtt ttgctggtac
    42421 ctacgagcca cactgatgga tcaatgaaac aagccattgg ggatgccttt cgcaagacga
    42481 aaaacgaaca caaaatcata tattgcgata gcatggatgg attatggtca tgtgtaagac
    42541 ggctaggtaa atttcagtgc atattgaact ccagggactt cacaagtagt ggtggtagcg
    42601 atgcagcagt cgttcctgaa gatataggca ggtttgtcaa atttgttgtt gatagcgatg
    42661 tagaggatgt gctgattgac actttatgca attaatgtag aaaagagttt cttgtaacag
    42721 tatgtaaaga ataaataatt ataagtataa ataaaaagag aaggtgaaat aataataagt
    42781 aagcagctcg gttataagag aacaaaaaca cacgaaaaaa aaaagtcgtc aatataaaaa
    42841 ggaaagaaat catcattaca acttgaccga atcaattaga tgtctaacaa tgccagggtt
    42901 tgacaatgta gaaacgtcgc ctagttggtc actttctcct gctaggattt ttcttaaaat
    42961 acgtctcata attttgccgg atcttgtctt gggcaagtca tccactaaaa tgatcaattt
    43021 tggtgcggca aatggcccga tgtcttttct aacagtaaag accaaatgct tcttgatatc
    43081 ttgtaattca tcatctgttg cggtggacca actagatttg tttttcaaca ccacaaatgc
    43141 agcaactgct tgaccagtca agtcatcgtt gaatccgaca acagcacact cggccacaat
    43201 tggatcttcg ataatagcag cctcaatttc agcggtagac agacggtgac cagagacgtt
    43261 caccacatcg tctacacgac ccaaaatcca gatataacca tccttatcct ttgcagcacc
    43321 atcaccagtg aaatagtagc cagggtaagg gttcaaataa gtgtctagat acctatcatg
    43381 atttttccaa atagttcttg caaatgatgg ccatgcagct ttgacggcaa ggacaccctc
    43441 tgcgtggctg gtgttaagtt cttcaccagt gttagggtca agaacaactg catcaatacc
    43501 gaagaagggg aatgaggcag aacccggttt cattggtgta acaccaccag ccagcggggt
    43561 gaccagatgc gaaccagatt ctgtttgcca gtaggtgtct acaatgggga tttcattttt
    43621 acctattttt tcagagtacc actcccaaac ttcagcagca attggctcac cgaccgaacc
    43681 caagcaacgc aaagatttta aggaatgatt ttcgatgtag gaatcaccag ctcttttcaa
    43741 caaacgcaaa gcagttggcg caacataaaa ttgggtgact ttgtgttcat caataatatc
    43801 ccaataacgg gagtaatttg ggtacgcagg agtcccttca aagaccaaag tggcacaacc
    43861 atatagtaag ggaccataaa ccacataagt gtggcctgta atccagccaa tgtctccagc
    43921 tgtgaagaaa acgtcttctt ggtgagtgtc aaaagtgtag cgcatggtca acaaagctcc
    43981 cagcaagtaa cctgcggtag aatgttgaac acccttgggg gcaccagtag aaccagacgt
    44041 atacaacaag aataatggat cctcagaatc aacgggtgtg catggatagt aggtcttgta
    44101 tttcttcttt tctgttgccc aatccaaatc tctgggggca tggaaagcaa cagatggatt
    44161 gttggtcttt ctataaacca agacgtgtct cacgcctggg gtctctctta gcgcgtcatc
    44221 aacaattctt ttagtctcaa tgactttacc acctctgttg gattcatctg tagtgatgac
    44281 aactttagag tccccatcgt tgatacgatc tctcaaggag ttggaagaaa acccggcaaa
    44341 gactacggag tgaatggcac cgatacggga aatggccaac aaggttatga ttgcttctgg
    44401 gaccataggc atgtacacgg caacagtatc gcccttgcga acgcccatag agtaagtcag
    44461 cacttgtgcc acttgacaaa cttcttcaag tagttccttg taggtaatgg aatagccttg
    44521 gccaggctcg tcaccttcga aaataatggc tttcttgtta ggagtcttca aggcatgtct
    44581 gtcaacacag ttgtaacagg cgtttaattg gccgttgagg aaccatgcat tgttctggaa
    44641 ggagggcctg cccgttttag ggtctgggat gaacacctta tcgaatggct tagaccagtt
    44701 taaaaattgg gtagctttag aaccgaagaa cttagcaggg tcttcaatag actccttgtg
    44761 caagcgctga tagtcctgca acccgtccaa gtgtggagaa tagtgggtag caattgcggg
    44821 ctgcagtcta tctgagatgg gccgttgtgg cacgatcttg accgaagtca aatgttcata
    44881 ctcatgttcc ttcttctgct gcgcagtggc ggcagactgg gacatttttg ctttcaactt
    44941 gtcaatttca cttgactgtt cttctagttt tgatgattgt acggcagagg gcgacatagc
    45001 acagtgggca atgtctttct agtagttttg atatgtttgg ttttgcttat agatagaaaa
    45061 tataagaaca agatataacg tactaccaga taacctaagg gagaaatatg cttagaatag
    45121 ccgcccagtt tatatacaaa atgaagggag aactatttgc caccgaggaa ctgtacccca
    45181 actgcaatac ccattgaata atggcatcgg aggctcggcg gcaattcgta ccccaacctt
    45241 tttttttact tttctttgga tcttagagat aacagaaaaa aaggatgacc ccaatcattt
    45301 gccacggcat gtcaacaggt gagtgccttt tgaggggggg gggtcatctc gacatccggc
    45361 gaaatggagc agtcacacgt gaacattttt aggggatgga gagtgctacg ccgttcgtcc
    45421 gagatgatta tcatatttac acagccgtac atacacgtgc catttatctt gatatcattc
    45481 tggacgtatg tgcacatgtg atttgctttt gtttttttaa gaatgtcggg taataaacag
    45541 attgtttttc tgggaggata atcttttctt ttttcctgtt ggtattctaa aattaacctt
    45601 gctgtttctt tttttttttt tcgcgcgact actcagccat cttgcatttt taaagaaaaa
    45661 gataatcatt aatgccttca cgggaatacg tatagaacat tattaaaagt atatgaatgg
    45721 catatatata tagaacacca cccttggaaa acatttatac cccttaaact aaaacaattt
    45781 gctgcgctat accgtgtttc agtgtattat aatacattca tttctgtttc attacgatta
    45841 tattgacgtg ataaaaagat tatatagcca tgatcttcct aaacaccttc gcaaggtgcc
    45901 ttttaacgtg tttcgtactg tgcagcggta cagcacgttc ctctgacaca aacgacacta
    45961 ctccggcgtc tgcaaagcat ttgcagacca cttctttatt gacgtgtatg gacaattcgc
    46021 aattaacggc atcattcttt gatgtgaaat tttaccccga taataatact gttatctttg
    46081 atattgacgc tacgacgacg cttaatggga acgtcactgt gaaggctgag ctgcttactt
    46141 acggactgaa agtcctggat aagacttttg atttatgttc cttgggccaa gtatcgcttt
    46201 gccccctaag tgctgggcgt attgatgtca tgtccacaca ggtgatcgaa tcatccatta
    46261 ccaagcaatt tcccggcatt gcttacacca ttccagattt ggacgcacaa gtacgtgtgg
    46321 tggcatacgc tcagaatgac acggaattcg aaactccgct ggcttgtgtc caggctatct
    46381 tgagtaacgg gaagacagtg caaacaaagt atgcggcctg gcccattgcc gctatctcag
    46441 gtgtcggtgt acttacctca gggtttgtgt ctgtgatcgg ttactcagcc actgctgctc
    46501 acattgcgtc caactccatc tcattgttca tatacttcca aaatctagct atcactgcaa
    46561 tgatgggtgt ctcaagggtt ccacccattg ctgccgcgtg gacgcagaat ttccaatggt
    46621 ccatgggtat catcaataca aacttcatgc aaaagatttt tgattggtac gtacaggcca
    46681 ctaatggtgt ctcaaatgtt gtggtagcta acaaggacgt cttgtccatt agtgtgcaaa
    46741 aacgtgctat ctctatggca tcgtctagtg attacaattt tgacaccatt ttagacgatt
    46801 cgaatctgta caccacttct gagaaggatc caagcaatta ctcagccaag attctcgtgt
    46861 taagaggtat agaaagagtt gcttatttgg ctaatattga gctatctaat ttctttttga
    46921 ccggtattgt gttttttcta ttcttcctat ttgtagttgt cgtctctttg attttcttta
    46981 aggcgctatt ggaagttctt acaagagcaa gaatattgaa agagacttcc aatttcttcc
    47041 aatataggaa gaactggggg agtattatca aaggcaccct tttcagatta tctatcatcg
    47101 ccttccctca agtttctctt ctggcgattt gggaatttac tcaggtcaac tctccagcga
    47161 ttgttgttga tgcggtagta atattactga tcatcacggg acttctggtt tatggaacta
    47221 taagggtttt catcaaggga agagagtctc tcagattata caagaatcct gcgtacctac
    47281 tttacagtga tacctacttc ttgaacaagt ttgggttctt atacgttcaa ttcaaagcag
    47341 ataagttttg gtggctttta cccttattaa gttatgcgtt cttaagatcc ctgtttgttg
    47401 ccgttttaca aaaccaaggt aaggctcaag caatgatcat ctttgtcatt gaactagctt
    47461 acttcgtttg tctctgttgg ataagaccat atttggacaa gagaactaat gttttcaata
    47521 ttgctattca tttggtgaat ttgatcaatg catttttctt tttgtttttc agtaatttgt
    47581 tcaagcaacc agcagtggtt tcgtcagtga tggcggttat tctgttcgtt ttgaacgcgg
    47641 tgtttgctct attcctatta ttgttcacta ttgtcacctg tacactggca ttactacaca
    47701 gaaacccaga tgtccgttac caaccaatga aagatgaccg tgtgtcattc attcctaaga
    47761 ttcaaaatga tttcgatggc aaaaacaaaa atgattctga actgtttgaa ttgagaaaag
    47821 ctgttatgga caccaatgaa aatgaggaag aaaaaatgtt ccgtgacgac actttcggca
    47881 agaacctgaa tgcaaacaca aatacagcaa gactctttga tgatgagact agttcatcct
    47941 cttttaagca aaattcctct cccttcgatg cctcggaagt aacggagcaa cctgtgcaac
    48001 caacctccgc tgtcatgggt acgggtggca gcttcttgtc tccacagtac caacgtgcgt
    48061 catctgcttc tcgtactaat ctagcgccga ataatacaag cacctccagt ttaatgaagc
    48121 ctgaatcaag tctctacctg gggaattcca ataaatcata ttcgcatttt aacaacaacg
    48181 gcagcaacga aaacgcccgc aacaacaacc catatttgta atccaatata tactcacatg
    48241 taacaactta ttatataaat atttaagggc aaggatatcc tacattatat ttcatagaaa
    48301 accgctcaaa aaggtgtatt atctccatta catcccaaca ccacacatat ttcagcgata
    48361 aaaaccttaa atgtgaaatt cgctttggct ctgcttcctt aaatgtacgc aattgccgct
    48421 tttttctgac atcttttttg acgtgtagag aaggaaacag atcctccaga agggatttac
    48481 tgttggctat tttgtgttag aagcaggtta ataatagatt aggttgcgta agtcatggtc
    48541 gaaaatagta cgcagaaggc cccacatgcc ggaaatgatg ataatagctc taccaagcca
    48601 tattcggagg cgtttttctt agggttcaat aacccaacgc ctggattaga agctgagcac
    48661 tcaagcacat cgcctgcccc cgagaactcc gaaacacata ataggaaaag aaatagaata
    48721 ttgtttgtct gccaggcttg taggaagtca aaaacaaagt gtgatagaga aaaacctgaa
    48781 tgtggtcgat gcgtcaagca tgggttaaaa tgtgtttatg acgtatcaaa acagccagca
    48841 ccacgaattc cgagtaaaga cgccattata tcaaggttgg aaaaagatat gttttattgg
    48901 aaagataaag ctatgaagct actaacagag agagaggtga atgaatcagg caagagatca
    48961 gcaagtccga tcaatacaaa caatgctagc ggggacagtc ctgataccaa gaagcagcat
    49021 aaaatggaac ctatatatga acaaagtggt aacggggata taaacaatgg taccagaaat
    49081 gatattgaaa tcaacttgta tagaagtcat ccaaccatga tcatgagtaa agtcatgaaa
    49141 agagaagtta agccgttatc tgaaaattat attataattc aggactgttt tctaaaaatc
    49201 ctggtcactt cagtgttcct tgacacttca aagaacacga tgataccggc attgacggca
    49261 aacgcgaata ttacaagagc ccagcctagc gtagcaaata accttttgaa attgaaggaa
    49321 atgctaatca gacagtgtca aaccgaagat gaaaaaaatc gtgtaaacga attcactgat
    49381 agaatactac aaaatacaaa ttcaaataga aacttgaaaa tcggtatgct attatcaatg
    49441 ctttacaatt ctgtcggtta ccaatatctg gaggatcatt gccctcaagg tggcgaatat
    49501 tcggatttat tgagaaattt gatcaatgaa tgtgaagcta ttttgccatc ttacgaaatt
    49561 attgaacgct acaagaacca cttttatgag tacgtttatc caagtctacc tttcatcgaa
    49621 ttagaaattt ttgaagaatc attaagtcaa acaatttttc cggacccaaa caacccctcc
    49681 aaggtgcaaa tacgtatggg tagcacacat ttgagagcta aggtggaaaa cttgagtctt
    49741 ctattggtta tcttgaaact ctcatacatg tcaataaggt ttttagatca tagtacagca
    49801 gactcgagtt tttatctttc aaaggaaata attgataaat acccaatacc gaacgatttt
    49861 attttattga gtcaaagatg tctagcatcg gaaaattggt gtgcatgcgc taatgaaaac
    49921 atcatatcat gtttactata tatctggtct ttttttgctt tttctcctga agagggtgat
    49981 ttctttctcg agcaccccac cgatgttatc agtagtttga taatgatgct ttccacctcg
    50041 attggtctcc acagagatcc ttcagatttc cctcaattga tttccccgtc cacctcagat
    50101 aaaagaacct tgaatcacag aagaatactc tggttgagta tcgttaccgt ttgttcgttt
    50161 gaagcaagtc tcaaaggtag acattctgtc tcaccgatat ctttaatggc cttattccta
    50221 aatattaagg atcctgattc tctgacggta tatatgaacc gagttagggg cgatctaagc
    50281 gatatcaata atcacaaact tttgagaatt cataaattta cattcaagag agcccagctt
    50341 gcgttactcc tgtcggactt agataacttg acgatgacat actatggtag tttccatttg
    50401 cattcaattg aattcataag agaaaagatt gagatttttg tggaggaaaa ctttcccata
    50461 gtaccattaa aaagtgtcgc acaggataag tcagaccttg atgacatgaa tgtgatttca
    50521 gaaatgaata tattatcttc agaaaattct tcttcatttc acaatcgaat aatgaataaa
    50581 ctattgatgt tgagaacttc aatggccgta ttcttgcatt ttgaaacact tatcactaag
    50641 gataaaagta tcttcccatt ctacaagaaa tactttatgg ttagctgtat ggatgcgttg
    50701 tcactaataa attatttcaa taagtttttc aacggagaat atcgacacgc aatatcttct
    50761 ttaaccagtt ttaatgttac aaaatttatt cagttagcac tatccagcac aatcttcagc
    50821 ctattaggga ttatactaag aataggttta gccatccata tgttatcttc tgaagtacaa
    50881 aagttatcgg gaacgacaga tccaagaata aaggagttaa ataccaaagt cgaaaaattt
    50941 agtaccctgc aaagagatct cgagtctgct ttagaaggta tatattgctc tgcttcggaa
    51001 catttaagat tcacatactt ccccgttttt aagatgttgg ctttattcga tgtcattgta
    51061 caaaggatga gaaagggtga attatggcac ggcatattta cgatgattca aatggaacaa
    51121 atgcattcta ggataatcaa gacattaagc attaccttag gagtcaaact ggacaaaaag
    51181 gataggctat tagaggaatt gatggcatgc aatcacgttg cgaattttag cgttgaagat
    51241 atagatgagc tgaaccgtaa tatcaaaaaa gagattcaaa tttcttcagg attgaagccg
    51301 cctgtaaaca caattgactt aaccaacggc gaaccattcg gaaatgctgt tcctaccttc
    51361 acaaagacat ggagttcatc cttagataat ttagaaaaac tatcatcggc cgctgcagtt
    51421 ggtcagagct tggactacaa cagtggttta cgtcagggtc ctttggcggg tggtggttca
    51481 aaagagcaaa cgccaatagc cgggatgaat aacttgaaca attcaatcaa tgctacacca
    51541 attgtcgata actcatctgg atcacaactt cctaatggtt tcgatagagg ccaagcgaat
    51601 aatactcctt ttccaggtta ttttggaggt ttggatttat ttgattatga ctttttgttt
    51661 ggcaatgact ttgcttaaaa attttctttc caaactccta cctattcatt tcatcaatta
    51721 attaatatta tatagccacg aatttatgaa actgaccgat aatataaagt gctcaatata
    51781 tatatatatg tatataacgg ttaacgtaag aagagctctt ccctcttaaa cattcgaaaa
    51841 atgattgaac cagtatattt ggtcgagcaa gactttctcc ttcgcatatt ttacggcagg
    51901 tatggatata tcgcctcttg ctgcaaaccc gtgagccaca ccactgaaga ggtctaactg
    51961 gtaagtagcg tgattatcct ttaatttttc ctccgttaag tgtcttaagt ttgccggaaa
    52021 gatgtgatcc tcttccgctg ctgaaatcaa tattggtttc ttgctatcaa ttgcttcaat
    52081 ttcctcgatg ctgacgaaag atggatgtgc aatggctgca gcattggcaa gacccccgtc
    52141 gccactaatg tgttggacgg caaactttgc accaaaacag taacccacaa cgccaataaa
    52201 ctttgggtca tattcaagtt ttaacaactt catgaatcca tcaacaattt tcttggtgac
    52261 ttcaggagaa tgtctttgaa accaggcatc acgatcaatt ggtttgtccg atgagatagc
    52321 atcgccgaat aaaatatcgg gaacaaagac catgtaccca gcactagcaa atttgtcggc
    52381 cgttaataaa acattgttga atttattgcc atacacatct gtcaagataa ctataacttt
    52441 ttccttggga gatgtagagc ctgctgcata agtatctaaa ccgaagattt cttcacgacg
    52501 acccttgggt gttccatcgt gacaaactcc ttcaaagcaa cacttgccag gttgattaga
    52561 tgccatttga ttgaaataat tttgttctgc tgtagttaga cgtagtggaa aactttaagt
    52621 ctactgagtc ttgagacctt atcacccttt gaaggtttct tgcaaatgag cgtggtttgg
    52681 cattttttat cggaaagaaa aaaagggctc cgccttaggc cagatatcat agaaatgcaa
    52741 cacttcccta atatagaaat ttgggcatta attattttga gaattttgat gatttgaata
    52801 atttcattaa cgtaaaggaa catagtgcta cgaatccaac agtggaccca aaaatgagag
    52861 ccgtttgtct gtagtcgaca tcttttgctg ctgtttcttc tggcaatccc ggagtgtttt
    52921 tgccaggatc aagagcagct tctgtgattt taataaacaa ttcattaagg gaacttagcc
    52981 atctggatga tatgtgcagt gggtggttca caaatagctc gtctgccagt tcatctggtt
    53041 ggatttgaca cctttgttgc tgcttatcca aatctgcctt agaagctaca aataccaacg
    53101 gtagatcttg taaatgtgtg aatttgtcta gaagcgaaac taagtaggag aatgattctg
    53161 ggtcgctgga atcgtatgtt agacagatta cgtcacattc ttttaactta tccttattct
    53221 ctagtatggc gtattcctgt tctccaagtt cttgcaaaat caaatagtac tgtttcccac
    53281 ctttgagttc taaactattg actgcaattc ttggtttgat tgtcggagaa tactcctccg
    53341 agaaagatct gcccaagaag gcctctagca aagagctttt gccgcaacat ggctttccaa
    53401 tgacaaagca attgaacact tttctgtcat tgatattgga tctgtaaagt ttcccggaac
    53461 ggcgtctcat tttccttggc ttggttactt gtagggctag tcttgcatct tcctgaaagc
    53521 caaaatacac caagtaagcg gtagttgtgc tatagttcaa gaaagtcgtc atactccatt
    53581 gtgctagcca gccttgtaag gtgatgcaac ccttgttgtt tacgacagtg gagaagggga
    53641 aattcgttga ggtccatagt ttaggcagcc ctggtgtgca cttaaataga cgatgtaatt
    53701 cttgattatt caaaccacca tcattgtcga tatcaaactt caaaaaaata tctacaagaa
    53761 atctgtagcc cttggggctc aattccacac tggaagtgtc agggacaacc aacctcggat
    53821 ggagaatttt gtcattaata cacaaggaat ctgtgtaatg gaaagttctt aggatagccc
    53881 atgtagtttc gtgtctcccc ctttcagcgt atattttgtt cagtacaagg aaaccatctt
    53941 tggtgatgcc ttttcccggt acgtatagct tgcggttaat gtactcttga tcgtgcttgg
    54001 aaatatccaa aagcaaatct ttaataaaat tcagttcgtt tacatcgata ctcttattga
    54061 agcacttttt ttgtaagccc aagatttcgt tgtcatctaa atatgagtcc tggtttaaat
    54121 cgcttaaaag aaaaattctt tttaaagcca tgacagccaa tggctttagt tcacctacca
    54181 tggcatcaaa taaaggtgat attgggtgtg ttatagccct ttggcaaaga taaaacgctt
    54241 ggttaagatc aaactgtgtc ttggcacttg tcttaatgca agtgtcgatt tctttaaact
    54301 ccattaatat tgggataaat tcttcatcct ccactttggt atcgatatca tcatcactgt
    54361 tctctgacac gaccattgca ttggcattaa cattcgatat ggaatcacat ttatttttgc
    54421 agagaatgac aggaatattc aaccccaggg atctgaaatg aggcaaccaa aagagagaaa
    54481 catggtcata cgattcgtga tcgcaataca caagccaaat tacgtcggcg gacttcaact
    54541 catggtctaa agctatgagg tccgaatctg aagtgtctat aagtactgta ttcttaggag
    54601 aatatgtagg tgatgatgag aaatctcttg ggatactgat gggtggcagc acgtcctgta
    54661 tggtcggtat gaattcagct tttgttaatg atacaatcag actggattta ccaacccctt
    54721 catcaccgca aataactacc cgaatcgttt ctttagtcat tgtgttgttc aacacattag
    54781 tatttagaag tccgctattt ttgttttcaa tttttatttg tttaatatac aaatttcatt
    54841 cttgttttga gggtaaacca ctataccaaa tgttgaagat ctaaaggtat cgatcaaata
    54901 tgttgctaga gagtgactga gtgttacatt aaatatattt atatataaac gtatgatatt
    54961 tagggattgt tgattgatag gttgaaaagt ttcgatctca atgactcatt ttcctgttct
    55021 aaagccttga ttcgagcttc tgaagcgtta gcatcgagct tccgtctttc tctttcggat
    55081 atccatcttc tttgtaactc ctctattcgt aaggtcagtt ctttatttgg agttgccgtt
    55141 aattcattgc cctgttgatg tggctgctct ggggtttcca tggaaatcag tgaagagata
    55201 tatgagttta ttatggactc taatgcagtc tctataaaag tgtagagcga ttctagtttg
    55261 ggctgaatca aattcaagtt tttcaacgca tttggtacag attttatgga tttcattttc
    55321 ctgtcaaatt gggcaataga actttcttgt aagattttct gcagaatatt gaaaatactg
    55381 tcaaggtgta gtaaaaggtt ctgattaaat ttgataaaat tgctttcata ttgggatagt
    55441 attaactttt ggttgtccaa agtatttaac tgatttttta attggtaatt ctccaagtct
    55501 aatttgtcta actgattttg tattacgtgg aattcctctg atttatcgat ttgaaggtca
    55561 ttgatttgtt tttccaagtc attgatgtag ctgtcccaat tattttcctt tagtttattg
    55621 attttggtct gagtttccag ttctttggtt aaaacttttt cattttgttt cattttaatg
    55681 atgtcttcct tcaatttttc caaattgttt atcaagacag attgcgattc gatcttttcc
    55741 ttcagttggg aaatcaaatg atcttgtttt tctataacgg aactagaatt ttcttccaat
    55801 tctaaggaat ctagtagatg agactgctca tttagtttgg acgctattat tttttctaat
    55861 ttttgcgatt tctcgaattt caatctaatg gaatttataa attgatcata ttctttgtgc
    55921 aaattttcta tgacaatctc taattgagtg tctaaggttt tctcaaaacg agactcgacg
    55981 gctgaaattg gtaaggaagt actgtttgcc attacatttt ctgtatcaat gtggttgtta
    56041 ctgtcatgaa tttcgtcatt ctggtatcca ccatcagtat tctcctcttt acttgatggt
    56101 gagtccctac tttctaactg tgatcctgct ggtgaggact gggccagtga aagaaattct
    56161 tccttatcct gctttgattc cgctcgactt ttggaatgca aaaagtcctg caagaattgg
    56221 atgatgaact tggacaaagt atccattttt tcaagaacat aatccgagct cagctctaaa
    56281 gtttcctcca gggtctccct ctcttcttta tcaagaagat gggcattttc atcttgctca
    56341 ttaaaatgcg tcaatataaa ggacaatagg tgattgatcg tattcacgat actttccgaa
    56401 ttttctaaat tctcttgaac gaattgtagc gtatcttggt actcgacttc cttcgccttt
    56461 aaatcctgtt tcaatttgtt tatttcaaga tttagaccct cgataatcga atttctaaaa
    56521 tcagtgtcat tgcccagcga tggtgcattg ccgtctttat tagggattct gcgaatgtat
    56581 tcatagagta cttgaatctt gattttggca ttagtcaact ccttctccaa atttttgact
    56641 ttgttggaat cgttcatcag agcaggcttg atgggatcgt tatgagatga cctcgtggtc
    56701 atggagtccc tgagtgatgg tatggacatc ccagaatcca tcgagtttgt gaactcgctg
    56761 tcgtcatcat caccagtgtt gtcattattg cgaagatgcc tgccactagg aatccatcga
    56821 cgtaccatgg ctataacttt ccttatgttg tttgcttagt tttttgatat tagtgttgct
    56881 tatgtgaaat ttcgcgattt caattaaaat aataaataca tatataaaga atatacacag
    56941 agggaagcaa aagtaaacta aaagtgatac ttacacgagc ttttttggtt ccaaactgtt
    57001 catgatgatg ccggaccctt cccagttgac ttcttagtgg tcaattgtag gccatgccat
    57061 ctggaaatat cgtccctcaa aattctgttc accagctggt gctgcttgat gagactcagt
    57121 ccgttgaact tcttgcttgt tatgttgata gcaaacatgg atccgcagcc accggaaacg
    57181 tcttgcactt tacacacttc aggttccagt tcctgttgta gtttatcggt gatcatcttc
    57241 tcctccggag tcattgccat ctgcgttgag taccaaagct ttgagcccgt cagaatcctt
    57301 ggccaccgga catgcttcac agatatagaa cgtagcatgg tctgtgggag cttcatttct
    57361 atgttttacc ttctcttttc gcttttatgg ttctcagtga ccaaataaag aaacttatat
    57421 atgttccgga atgacgaatc aaaaagagaa tagcatcgtt agcagcaaac gaaagtggaa
    57481 agagaataat gttcaagaga gcaatgagca cagatggtcc cgtggcacgt accatcctga
    57541 agagactgga atgcggcttt ccagattaca agaactttgc gtttggcctc tacaacgatt
    57601 ctcacaagca taagggccat gctggtgtac agggaaatgt ctctgctgag acacatttcc
    57661 ggattgagat ggtcagtaaa aagttcgaag gcctgaaact tccacaacgc catcgtatgg
    57721 tttattccct cttgcaagac gagatggctc aggcgaacgg tatccatgct ttacaattgt
    57781 cactaaagac cccacaggag tatgaatcca aagcgaaata gaatgcataa gcataagtgt
    57841 acacgttgag tttattgttt tatttcccct acatatatat acatatatat gaaattactt
    57901 tacgtacgta taagctttgt tcagtcatca tgaaccagtg tcttttcgta ctgttctaag
    57961 gacattagac cctcgacctg ttccacatta acgccctcac caagcttcat tttgactagc
    58021 cagccgtcac ccataggatc ttcgttcacc acacctggat tttcctcaag attagtgtta
    58081 atttcctcta cggtaccatc ggcaggctgg tagatctcgg aggctgactt gacggactca
    58141 atggacccta gcgactcacc ttgggcaatc tcagtgccca cttctggcaa ctcaacatag
    58201 gtagcgtccc ctaaggcatc agtggcgtat tttgtaattc cgacaaaggc agtcttgtcc
    58261 tgatgcacag ctatccactc atgttgggaa gtgtacctca cggcttgagg tccttgggat
    58321 gagtacaaaa atggtagttt attcttgttt agggcattgc cggagctgtt tctcaaaaac
    58381 aatttgctca cagtgggcat gcgggtggtc catagtctag tagtgcgtaa cattgtcgat
    58441 gtggtatgct tcatgtggag attccctttc ccattagata cttgtttgtt ggtctgtata
    58501 tatagaagaa agagttagcg aaagtgactc cgccgctgaa tgactcctta cggaagtgtc
    58561 aaaattgcga ggtccctata gcacagaatg atagataaaa cattgatttg caagttgaag
    58621 gaagacccta cacatgcgta tatatgatgt atgtaatggt tgtgatcatt ttagcctgtc
    58681 aagcagtgaa tcgcactgct tgtgtaagcc ttcatcttct tgctttagct gatgcagcag
    58741 gtcgcgaaca gtgtcctgca ctgggggtct aaacataatg agaaacttta gcgtttggaa
    58801 accaagggaa cttcttgccg gatccaggca gataggcttc agtgcctcaa gatgatcgct
    58861 ttgaagactg ggcagttcgc tcataagtct gatgaagaat cgtctgtgtt tgttttcaag
    58921 gaatggaccc agagactcga gaactcttaa ggaccatttt ttgtagttag agggatcttg
    58981 atgcagcgag gtttggaaga accattcttc attgagccat tcaatgatca gactgacacg
    59041 ttgctcgaaa tcctggatga agaagccaag cagttcttca cgaatcaggt cactggcctc
    59101 ttgtgcttcg attcctctcg taaccaatct gattaagacg tgtaaccatg acgaggagtc
    59161 gtcatcgtcc agtaatatgg aggaggaaga cgaagatttg gcccgggtag tatcctggcg
    59221 accggataat tcaaacagtt tcttggtcag ctttgagagg tactttagtt tttcatcctg
    59281 cgtcaatgag tcaggttcaa aggggggtgc gatctcctta atggcagaag ttgatttgtt
    59341 ggcatctcct gagatttctt gggcgctttc ctcttcttga agcatcttct gcattcggtc
    59401 atcgtcttcg ggctcctctg gttcctccgc tagtggttct gtttccattt tgattttctt
    59461 gctattagcc gttgggccat cgtttccaac ttcttcattg tcgttgccgt cgtcatcatc
    59521 gtcggatttc ctctttgatg atgacgagga cggtacagaa ttgatgtacg tattcattaa
    59581 atccgtgtac ctcgaagcaa cgatagacaa tccggtgatc agtttcgtgc tgtccatttg
    59641 caagatggcc tctgtggaca gcttgataag tatgtcattg ggtagctggg tcacatcctg
    59701 gttggagttc gaactgttca tcaatgagta cacagatgag taggtgttgc tgattggttt
    59761 gggtgagttg ttgaaaaaag tattgccctg gtgtgaagcc ttgttgaggg tgtatttttg
    59821 caatatcttc agttgatcaa gcatgttttc ggttgaagag cccgttgcag gtgcggacac
    59881 aggcgtgggg gtctttgtgg acacccctag agtagacaat aacgcggata attgcctttt
    59941 ccatagtgag atgtatttta gtttgtcctg cctggacaac gttttcttgc tattgccctt
    60001 ggaagggtcg aagttcaaaa ttcccttgct cttggtctct tcgccaataa cgtgtaaagt
    60061 ttgagaaatc ttggtcagct tggagtagat cgatgaccct gatccggatg agagggattt
    60121 tgtaatgatt tgatttttta gcccaaattg cacaaagttc ttgtacgccc tttcaacaaa
    60181 tctcttggat agtttgtagt tcaagtcaga cttgccctct aggggaaact tggcgtcgac
    60241 gttgaaacgc aacagcccgg aaagaattct tattgttgtc tgcggccttc ttttgatgac
    60301 gaaggataaa gaattgatga taccaatgaa aacggacgag accatgtact gttcctcaat
    60361 taggtagttt agcaacatat caagaagcct cttagcctcg ctctccaaag ccggtttgtt
    60421 caacacaggg tggttatccg ggatggtaga tgaattaatc tcgttgccgc tgggtgattt
    60481 agtttgcgac agcacgacct cagatatgaa cttgatggtc gctaatttca cgccgatatt
    60541 ttggtcaatc tgcgccagcc attgttcgac atccgtttca tcgtcaacgg tggcacgcaa
    60601 aggatatgca gttctccagt gcgagagcac gaacttcttc agcatacaca actgatcaaa
    60661 catttcctgg tttgatgtct tagcaaccag atccaacacc agcgggtatg aagcgcacat
    60721 aataagcacg atattcttgt acactagtac gtccgcggtg gattgcgcca tagcaagaag
    60781 tagtggcaga tattgagcag caataaacgg tctctcagta ttcgcaattg gagagtccat
    60841 cgacaccacg tctagaacta actgtgtaaa aaacttggcc aaaggcaact tcagcttgct
    60901 gagattaccg ttgtggtaca tggatgccgt agtttcgagc accttgggca gcatctccgt
    60961 tggattgttg tgcatggcca gtgtcttggc ctgtaacaat tgttccatct ctgcagatga
    61021 cattgcgctg cttagtggta gttatatgct tcttgccacg atttaaccat ttgttcagtc
    61081 aagtactaac ggttaaaagg tatcgaaata tggcaacttt tcacttttag atcaagtcac
    61141 tatatacgac ttgaacatca gaacggcgat tttccatcaa gatggagtgg aaaccacgcc
    61201 attataaagg aaagctagtt ttatgtctcg tatacatgcg gagtaggaca gtgatataac
    61261 acacatagct agacacaata gacatcatga aaaggtccac gttgctgtcg ctggacgcat
    61321 tcgctaagac cgaagaggac gtacgagtcc gcaccagggc cggcgggctg atcactttat
    61381 cgtgcatctt gaccacgtta tttctgctgg tgaacgagtg gggacagttc aattctgtgg
    61441 taacaaggcc acaattggtg gtggaccgtg accgacacgc aaagctggag cttaatatgg
    61501 atgtgacatt tccatcgatg ccatgtgacc tggtgaatct cgatattatg gacgactctg
    61561 gagagatgca actagacatt cttgacgcag ggttcacgat gtctaggttg aatagcgagg
    61621 gtcgccccgt gggagatgct actgagttgc atgtgggtgg gaacggcgac ggaaccgcgc
    61681 cggttaataa cgatcctaac tattgtgggc catgttacgg tgccaaagat cagtcgcaga
    61741 atgagaatct agcacaggaa gagaaggttt gctgccaaga ctgtgatgca gtgagatcag
    61801 catacttgga ggcaggctgg gcttttttcg acgggaagaa tatcgagcag tgtgaaagag
    61861 agggctatgt cagcaagatt aacgagcact tgaatgaagg ctgcaggatc aaaggttctg
    61921 cacaaattaa cagaattcag gggaatcttc actttgcccc tggaaaaccc taccagaatg
    61981 catatggaca ttttcatgat acttctttgt acgacaagac ttcgaatttg aacttcaacc
    62041 acatcatcaa tcatttgagc tttgggaagc cgatccagtc ccacagtaag ttgttaggaa
    62101 acgataagcg ccacggcggc gccgtagttg ccacttctcc cttggacgga cgccaggtgt
    62161 tcccggacag gaacacacac tttcaccagt tctcgtattt tgccaagatt gtccccacca
    62221 gatatgagta cttggataat gttgtcattg agaccgcgca gttcagcgcc acttttcatt
    62281 cccgacctct tgccggtgga agggacaagg atcatccaaa cacacttcac gttaggggtg
    62341 gtatccctgg tatgttcgtc tttttcgaaa tgtctccatt gaaagtcatc aataaggaac
    62401 agcacgggca gacttggtcg ggcttcatct tgaattgtat caccagcatt ggtggtgtcc
    62461 tagctgtggg cactgtcatg gacaagctat tctacaaagc acagagatcg atctggggca
    62521 agaagagcca gtagaggaag agactgtcat agggaagagc cctttctaca tactactaca
    62581 taatatatat atatagtata gaaattggta tatcactact tgtacaaata tcatattgta
    62641 cgataatcgc gaagaacgac gcactggtgg gaagaagtgg aaaacagaag ctttaaggta
    62701 gaaacagaac aagaatgtgg ctatggtagg atagcagaag agtaccattg ctgttatcat
    62761 ttgttgccta gccctatcaa gacctgtctg ctaatccaac ccgagagatc atggcgatcc
    62821 aaacccgttt tgcctcgggc acatctttat ccgatttgaa accaaaacca agtgcaactt
    62881 ccatctccat acccatgcaa aatgtcatga acaagcctgt cacggaacag gactcactgt
    62941 tccatatatg cgcaaacatc cggaaaagac tggaggtgtt acctcaactc aaaccttttt
    63001 tacaattggc ctaccaatcg agcgaggttt tgagtgaaag gcaatctctt ttgctatccc
    63061 aaaagcagca tcaggaactg ctcaagtcca atggcgctaa ccgggacagt agcgacttgg
    63121 caccaacttt aaggtctagc tctatctcca cagctaccag tctcatgtcg atggaaggta
    63181 tatcatacac gaattcgaat ccctcggcca ccccaaatat ggaggacact ttactgactt
    63241 ttagtatggg tattttgccc attaccatgg attgcgaccc tgtgacacaa ctatcacagc
    63301 tgtttcaaca aggtgcgccc ctctgtatac ttttcaactc tgtgaagccg caatttaaat
    63361 taccggtaat agcatctgac gatttgaaag tctgtaaaaa atccatttat gactttatat
    63421 tgggctgcaa gaaacacttt gcatttaacg atgaggagct tttcactata tccgacgttt
    63481 ttgccaactc tacttcccag ctggtcaaag tgctagaagt agtagaaacg ctaatgaatt
    63541 ccagccctac tattttcccc tctaagagta agacacagca aatcatgaac gcagaaaacc
    63601 aacaccgaca tcagcctcag cagtcttcga agaagcataa cgagtatgtt aaaattatca
    63661 aggaattcgt tgcaacggaa agaaaatatg ttcacgattt ggaaattttg gataaatata
    63721 gacagcagtt attagacagc aatctaataa cgtctgaaga gttgtacatg ttgttcccta
    63781 atttgggtga tgctatagat tttcaaagaa gatttctaat atccttggaa ataaatgctt
    63841 tagtagaacc ttccaagcaa agaatcgggg ctcttttcat gcattccaaa cattttttta
    63901 agttgtatga gccttggtct attggccaaa atgcagccat cgaatttctc tcttcaactt
    63961 tgcacaagat gagggttgat gaatcgcagc ggttcataat taacaataaa ctggaattgc
    64021 aatccttcct ttataaaccc gtgcaaaggc tttgtagata tcccctgttg gtcaaagaat
    64081 tgcttgctga atcgagtgac gataataata cgaaagaact tgaagctgct ttagatattt
    64141 ctaaaaatat tgcgagaagt atcaacgaaa atcaaagaag aacagaaaat catcaagtgg
    64201 tgaagaaact ttatggtaga gtggtcaact ggaagggtta tagaatttcc aagttcggtg
    64261 agttattata tttcgataaa gtgttcattt caacaacaaa tagctcctcg gaacctgaaa
    64321 gagaatttga ggtttatctt tttgaaaaaa tcatcatcct tttttcagag gtagtgacta
    64381 agaaatctgc atcatcacta atccttaaga agaaatcctc aacctcagca tcaatctccg
    64441 cctcgaacat aacggacaac aatggcagcc ctcaccacag ttaccataag aggcatagca
    64501 atagtagtag cagtaataat atccatttat cttcgtcttc agcagcggcg ataatacatt
    64561 ccagtaccaa tagtagtgac aacaattcca acaattcatc atcatcctca ttattcaagc
    64621 tgtccgctaa cgaacctaag ctggatctaa gaggtcgaat tatgataatg aatctgaatc
    64681 aaatcatacc gcaaaacaac cggtcattaa atataacatg ggaatccata aaagagcaag
    64741 gtaatttcct tttgaaattc aaaaatgagg aaacaagaga taattggtca tcgtgtttac
    64801 aacagttgat tcatgatctg aaaaatgagc agtttaaggc aagacatcac tcttcaacat
    64861 cgacgacttc atcgacagcc aaatcatctt caatgatgtc acccaccaca actatgaata
    64921 caccgaatca tcacaacagc cgccagacac acgatagtat ggcttctttc tcaagttctc
    64981 atatgaaaag ggtttcggat gtcctgccta aacggaggac cacttcatca agtttcgaaa
    65041 gtgaaattaa atccatttca gaaaatttca agaactctat tccagaatct tccatactct
    65101 tcaggatatc atataataac aactctaata atacctctag tagcgagatc ttcacacttt
    65161 tggtagaaaa agtttggaat tttgacgact tgataatggc gatcaattct aaaatttcga
    65221 atacacataa taacaacatt tcaccaatca ccaagatcaa atatcaggac gaagatgggg
    65281 attttgttgt gttaggtagc gatgaagatt ggaatgttgc taaagaaatg ttggcggaaa
    65341 acaatgagaa attcttgaac attcgtctgt attgataaat aaaactagta tacagcaaat
    65401 actaaataat tcaagaaaaa aacattagat agagaggggc agatgttcaa gctataccca
    65461 ttatattgat ccacacttag tattaagata cgtctgtgaa ggatgaaaaa aaatgtataa
    65521 tgtgactaga ggaagtaagg agaaaaaacg atagtaatcg tattttaggt tgtgcgtttt
    65581 tataattttt tttttttgta attctatgca aatgtaatat aagtatattt aaagaaataa
    65641 tgagtcctgt gaaaacaaaa agaaaaaaag atcattaatg tatgttaacg tatttgcttt
    65701 gcaaatttta atttatttgt tgttaaatgc attttttttt tgtcgtttca gcgagttttc
    65761 ttgaggttgc tactatcatt aaaatcacaa tccacagagg aagttgatct ctttttcagt
    65821 tgggtggggg cagagcatgg gtgagcagtg gccatgggtc taacaggaaa taatcttttt
    65881 gaacgcacag ataaattttg taataatttt ctatttgaca ttagagatgg ggtggtggga
    65941 gttagtgggc ttggccaaaa gatgcttgaa ttttgtggga tgctcagtga ccttttaaaa
    66001 gaattttggg tagaagagaa cgaacctgaa tgtgaatggt gtgatgcaga gtctggggtc
    66061 gtcattgaac ttgaagtctt gtaaggggaa ttgaatggag atggagagga tgaagatgag
    66121 gttggagtga aggcaaatgg tggagaaatg ctatctttgg tcaaccttct taaatgagtg
    66181 tgatccgaga aatagtctgt ggccgcagat gaaaccgtag cgctctttgg agtagtagca
    66241 tttgagtaaa cacaagtcaa tgaatcgctg tcaaaggact gagcaaagat agtattgtac
    66301 atggtttcca attcttgtga acggtagaat tcttccagtt tcaattgaat acaatagttt
    66361 tgtaatgcgt ctaagagaga ttttgctaaa gatgtcttat tgctattcaa atattttgat
    66421 ttgaaactgg aggggaaaga attttggtcc attgctatat ccaataaagt attagagatt
    66481 tctgacaatt taatatctag gtcttggcag ttttcctcca aagccagatt gatattttcc
    66541 caaaggtttg aattatagta gttcaaagat aatttgatga ggttaattgc acccagcgca
    66601 attagtgaac gatcatattt aaatgataat tcgagattga aggaagctaa ctcgcacaac
    66661 ataatggcac ccaatttgat ctcgttgatg ttcaaagagg ggccttgaga agaggacgat
    66721 ttattaatag cagtaccagc agcgttattt aataaggcca gtttctgttg aatgaaagct
    66781 tccaaagggg cagaaaggac aacgccaggc gataacgggg acgtagattg gaacaagaag
    66841 atgtcgatgt aggagtcgaa tgttgccgac tgacagatgg accaatcgag tgatttgaaa
    66901 agatgcattt ccatagtcgt gaattgcttt atagaatatt gattgcaaca caagttttgc
    66961 aagactttca aagtggccat tctattcttg gagtcccaaa atttggacga aatccaaagc
    67021 gcggtcaagg acaagagctg gtagttgtaa ctcttgataa tgaaccgcga ggaatacttg
    67081 tccaagatag tgaaagtaag gaacaaagtc gaggtcgata gattgagtct tgtgtgacag
    67141 tacatgatga agtcaaagat caagaaacgc atcttcggat taacttgtgg ctgagagttg
    67201 aagttagtca ggttgtacag cggcctttct gtgtgggaaa gacggaaata gtggtccaat
    67261 tgatcattat tgtattcgct gatcgctgag tgatgtgctt gcaattctct tttaacgaga
    67321 ttagggtttt tagactttgc actagcaatg gcccgcctct tttgcaagag caagggcaaa
    67381 ttaggacatg aggcagcgct gacagaggcg gcagtggcgg tggaagtgcc actagcggta
    67441 gcataccttg cattagcgta tctaattatg gtatccttca atatggccat cgtacagaaa
    67501 gcgtatcaaa tcagtgtctt gaacgagagt aaaagggaga tgcaatggaa tgtaagaaat
    67561 gctatgggtc agaaaagaaa tgcagaggag ttaaaccgaa tgaggaaatg caatggatac
    67621 gttaaattgg agatgtgaga ttgcgactgg gactcggatg gatgcttgct tttggatgct
    67681 agtacagaga aaaaagaggg agaaaagaaa agagaaatag aaaaaggttg gtttaagtcg
    67741 gcagaggaga ctactcgggc aattcgtttc ctaatgggta tagtcctctt tcctcagaaa
    67801 tccatttgac tggcagactc agtagtagaa gaaaaaatca agaaagaaat tgtgtgaaag
    67861 tatactacac aagaaaatgt ttaagaagaa gattaaaagc tcgaggaaag tacagatata
    67921 caaattataa ataggtagga ggaagaaaaa aaaagatgag ggcaaaaacc caaggccaaa
    67981 tatggaaatg tggcagaggg acacactaat ccgatagtaa atttatgtaa cttgatcatt
    68041 acagtgagag caggcttggt aatttctttt tcttgcctga taatttttca ctttttcttt
    68101 tttttttctt gaaagttcac aatttagggt ttgagcacag cgtttggttg cgacacttcc
    68161 ccagaaggaa aaccggcctc tttggctggg gagggaagaa gggggaggag agctcagaaa
    68221 gccctatcgc gatatgaggg accgatctgt atcagcatac tttcggtatc atcacggtcg
    68281 caggatagag atagtgaatg agttagctgt tttacaggcc aagcgttcaa acgagacgaa
    68341 tggcgacatt tgcccgtcaa gaaaacccgc cgagtttttt cctaaacggg taaaacagcc
    68401 atgcaccgca gcacgtcgac gaggtgatat ttccaatttg ggaaatttcc caaatcagta
    68461 atgtagcctc tacgggtgtc tctgtcagcc ccgtggtcgc cagcacagaa tgtatcgtac
    68521 ccctgaaggt agttttttac cgccgtggca cacgataaag gtgcaccttg tgataataag
    68581 gtggaaaaat atatatgaaa aagtgaaatt gattgtggct gcactaggac atcattattt
    68641 cttacttggc tatttacacg tacttacgct ggctgtatat catttaaggg gcggaggacg
    68701 aagaggacgg acccgagatc atccggtcca agaaacgggt catccggtcc ttagcattgt
    68761 ctagactatc tagggcagga cggacatcca cgtggaaagt aggcattccg ttttcgtcgt
    68821 cgggccctcc gtagaaatcc aagacgtatc taacttcctt gaaggttgga ggttgttgtt
    68881 ccgctttgcg ctcgcctcgg agtacaatcc agtcgtgcct gtcgaatggt agttcttggc
    68941 taaaatggga cggaaacagt aggccgcaca ggtgcatcca gcgagcacga gggctcaata
    69001 cgcccggttt ccccatgaat ttcagcaact taggctgcac gtggctttca tctgtgtgcg
    69061 gtttttccca ttcgagcact tcctgccagc acccttcatt tagaaagttg tggacctgca
    69121 ccatggactc cactgcatct tcggcgactt cgccgctacc gccaatcttg ccctttctaa
    69181 ccatagcatt gtacatctgt tgtggagaag gatactccca gaactcgtta ctgtctggac
    69241 tcttggggat gctggagatg gtccgatcaa cgggcaagtc catcttttgg ccaggctgtt
    69301 tggatgctgc caactccggc atattgttca gcgggtttat tctatcgtta tctccctgca
    69361 taacggggca ctcagaggat ggtggcgacg acgacgacga ctcgtgcatg actgggcacc
    69421 ctgacatgga tgatactgct gccccaccaa tatctttgcc cgtagttttt tgatctgccc
    69481 aaaaccaacc cattttttgt agtttctgtt gtatttgctc tgctttattc gtgctactcg
    69541 tatgtgtatg ctatcttatt agctgcctat ttcatttctc ttagtattcg catttaaagc
    69601 tgagaaattt tttgataatc atttcccgat gaaaagaaaa aagggaaaaa gtcgataaaa
    69661 agaggtaagc gaaaagaaaa agaaaaaata gaaaatttgg gtgggggggg cggaagatcc
    69721 cacgccgcgc aagagatatt tcaatattac tactacatag tatatgcggc gctaccatac
    69781 gtacaacttt ttttcttttt tttttttgcc ttctaaattt gtaattcggt cacacttttg
    69841 tcgcagtgtt gcaaacgtct tgaaagaatt gtaggtgttg taaaccacaa cttgctccct
    69901 tgaaagcgtt gctgattatt tcctttgaac ctgttgcatt gttgtattgt tgtattgctg
    69961 ctgatgtttt aggcacttag tattagatat tcctaagcct ccctcaccat aaattacctt
    70021 tattacttgc atgactatta ttagcagagc atgtagtatg ggactcaaga ccgatatgat
    70081 acacaccaaa gacgtaggca ccggcgatta aatcaaaggc tccgatagcc gaaaagtgag
    70141 aagaaaaaaa aaggaaaaaa aggaattgtc ctaatgagcg gtgtggccga cttgccataa
    70201 tatcagttag ggctactatc aatgttttat ctacgttgga gtaagatcgt ttatcacttc
    70261 catatttgga ccaaatgaaa agttcaatcg gccaagtatt tcatggatgg aatgacgttt
    70321 ggtaaggaag tgctttttct ttttccacat attttccctt tctctcgggg aaattttgtt
    70381 tctaaacata aaaaataaag caacagcaaa aaagagggtc tgtccagcga ataagaagaa
    70441 aacctccttt tcggcttttg aagataggtt gcagttgtct gcgggcacaa aatgggcaat
    70501 ttttttaata ctttttacgt atgagacaag atttttttcg ccaattatat cgcatgaaga
    70561 ataaccagag tttttctccg aacgttaagg gagttgaagt aaaaataaag aaaggaccaa
    70621 atgagaatgg gtatgcttgg tcttagtctt cgaatcaaat tctgcttccc tgttcatggc
    70681 aacgtcacct caattatttg gaaagggggg gttttccgac tttatttgag atgacttgag
    70741 atgtgtgtca atgctagtat tttggagatt aatctcagta caaaacaata ttaaaaagag
    70801 gtgaattatt tttcccccct tatttttttt ttgttagaat tgatccaaat gtaaataaac
    70861 aatcacaagg aaaaaaaaaa aaaaaaaata agccgccatg accccggatc gtcggttgtg
    70921 atacggtcag ggtagcgccc tggtcaaact tcagaactaa aaaaataata aggaagaaaa
    70981 aaatagctaa tttttccggc agaaagattt tcgctacccg aaagtttttc cggcaagcta
    71041 aatggaaaaa ggaaagatta ttgaaagaga aagaaagaaa aaaaaaaatg tacacccaga
    71101 catcgggctt ccacaatttc ggctctattg ttttccatct ctcgcaacgg cgggattcct
    71161 ctatggcgtg tgatgtctgt atctgttact taatccagaa actggcactt gacccaactc
    71221 tgccacgtgg gtcgttttgc catcgacaga ttgggagatt ttcatagtag aattcagcat
    71281 gatagctacg taaatgtgtt ccgcaccgtc acaaagtgtt ttctactgtt ctttcttctt
    71341 tcgttcattc agttgagttg agtgagtgct ttgttcaatg gatcttagct aaaatgcata
    71401 ttttttctct tggtaaatga atgcttgtga tgtcttccaa gtgatttcct ttccttccca
    71461 tatgatgcta ggtaccttta gtgtcttcct aaaaaaaaaa aaggctcgcc atcaaaacga
    71521 tattcgttgg cttttttttc tgaattataa atactctttg gtaacttttc atttccaaga
    71581 acctcttttt tccagttata tcatggtccc ctttcaaagt tattctctac tctttttcat
    71641 attcattctt tttcatcctt tggtttttta ttcttaactt gtttattatt ctctcttgtt
    71701 tctatttaca agacaccaat caaaacaaat aaaacatcat cacaatgtct agattagaaa
    71761 gattgacctc attaaacgtt gttgctggtt ctgacttgag aagaacctcc atcattggta
    71821 ccatcggtcc aaagaccaac aacccagaaa ccttggttgc tttgagaaag gctggtttga
    71881 acattgtccg tatgaacttc tctcacggtt cttacgaata ccacaagtct gtcattgaca
    71941 acgccagaaa gtccgaagaa ttgtacccag gtagaccatt ggccattgct ttggacacca
    72001 agggtccaga aatcagaact ggtaccacca ccaacgatgt tgactaccca atcccaccaa
    72061 accacgaaat gatcttcacc accgatgaca agtacgctaa ggcttgtgac gacaagatca
    72121 tgtacgttga ctacaagaac atcaccaagg tcatctccgc tggtagaatc atctacgttg
    72181 atgatggtgt tttgtctttc caagttttgg aagtcgttga cgacaagact ttgaaggtca
    72241 aggctttgaa cgccggtaag atctgttccc acaagggtgt caacttacca ggtaccgatg
    72301 tcgatttgcc agctttgtct gaaaaggaca aggaagattt gagattcggt gtcaagaacg
    72361 gtgtccacat ggtcttcgct tctttcatca gaaccgccaa cgatgttttg accatcagag
    72421 aagtcttggg tgaacaaggt aaggacgtca agatcattgt caagattgaa aaccaacaag
    72481 gtgttaacaa cttcgacgaa atcttgaagg tcactgacgg tgttatggtt gccagaggtg
    72541 acttgggtat tgaaatccca gccccagaag tcttggctgt ccaaaagaaa ttgattgcta
    72601 agtctaactt ggctggtaag ccagttatct gtgctaccca aatgttggaa tccatgactt
    72661 acaacccaag accaaccaga gctgaagttt ccgatgtcgg taacgctatc ttggatggtg
    72721 ctgactgtgt tatgttgtct ggtgaaaccg ccaagggtaa ctacccaatc aacgccgtta
    72781 ccactatggc tgaaaccgct gtcattgctg aacaagctat cgcttacttg ccaaactacg
    72841 atgacatgag aaactgtact ccaaagccaa cctccaccac cgaaaccgtc gctgcctccg
    72901 ctgtcgctgc tgttttcgaa caaaaggcca aggctatcat tgtcttgtcc acttccggta
    72961 ccaccccaag attggtttcc aagtacagac caaactgtcc aatcatcttg gttaccagat
    73021 gcccaagagc tgctagattc tctcacttgt acagaggtgt cttcccattc gttttcgaaa
    73081 aggaacctgt ctctgactgg actgatgatg ttgaagcccg tatcaacttc ggtattgaaa
    73141 aggctaagga attcggtatc ttgaagaagg gtgacactta cgtttccatc caaggtttca
    73201 aggccggtgc tggtcactcc aacactttgc aagtctctac cgtttaaaaa aagaatcatg
    73261 attgaatgaa gatattattt ttttgaatta tattttttaa attttatata aagacatggt
    73321 ttttcttttc aactcaaata aagatttata agttacttaa ataacataca ttttataagg
    73381 tattctataa aaagagtatt atgttattgt taaccttttt gtctccaatt gtcgtcataa
    73441 cgatgaggtg ttgcattttt ggaaacgaga ttgacataga gtcaaaattt gctaaatttg
    73501 atccctccca tcgcaagata atcttccctc aaggttatca tgattatcag gatggcgaaa
    73561 ggatacgcta aaaattcaat aaaaaattca atataatttt cgtttcccaa gaactaactt
    73621 ggaaggttat acatgggtac ataaatgcag atgccagtga actatgttca gcttctggcc
    73681 ttcgtttggt ggtttaatct attttttata aaaaatgacg cgggcagatt caattagtgt
    73741 cctaaattta ttcgcgtttc aagatttcaa aggattgatc ctcttatcag aaacgataag
    73801 tgctactccg tcctattctt ctagccatct agtacgtatt cttttcataa cataatccct
    73861 tatttacaga atgtgtttcg aagaaaaatt aattagatgg gaagaaaact gaagtggctt
    73921 atataatcag tgacatagtg ccaataatta cgcaaaaagc aaaggaaata acactgctat
    73981 ggatatggaa atcgaagatt caagccccat agatgacctg aagttacaaa aactggatac
    74041 caatgtttat tttggaccct gtgagatatt gacacaacct attcttttgc aatatgaaaa
    74101 tattaagttc atcattggtg tcaatctaag tactgaaaag atagcgtcgt tttataccca
    74161 gtatttcagg aactctaatt cggtagtcgt gaatctttgc tcaccaacta cagcagcagt
    74221 agcaacaaag aaggccgcaa ttgatttgta tatacgaaac aatacaatac tactacagaa
    74281 attcgttgga cagtacttgc agatgggcaa aaagataaaa acatctttaa cacaggcaca
    74341 aaccgataca atccaatcac tgccccagtt ttgtaattcg aatgtcctca gtggtgagcc
    74401 cttggtacag taccaggcat tcaacgatct gttggcactc tttaagtcat ttagtcattt
    74461 tggaaatatc ttggttatat catcacattc ctatgattgc gcacttctca aatttcttat
    74521 ttccagggtg atgacctact atccactagt gaccatccag gattctttgc aatatatgaa
    74581 agcaaccctg aacatatcca tcagtacatc cgatgagttc gatattctga atgataaaga
    74641 actgtgggag tttggccaaa cccaggaaat tctaaaacgt aggcagacga gctcagtcaa
    74701 gaggagatgt gtcaatttac cagaaaactc tacgatcgat aacagaatgc ttatgggtac
    74761 cacaaagcga ggtcgctttt gaagagccct cggtagcata acatttttaa ttattacgac
    74821 tgtttttttt attcattatg tagagataat taaatgttat agatgctcta tactcaaacg
    74881 gtggaagaaa aacagcgaaa aaaaataacc gataccccct tttcgaatac aaatgcttgt
    74941 atattcaatt atgaattatt tttttttttt tcatttctta tattattttt tgttcgagaa
    75001 tcactttttc aagatggtaa caacatcttc gtcttccaaa atgtgactca accccacgta
    75061 ttgaggttga tgtttgacac tgctaccgta aaccagagca tttctaaagt cgtccactaa
    75121 agatttatga atttggttac aaaaatcctt gacactgcaa cggtctgatc ttagcaccac
    75181 agggtcggta aaatctggta tttggccctt tggtttagtg taaatacgga ctagatttag
    75241 tctatcccac atgacttgca acagctcgtc caagttccaa tcttgaccag acgaaatagg
    75301 cacggcatta ggaattcggt aaagtaattc caattcctct attgacagag aatcaatctt
    75361 gtttaacaca tagatggcag gcatgtatct tcttgacgaa gcttccaaaa catcaatcaa
    75421 atcatccaca gtggcatcac acctgaaggc aatctcagcg ctatttattc tgtactcgct
    75481 cataacggct ctgatttcgt cattccccag atgggtcaat gggactgtgt ttgtgatgga
    75541 aataccacct ttctcttttt ttttgatcaa gatatctggc ggagttttat tcagacgaat
    75601 ccccacacct tccagttcct tctcaatgat ttgcttatga tgcaagggtt tgttcacatc
    75661 taggatgata aataacaggt tacaggttct tgccacggca ataacttgct tacctctacc
    75721 tctaccatcc ttagcaccat cgataatacc aggtaaatcc aacatttgga tcttggcacc
    75781 tttataacga atgacaccgg ggacggtaac cagggtggta aactcgtact cagctgcttc
    75841 agactcagta ccagtcaact tggacagtaa tgtagatttc cccaccgacg ggaacccgac
    75901 aaaccccaca ctggccacac cagttctagc cacatcaaaa ccaataccag caccaccacc
    75961 gctgccggat gaagcactgg tcaacaattc tcttctcagt ttggccagct tggccttcag
    76021 ttgacccaaa tggaaagatg tggccttgtt cttttgggta cgggccattt catcttcgat
    76081 agctttgatt ttttcaactg tagtagacat tttgctcaat caacaactct acgcttgcac
    76141 ctactgcatc tagcttcaaa cacttcctat cattgcgccc tcatcacacc gtaatatccc
    76201 atcttaaaag tggaaaactc ttatagctca tcgatgaaaa aaacgggccc tcgtcgcttg
    76261 tgatgtgaaa aaatttttca agctttaagc ccattgaaag caagagatct tgcactagaa
    76321 taagtggcaa aggtgaactt tgaggggata agaagggcaa tcaggaacat cagataagtg
    76381 aaagatggcg aaaaagagta aaaagaacca acagaactac tgggatgagg aattcgaaga
    76441 agacgccgcc cagaacgaag aaatcagtgc cacgccaact ccaaatccag aaagcagcgc
    76501 aggtgcagat gacacttcca gagaagcaag tgcaagtgct gaaggtgctg aggccattga
    76561 aggcgacttc atgtctactt tgaagcaatc gaagaagaag caagaaaaga aggttattga
    76621 agagaagaag gatggtaagc ctatactaaa gtccaagaag gaaaaggaga aggaaaaaag
    76681 gaaaaggaga agcagaagaa gaaagaacaa gctgccagga agaaggccca acagcaagct
    76741 caaaaggaga agaacaagga gttgaacaag caaaatgttg aaaaagctgc tgctgagaag
    76801 gctgctgctg agaaatccca aaaatctaaa ggtgaaagtg ataaaccaag tgctagtgct
    76861 aagaagccag ccaagaaagt acctgccggt ttggctgctt tgagacgtca attagaattg
    76921 aagaaacaac ttgaagaaca agaaaagttg gaaagagagg aagaagaaag attggagaaa
    76981 gaagaggagg aaagattggc caacgaagaa aaaatgaagg aagaagctaa agcagctaaa
    77041 aaggaaaagg agaaggcaaa gcgtgaaaaa cgaaaggctg aaggtaagct attgaccaga
    77101 aagcaaaaag aagaaaagaa attattggaa agaagacgtg ccgctttatt gtcttccggt
    77161 aacgtcaaag ttgccggtct ggccaagaag gatggagaag aaaacaaacc aaagaaggtt
    77221 gtttacagca agaagaagaa gagaacaacc caggaaaacg cctccgaagc cattaaatct
    77281 gactctaaga aagactcgga agttgtacct gatgacgaac tcaaagaatc cgaagatgtt
    77341 ttgattgatg attgggaaaa tttggctctt ggtgatgatg acgaggaggg aaccaacgaa
    77401 gaaacgcaag aatccaccgc aagccatgaa aatgaagacc aaaatcaagg cgaagaagaa
    77461 gaagaaggag aagaagaaga agaagaagaa gaagaaagag cacatgtgca tgaagttgcc
    77521 aaaagcacac cagcagctac accagcagct actccaactc catccagcgc ttctccaaac
    77581 aaaaaagatc ttcgttcccc aatttgttgt attttgggtc atgtcgatac cggtaagact
    77641 aaattgttag acaaaatcag acaaaccaac gttcaaggtg gtgaagctgg tggcatcacc
    77701 caacagattg gtgccactta tttccccatc gacgctatta aggcaaaaac taaagttatg
    77761 gctgaatatg aaaaacaaac ttttgatgtc ccaggtcttt tggttattga taccccaggt
    77821 cacgaatcct tctctaactt acgttcaaga ggttcttcat tgtgtaacat cgcaattttg
    77881 gttattgaca ttatgcatgg tttggaacaa cagactattg aatctatcaa actgttaaga
    77941 gatagaaagg ctccatttgt cgttgcccta aacaaaattg atagattata tgactggaaa
    78001 gccattccaa acaattcatt cagagactcc tttgcaaagc aatcaagagc tgttcaagag
    78061 gaatttcaat ctaggtattc taagattcaa ttggaattag ctgaacaagg tttgaattcg
    78121 gaattgtatt tccaaaacaa aaatatgtct aagtatgtct ccattgtccc aacatctgcc
    78181 gtcaccggtg agggtgttcc agatttattg tggttgctat tagaattgac ccaaaagagg
    78241 atgtccaaac aattgatgta cttgtctcac gtggaagcaa ccattttgga agtgaaagtc
    78301 gtagaaggtt ttggtaccac aattgatgtt atcttgtcca acggttactt gagagaaggt
    78361 gaccgtattg tactgtgtgg tatgaatggt ccaattgtaa cgaatatcag agcattacta
    78421 acaccacaac cattacgtga actacgtttg aaatctgaat atgtccacca caaagaagtc
    78481 aaggctgctt taggtgtcaa gattgccgct aatgatttag aaaaagccgt ttctggttct
    78541 aggctgctag ttgtcggtcc tgaagatgac gaagatgaat tgatggacga cgttatggat
    78601 gatttgactg gtttgttgga ctccgttgac acaactggta aaggtgttgt ggtccaagca
    78661 tccaccttgg gttctttgga agctttgttg gatttcttga aagacatgaa aatccctgtg
    78721 atgtctatcg ggttaggtcc agtgtacaag cgtgatgtta tgaaagcctc cactatgttg
    78781 gaaaaggctc cagagtatgc cgtgatgtta tgttttgatg ttaaagtgga taaggaagct
    78841 gaacaatacg ctgaacaaga aggaattaag atctttaatg cagacgtcat ctatcattta
    78901 tttgattcat ttacagcata ccaagaaaag ttattggaag aacgtcgtaa agatttccta
    78961 gattacgcta ttttcccatg tgtcttacaa accttacaaa ttattaacaa acgtggtcca
    79021 atgattattg gtgtagacgt tctggaaggt actctacgtg tgggaactcc tatttgcgct
    79081 gtgaaaaccg accctactac aaaggaaaga caaactttga tattaggtaa agtcatctct
    79141 ttagaaatca accatcaacc tgtccaagaa gtaaagaagg gccaaaccgc tgctggtgtt
    79201 gccgtccgtc tagaagatcc ctccggtcaa caacctatct ggggtcgtca tgttgacgag
    79261 aatgatacat tatactcctt ggtttcaaga agatctattg acactttgaa ggataaagct
    79321 tttagggacc aagttgctag atccgattgg ctgctattga agaagctgaa ggtcgttttc
    79381 ggcatcgaat gagcatggca tacgctgact tgtcaaccca atcacattct acaaaattta
    79441 atgaattaaa taggtaattg tatataaaaa tgtgaacctt tgtgtattag tttcaattct
    79501 atcttacttt tcattgccat tttacttctt tcaccttgct gtctttcaac cttggaaatt
    79561 tttatagtac gcgtaaacaa aaaaggtaaa taagaggcat tgaatataag ttggcattta
    79621 ttaggaagtt gagtaataac acgttgaaac tgggttaaga cgatcaaaac aaccatgtct
    79681 gctcccacta tgagatccac ctcaatattg acagagcatt tgggatatcc gcccatctcg
    79741 cttgttgatg atatcattaa tgctgtaaat gaaattatgt acaagtgcac tgctgccatg
    79801 gaaaaatatc tgctatccaa gagcaaaatc ggcgaggaag attatggaga agagatcaaa
    79861 agtggagttg ctaagttgga atcacttttg gaaaactccg tggataagaa ttttgacaaa
    79921 ctagaactat atgttttgag gaacgtcctt cgaatccctg aagagtattt ggacgccaat
    79981 gtttttagat tggagaacca aaaggatctg gtcattgtag atgagaatga gttgaagaaa
    80041 agtgaggaga aacttcgaga gaaagtgaac gacgtggagt tagcgttcaa aaagaatgaa
    80101 atgctattga aaagagttac aaaagtgaaa agactgttgt ttacgataag aggattcaaa
    80161 caaaagctaa acgagttact gaaatgcaaa gacgatgtac aattgcagaa aattttggag
    80221 tcgttaaaac ctatagatga cacaatgact ctactgactg attcattacg taaactatat
    80281 gttgatagtg aaagtaccag ttcaacagag gaggtagagg cactactgca gagattgaag
    80341 accaacggga agcaaaataa taaggatttc agaacacgat atatcgatat aaggacgaat
    80401 aatgtcctac gaaaattggg gctactaggt gataaagagg acgaaaaaca gtctgccaag
    80461 ccggatgcga ggacgcaagc aggggatata gttagtatag atattgaaga gcctcaattg
    80521 gatttacttg atgatgtgtt ataatataaa gtgggaaaaa gtatgtgcta tgatatgatg
    80581 tatgtattca cgaatgtatt atgtagaaaa atgctaaaaa attggataaa agaaaaccat
    80641 gtttaaaatg cataccacca tgtgtattat aagtacttcg taaaattcga atcctgtagc
    80701 cagccaacct tctcgaaagc ttggaatagt cttgatgctt tattaacgtc gatcctacag
    80761 gctttttggg cgtcggtcct tctaaacggc aaccctttct ttagtctata aactttttcc
    80821 aaaaataacc ttctcttaga atccagatac aaatcacaag gtaaccttag agtttgagcg
    80881 agaactagtt cagcagggtg tagctcgttc ctcagcgggt ctgtggacag gtccattgga
    80941 gaccccttcc actcgatctt gagtgacttg ttactgtctg taggaagcgt agataagggc
    81001 ggagagtaat ctggtaattt tttccatgag acgtttggta tatattgagg agcatcatga
    81061 atcgcctcaa tggatgcaat gttagtgtga ggagtggatg cagagggtga gaacttcttg
    81121 gcgcgatgtg gactggtagt catcgttctt ctttgtggtg agtatacctt gcgtttccgt
    81181 ggtatccatt cagtgtcgga ttcaaacttt cctagattgt tattgtagag agcctgtttc
    81241 ctcatattat atcttgcttg tctattcaaa ttcggagatg ctaacgggga aggtaatcta
    81301 gaagaagagg aaggcagagg aggaggagtc atatcatcat tgtatttgga atatttatgt
    81361 ctagcattat aggccagatt gttgtaccgg ttgataatgt tcttagaata tggttgggcc
    81421 aaattgctga aaattttgta ttgagacaga aacccgtagg tggcgtagcg gtaccttttt
    81481 cttgataacc cattgggcca tacaggcttc acgaacagca cattctctac agcgccttta
    81541 ggcgtagatc ccactagcac tgaagaggcc atgcggggtg agccattgtg gctaattttc
    81601 gactccagct tgggcgacaa aggtggcgat ggtattatat gttcatcaac caaggagtca
    81661 atgctgccag aaaagcatcc attgccatta ttttgtgagt tctggttaat tcttacgtcg
    81721 tacgagcgcc catagggtga attattgcta taatcactca tgtttaaacc gtttttatta
    81781 ctatcgttat tgttgttact tgctttcaaa ttctgattca gacgtctgaa aatggactgc
    81841 gaatcatcct taccaatgta attcatattt aattgagact tttcagattc aggagaatat
    81901 aatcccatgt ttcccctata aatgttacga tgcgcgaata tcctgtttat cgatgcccag
    81961 tgtatgagcc ataacgggga tgttatgaac catgtggcta cttttataag cggttctctt
    82021 aggaagaagg gggttcttga tagacccctg cacctcatct agcggaggtg cacggatgta
    82081 ccaacagttt tagtgaacat tattcactaa agaagcattg ggcatactca gagccaatgg
    82141 caagctcgtt taccagttca aatatgtcgt ttcattatct gtatgactgt cgtaactttg
    82201 aatcgatcta atgtgttgac cctgtctcag gctcacccat ggcggcgcct gcacctgtgg
    82261 gtgaaggaag aaagacgatg tttgtgaggg aactgaattg ggttgaagtt catatcctaa
    82321 acaaacactt caccagccat ggatgcatgc cttgtctttt cgcagttggt ggcatgaaaa
    82381 tatatatcac ccaccaaacc ctcttactct tttcttacca agtaactcca gtaagtgctc
    82441 gtttttttct tcttccattc aaacctgctt aaaaacctcg acaaacgagc ccccaacgta
    82501 ctaccacagc aaccactctg gtttttctat cttgttgtct ttaattgcct cctgactttg
    82561 ttttgttttg ttcttgctta gcgctcttga aaaatatttt acttttcact atcagattaa
    82621 tgtgatagca atagttagtg caacaaagaa acaagtcgat aaatggtacg tttaaaaagt
    82681 agatatatcc tttttgaaat tatattccca cctacagaca ccaacgttga ggaatctgtg
    82741 tcgaaagcag acatcttgct ttcgcatcac agagcatcgc ctgcggatgt gtccataaag
    82801 tcgatactcc aagagatacg acgctcgctg tcgttgaatc tgggcgacta tgggtctgca
    82861 aaatgtaact ctctcttgca gttgaaatac ttttcaaata agacgtctac ggggataatc
    82921 cgatgccatc gagaggattg cgaccttgtt atcatggcat tgatgttgat gtcgaaaatt
    82981 ggcgacgtcg atggactgat cgtgaacccc gtcaaggtaa gtgggaccat caagaaaata
    83041 gagcagtttg ctatgagaag gaattctaaa attctgaaca taatcaagtg tagtcaatca
    83101 tcacacctca gcgataatga ctttattatc aatgatttca agaaaattgg aagggaaaac
    83161 gaaaacgaaa acgaggacga ttagaatata ttaatatata gatgtacacg tatatgcagt
    83221 agttttattt ttttatctat aatacaactc aagcacaaga atgctttgtt ttcctagtgc
    83281 tcatcctggg cctaggcgcc atagttatcc gatttatcat cggattcagc tttagtaaac
    83341 tgaatggggc cgtgagaacc actggcacct tcactcttaa cattgaccgc ttcgtccagc
    83401 ttttcgtagt tggtcttgta tatgctttca atatcttgtt ggacgaacag tgggttgtca
    83461 taaacctggt cttcatgcct tttggcggag gcatttgccc ctcttgtgaa aaatcttgaa
    83521 tcgtactgca gatccggttg ttctgaacgc tttgctgcgc ccagaattat cttttcggat
    83581 acgtctcttc cttgagagta cgccagctct tttagtctgg ccactgtgct cgtttgcttt
    83641 ttgggcttaa ctattgctcc cgtctgcgga gtcccgttgt ggtatctggc tcgttggctc
    83701 aattctttca atttagattc tttagcaagc atttcctgtt ccatagcaag ccgcttcaat
    83761 tccattttgg acctgatctc ttgtcttgcc ttcttgtcag cgttttctaa cgcttcggag
    83821 agcttcataa acccatcgtt gatggtatta ttttcgttgt caagagcttt acctacacgt
    83881 ctttccaagg ccacggtata accatttgga tttttccagt ttgacacagc tgcaggtatc
    83941 ttccactcat ttggatcagc ttctccccta tcattgctgc catccatatg gagaacaggc
    84001 acgacttcgt cgttttctgt gggtgctaca acctttctcg ccttcttccc aacgaacctt
    84061 ggcaacaatg gatccatttg cttggacact acctcaatat ggtggctgtt gttcaataat
    84121 agattcgcgg gtgcctgatg tgtttcggtg acgtaccttg atgatgccct gttatttgag
    84181 ttggctagtt tcgcattcac aagccgctga atgtatgact tggttcttgc tgtacattct
    84241 tggatttctg ctttcgttgg caaaggaacc gatagttcga aattagactg tctctttgga
    84301 ataaaatcat cgagcttaac gtttttagcg atttggtcag tcaatattgc cggctcaacg
    84361 cgatctgagc tcaaagccgt cgaaactcgt ccttgagaat gttttggagg tggtagtctg
    84421 ttactaaaca tatttggttg aggttgctga tacgtcctct cggctcagag ctgccatgtg
    84481 tcaataaccc cataatttga acttctttca tcaacttttt agctggggaa aaatcaaatt
    84541 cgtgaagaat tacaataata cgttaaggta aaagattaaa tattaaaaaa tagtatgagt
    84601 acttttgaat catcagacaa gaacaatgaa ggatatgaat agtattagat atgtattctt
    84661 ttttttttcc agggacataa agagttgttt ttataaggtg cggagttatc tcaatttgct
    84721 tctgatttta gaagctattc tatgcccggt cgactctttg atttcgatcc caaacggcat
    84781 catggtagtt tcggagccag attcgccatt ttcccactct aatccatctc gaagactttt
    84841 tcgaaaggta aacccttctt cttgtctcag cgtgttatat ttggacttat gctgtagcgg
    84901 cttgatcatt gccgaagcag gtattggcgg ataatgtagc acagccggct tcttgtacca
    84961 acccaccttt gttggtttag gattttctgc ctctgtcatt ggcggtacac cagcaaatct
    85021 cacccttttg atggacaatt cactggagtt tgactccgga tctagagtta atgtctctat
    85081 agccaaagta tcactactat tggcaatcag ggtacttgat gattttcctg aggaggtgtt
    85141 gtttatactg gatacttttg gtgaaggcgc taacgatgaa gatgcagaag gattgggtgt
    85201 agatgcactt ttgttcatca aatgccgcac tgtatcttgg acgatttttt gatttaacgt
    85261 catggttgag gactgcaaag aattggacct ttgattgttg agctttgaag gtggagctat
    85321 tgacggatgt cttgtagaat tcaaatatga ggtttgttgt ttgtttgtat aggattgcaa
    85381 agatgaggat ctaggccttc tgccgttgat cagttttctt ttctccggag acaccacgct
    85441 tttcttcgtt tctgcgtttt tattgttgaa agtggtcctt acaggcgata ctgagggaga
    85501 cctagaagaa tttgaggcta aatgcgccct tgcccttgtt cttatgctct ctaaagaggc
    85561 ctgtcttgat gggcttgctg aagatgtggg tgagggggat ggagaagaag aggctggcag
    85621 ctttgttatt gacggcttct tctttagctt acttttcgcg tttttaacct ctaaatacag
    85681 agccttatct ctttctagct tttctttcaa attctcccgc aagtcattgg tttcatcgaa
    85741 ggttttataa tttttctcaa tatatttcca gcaatccatc caattggata ataatcccat
    85801 aatggacctc aatttcggta taatcttgca gatatgatta ttaaacaatt ccacaactaa
    85861 accaggttga aggtggaaaa tgggagttct tgaggaattg ttatcggtac gcgccgtttg
    85921 agtccaaaat tttaaattct cctgcagttc gaataaagct gtgacatcat cacattctgg
    85981 agagagcaaa gccatcagct cacaaattat caaatcgtaa tggtacacgt tttcgctgga
    86041 taatcttgtc ttgatgtcca agaaatgttg tttattcggt aggaaaattt gcctagagaa
    86101 actgataata acacacaaga cagaaaaaac ccgcaagtgg aaagtgtata tcctgtgtag
    86161 agtccattcc caatgtggta gatccttctg taaatttgac agtgaagtag gtcttgtttc
    86221 cgaaaatttc tgcaattggt tgtaatatgt ccttagaatg gggaagattt tcgaatgaac
    86281 acaggagttc agtttctcca tcacttgcca ttgcaatttg taaaaggaat gggtggactt
    86341 atcccttact ggatcattaa tcaaaacggc taaatctaga atcaatgtca tttcaactgg
    86401 atttaacaag tcttcaatta ttgaagtgtc aaatggaagt gaccgagctt tgtacgcatc
    86461 cctttccaat aaaatctgtc tcaacttggc attataaatt tttatagcat tttgagcaat
    86521 gcaagacagc gaatttaaaa tcttccattg tagagaatta ttgtatatgc acgatttata
    86581 gtgatctagg ggtacctcct cgggaaacat ccagccctct acatcaataa aattagttga
    86641 taatctctgc tgcacttcgc ttagctttat cagctggaat cgacagagca aatggtacct
    86701 cttagccaat acggggctta cattaaatat aggaccctca caaagtgata agatgaaatt
    86761 aacgagggga ataattttgt aggactcgtc attgtctctt ttcttcttca aatgcggtac
    86821 cagaacgttt agtagcctat tcagttcatt cagcttgtaa agagcgttct tatattgaat
    86881 gatttttata tcatacgagt ccaacggaac agaacctttg attgccggaa tagaagcgct
    86941 ggcagcagct ttggctagca acttttttct cttttgcaca tctaccatgt tgtaatataa
    87001 aactagtcta aatcctcaac cttcagcttc caatcactcc ttttatcatt gttcattcgc
    87061 taacaaactt caaacatatg cctttattat gcgtcttcct gctgtttcaa ccattgattg
    87121 cagggtaaca gacattttta agggtctttc ccacagcatc tataagaaag atcgtcaaaa
    87181 gtattagtta aacattgaaa atttgcgcca aagacatagc aagcgcaacg tattcattgt
    87241 ccatgtcgtc atctactccc tttgaccctt atgctctatc cgagcacgat gaagaacgac
    87301 cccagaatgt acagtctaag tcaaggactg cggaactaca agctgtaagt acagaaagcc
    87361 acagagtacc atctaggaaa ttaacattat actaactttc tacatcgttg atacttatgc
    87421 gtatacattc atatacgttc ttcgtgttta tttttaggaa attgatgata ccgtgggaat
    87481 aatgagagat aacataaata aagtagcaga aagaggtgaa agattaacgt ccattgaaga
    87541 taaagccgat aacctagcgg tctcagccca aggctttaag aggggtgcca atagggtcag
    87601 aaaagccatg tggtacaagg atctaaaaat gaagatgtgt ctggctttag taatcatcat
    87661 attgcttgtt gtaatcatcg tccccattgc tgttcacttt agtcgataga agttcactcg
    87721 caatgctata tatataggga gcttccatat gtagtgtagg atatatgtat atatacatat
    87781 atacatatat gggcgtatat ttactttgtt cttattttct gtctaatttt ataattttac
    87841 tgacagtagc taagccctct gtattgctgt tctgtgttat tgcactagtg tcataacgca
    87901 gatggttttt agcagagtca aattgggcag aaagcataat ttccatcttc cctggcaaag
    87961 acagattttc tcttttgatc acgttagcta aataattcaa gatttcgttc ggtactccag
    88021 cttcgccctt gttagcaggc ttgtatttca acagaattgc ttgtatttgg gctggattca
    88081 aggcatacca gaaatcgaat agtaacttga actcgttcaa gttgcttatc ttcaactgta
    88141 atatcttgac agcctgaatt atttgaatca aattgggacg aacgtcttca attcttggtt
    88201 caaaccagct caccaaccgc tcgatatttc tatccacttc gtacccatac ttccaattta
    88261 acgcgggaca tttggttatt aggtcattaa atagcattac gttcagatac ttcagggtgt
    88321 cgttaaaaat ttttgtatgc attgagtcaa caacttgaaa tttacacaag acagcatcaa
    88381 attcatttaa gaatgtgaat aatttagcga acttctcatc accagaattt ttaaatagct
    88441 tctcgtttaa aaccatatcg aagatctcga tgtgggctga agcatgcttc atgaatttca
    88501 ctaaccaagt ggaataaatc ttgtcgaata cttttaaagt ttcattctcc aaatcattca
    88561 aatatatcag tgttaactta tctttttcat caccaccatt cgcttcatat aatgtttttt
    88621 gatttgcagc aaatgcggga agtctggaaa gattacttaa ccaaaagata ccaccaagca
    88681 ttgtttcgtc ctttggtaga ctcataacaa tgctttctac agtcaatagg actttcgaga
    88741 tgaatttgct actttgaatc aataacccat ttctcactaa gctacttacc actgtagtaa
    88801 tgacgtgtat aggacccaga acattgtctc cattcacctc agtaacattt acttttttca
    88861 agtaaccttc tgtgacttct aatgtgtaac aattcaggtc cattagtaat tctagaagat
    88921 caggatttcc tgattctcta cgaattacat tgactagctt cggttttact tgttgtcctg
    88981 cgattcccaa acctttcact ttatcattct tattagcaga atatgtggtg gtgaaatctt
    89041 gtgctattac gttttcaata aacgctagtt cttgcttcat tgatttgact tcatcactta
    89101 atcttgaagg tttgttacct tttatagcag ccaaactttg catatgtgac tgtattaaag
    89161 aagattgctt cttttttctc tccttcaagg cattcttctt gtttaaagta ttcatgattt
    89221 caacttgtaa cgtcttcagc ttggaaatct tatcattata accatttact atcgtttcgt
    89281 actcttgcct ttgcttagat ggaatatttg acaaatctcc ctgcaacaac tgtgttaatc
    89341 ttgtatatga gtcatttaac atctctagat tcaaaatgaa agagttctta aattcgatag
    89401 cttcctccag taatccaatc ccgtaactag ccctaatatt ccgttcttca acttcttttt
    89461 gcagaactat ataccttcgt ctagctaact gcattctcat ggcgctttgt acaagaatgg
    89521 agctcctttt caatgttctg taatctgttt tgtgaccata tgatctgatg tagctttgga
    89581 taattactgc cgccatgagc atgaatttcc tgttaacact atctaaaatc aattttcttt
    89641 tacaggtaca ttgtagtttt attatttgcc caatggcagc tctatagtat tcccgtttcc
    89701 ataatgctct aatgttcgtt tgtagtaata tggcagctct tgtcttgagc tcatgatcga
    89761 cccttgtacg aaccaacaaa cttctaattt ggctttggca cttctttatt gattccatgg
    89821 tctgcaaata ctgaagccta tagtatcttg cccttatctt tttctgtatt atgatgcata
    89881 tttcattcat tttattagtc cttagctttt ccaaaaatgc aagcattcct gctttaaaga
    89941 aaattttggt attaccaatt tggtattttg ctgaatcaga gatagtagca tctagaatag
    90001 attgacagaa gttgacgatt gcctcttttg ggaggtctgg attataaaga attccactcc
    90061 ataagctgta gtccgtcagg aggaaatatc tttgaacgaa ttcgtcaaaa gtccatcttg
    90121 atggaaagcc tgcacatgaa atcctgattg tttccagcac accacaagct cttaattgcg
    90181 ataagaccat caaattatcg aactcccatg gctttttttc agaatttggt tttatgcaac
    90241 gaatataatg aacattagta gaatttatga tggccatcaa ttccccgagc gattttttga
    90301 acatagatcc cagggttggt ttcttttgac ttaatcttgc tgggatcatt atcttttttt
    90361 tcagtatttt gctcttcagg agcatcgtca ctcctaagtt ctctgttgtc taaaatttgt
    90421 ttgaaaattg gatttgtcgt tgctttgaaa acatccagat gacctaggga aacgctgtct
    90481 ctattctttt caataaaccc ttcaacttca tattctacat caacagcata atggcttact
    90541 ataaacttcg tttgtccgaa tcttggcttc gaaaaaactt catttgaggg cggtttatta
    90601 aaggcagaat atagttttga ggcccatgat tcatctgagc ctgatggtaa tctactttct
    90661 tcatctaata gagaaagtat tccaagttta ttctcaatca agtctatgca aggttggttg
    90721 tcgctgaact caatgaaaga ccactcaatt tcctccttta catattcttc ttgctccaat
    90781 ttgaaaacgt gctggttgaa ctcttgttgt aatttttcat tcgcatagtt tatacagaat
    90841 tgttcgaatg agtttttctc aaaatgctca aacccgtaga tatctaaaat accaataaag
    90901 gaaaagacat gatcttgttg atccagctca ggatcgtata atgtcttgtt aatgttgtct
    90961 actagccaat caaaaagcgt ggaataaata aatttcgcca cagagtccct agcaattagc
    91021 gcttgattgt aattcaaatt agtgacaatt ttttcagacc ttgtgacgat ttgtttcttg
    91081 acaatccatt ttgcaaaatt gaagggatca atacccaata attcacatgc gatttgcagg
    91141 ttttgctctt ccgatgatag tgatgcgtcg tttctagtca ttttcatctc gatattacct
    91201 atatgtagca agcctgcaag aattttgaaa attccaagct gagtctcgtg gtttatacct
    91261 actaatgaca gggcatcagt ggttatcttg tattctcgag cttcatctat accagctatg
    91321 ttcggctgtc caccttggtt agtataatgg tagtccttgg gagatgacaa atgcagttct
    91381 tgttttaccg gttctggcaa tccttccaaa atttggtaaa aaatatggta atttctttct
    91441 gtctctggct gataaactaa cctggatttt tccaagagat aggttctaat tttggacccc
    91501 ctgatggtag tattctcatc aaataaaatt tgcagatatt tgccgaaacg agaggaatta
    91561 tcatttctgg tagttttggc gttaccaaag gcttccatga tcgggttagt agctaaaatt
    91621 tggctctcga tttgagacat ttccacttcc ccttcacgat tgttgctttc ttggactgag
    91681 gcaaagtatc tcataatgta tttagcagag acggtcttac cagcaccgga ttcaccactg
    91741 actacaacag tctggttagc cttttcatgg accatgaacc tgtacgcctc ctctgctatg
    91801 gcaaaaaggt gcggctccag ctcatcttta cgcttactag aataattctg tatcatctcg
    91861 cgagagtaca aatggtcgac tttatcaaag ggattagcgg caataaggac aataccagag
    91921 taagtatata tctgtccatt catgtatctt ttttttatgg catgcagcac tgccggttcg
    91981 ttcagatatg atagggtggt taagtcatca gtagactcta aaataggtgg gtttcgtagt
    92041 acaggtagcg tgggatgatc atcatcattt tcgaagctat ttgtttcaat ggatacagtt
    92101 tctccatcct ccaatttcaa ctctaagtgg aacgttcctt caaagaagtc attcttggtg
    92161 acttcgccgc ctatccagcc ttgttctttg tgagggtacc aacacttagt tcctacttca
    92221 aatgacatgc gggagaactg gttataggat tttttttgtt tttttgtgtt ttagaattag
    92281 attgaattat aaaaagaaga acaaaagggt atcgtattga aaataaattg tctcgccaaa
    92341 ctggtaacaa tgttttcagc tagaacaata agaaaagaag agaaggtaaa aaaaaaggtg
    92401 ataactccgt aggaattgag gaattgagta tgcagaatca gaataaaggc tgactttcaa
    92461 aaaaaggttg tattacaatt gcaggttttc gataaaagag accctattct catctactac
    92521 tgctaaactt cgagatattt tcgaattttt cagtcttttc tttttttttt tcgcattagt
    92581 tcagaaccct aaagaatggt aaacattcta tggataaccc ggagagtgag tttcttaaag
    92641 acctagtttt attttaaggg ttttaactca atcttgatgt tttcattgtg taccctaaag
    92701 aaagtttaag aatagcccta actgttacct tttgaaataa aataagggga aggtcaaaaa
    92761 gctattgttc tattgttatg aaacattgtc tcaaagagta agaataacac aaattgatgg
    92821 cagtttttta cgtagtccag tagttgtcca ggtacaatgc aaaatgctca aataaagagc
    92881 tcttctaaag gcagcggaat agatggtaca gatcgcaata gcaaagatgg tgtagaaaag
    92941 agacccctgg aagatgtaaa gcaaatgatt gacgctggaa caccagatgt tggccacaaa
    93001 tctactgttg aaactaagcc aaacgttgga tggcaagcct ctcacagtaa tttggctgca
    93061 ttacacgaaa aagagcagaa atatgaaatg gagcaccatc atgctcgtca taaactgcat
    93121 cgtcaagtta ttccggatta cacgtctgcc tcgaccgcaa tgttcagcga ttgtatgttc
    93181 aacgcagcac cagataaagt acgaagtctc agtacgatga agtcttctgg actctcgcca
    93241 aaacacccat ttaacgtagt cgccaccttt aaaggaccat tcccgcagca tagtgtagaa
    93301 tcaaagcctc tcgatggtgg atactctgcc aaagaccatt ttccctcatt taagatgttg
    93361 caagcccagc agcacccagc ccatcgccat tacaaagaca acgacaagta cggtcttaaa
    93421 tcaccttccc ggtccttcgt gaaggacaag aaaaggttgg ttcaccggtt tttgaaatcc
    93481 atggagcctt cttcgtctgg gcaatctaag gattcgtctg cactggcgcc ggctttcgat
    93541 ccaatattgc ccaatgttat atctaagcct tccaagcgac ccacacatca ttcgcattca
    93601 tcagacggga gttctagcac gcagacagat atatcgttac agagcttgct ttaccatgat
    93661 cttgaaagct caccaaagaa acatgtttcg ccctcaagac cgccctctgt agcttccgaa
    93721 tcctctcctg ccgttgctaa tcccattggg ctttcgccaa aagacgcctg caatgcatcg
    93781 ttttcgcagt cgtcctcatc ttcgttgtct tcttcttcat cgtcttcatc atcgacgtca
    93841 ttctcacagt cagtggctgt tgatcctctt gaacctcctg gaaatatcac atatagtagt
    93901 tcgaatcttt cgctaaattc agatgaatta gactactatc agcgtcatat cggattgcag
    93961 ttacagcaga cagaagcttt actaaagcac agtttgaaag atgaggttct gaaagatgaa
    94021 aatgaccttg ttaaaaacat tgcaaatttt gacaagatcg ttaaagagct aagggactta
    94081 agatccagga ccattggatg gaaagagctt gttgaagagg attatttaat gaatttgaaa
    94141 caggattttg acaaggaaaa ccccgaatca tttgaggcac gtttgagtga tacaataaat
    94201 acaaacgtgg caaaattaca agatttagag aaaagaatgg cttcttgcaa agacaggttg
    94261 gcctctagga aggaagtaat gaggaaaatg gaaagtttat tgtctttgga gaattcctta
    94321 atgatatcca aaaaaaatgt aacattcgca tctaaatacc gcaacgaggc ccttgatatt
    94381 gtctttttaa ttatcatcat cgtcatatgc tataccttca agcatctagt atcgcataaa
    94441 taaaaaatag tatttgtata tcaaaaaatg atcctgtgat tttttcatat gtaacgtata
    94501 aatgtaaaaa tgtgcttctt ctggtatttt taatcaagtg gaaagatgag tggaaaaaag
    94561 ggcaatgaaa tagaaaagga caggcctgaa agggaagaat acaagaagat tgagtatatt
    94621 ggacttcaca gtaaccgtga aaaatggcac caagtatagc aacggtaaag atagccaggg
    94681 acatggtttt gccattacgt atatttgtca atagaaagca gatccttcaa accaatgata
    94741 agactagcaa taagtcgaat gccactatat ttgaagcacc attattatca aataactcca
    94801 taatctgctt aaaatcacca aatacaagaa tatatttatc gcaacaagat aagaagaatc
    94861 tttgtgacga gatcaaggag gacctgttat tgattgttta cgaactagcg tccccggaaa
    94921 tcatcagttc cgtactcagc aaaataagag ttggtcattc tactgatttc caaatcaacg
    94981 ttctgcccaa actttttgca ggtgccgata cggataatgc ggtaacttct cacatccagt
    95041 ctgtgacaag gctggctaaa ttcaaataca agttgcacta caaacataag tgggagctcg
    95101 acatattcat caacagcatt aagaagatcg ccaatttaag gcactatttg atgtttcaaa
    95161 cattaacatt aaacggtttc tcattaaatg caggacccaa aacgttatta gctaggaaaa
    95221 tagaaaaaca gccccaggta cctaatttgt taatagaaaa tggggacgct gatgccctgg
    95281 atacaccggt ggaagaggat ataaaacctg taatagaatt tatgtacaag cctgttatta
    95341 atttaggtga aattattgat gtacatgtgt tgcataggcc tagaagacat aaggtacgta
    95401 cccagtcgaa gcaaccccag gaggaatgaa aaaccgataa caaagtgatg gcttaatatt
    95461 ataacttcta tataacggat atattttatg gtaaatgtac atatttcagt aatggtaata
    95521 atgacttttc tttttatctt atttttattt ttgtattttt tgtcttctgc tctttgtttc
    95581 tgtgcctcat atatcaaatg aaatatcatc tctcgaagaa ctgaatctat ttgaattttg
    95641 attaccatca gcaaatggat tttcaatgaa cggttctgca ctttcaaagt cgttacttcc
    95701 cagtccatta ttgtcattaa aggggttcgc cgaagcatct tgtaattcac cgtacttacc
    95761 tctcttttga gtagtatcat acattctgac aattttttct tgcccaccct cttcagcctg
    95821 tgaaaaggca aatcctcttt gttttttcat tctttgcact tgcctcacct tcctgatggc
    95881 attttgaaat tgctgaacgt gcggcctaga gtcgctgata ttgtatttct gcatttcttg
    95941 aataacatga tacgtttctg gttcatacat tcttttatag tacttccata gaaaatctct
    96001 taccagtgca aaaattggta aaacgatcaa agttaaccaa aatacaccgg atccatacgt
    96061 gtgtttaacc acaccataat actctcttga gatgttagca tgaggaaata tagaagcata
    96121 aattgggaag aatattaacc aaaataagag ggaaccagga atggcaatta aggtgaattt
    96181 cgtccattga ttagttacca aagcagcctt tcccaaaaca ataatgacac ttgtagtgta
    96241 gacagttaca ccccaagacc aatgatcagc tagttcgccg tgcatattta aggcaaaccc
    96301 atatctgtaa atcaatatgg tgccaataaa tactattgca gaatggaaaa agccattaat
    96361 aatccatccc cagaagatgt aaacagagaa aaattgaccc ttctgtccta atttgtacaa
    96421 ttgtgggtac cgctcaagta atctactact aacaaattga tcaaatacac caatgacaaa
    96481 agggggccaa acagtgaaga ataagttgta gaaactcatt gtccatgatt ccataatgga
    96541 ttgacctgaa aaggcattgg caaaaacgta ccaaaactgc gtcatgtata atgctgtatt
    96601 cttgtaaaaa gagtacaaaa ttgcgacaga aattctttga taagaccagg agccatggac
    96661 aagtaatagt ttttttaaaa atttaaattg gccaacagct atatcagctg aacgagccgc
    96721 ttgcatacct tccataccac taataccgac accaacatga gctgcctgta tcatactaac
    96781 atcgttggca ccatcgccaa tggctagcag tagtgaagac gactttcttt ttaccatttt
    96841 aacaaccaag gctttctgta gtggagatac acggcaacat ataaccgctt tacaaagctt
    96901 cgccacagtt agcaaataat cttctaattc tggttccaag gcaaagccta atgacttccc
    96961 atcaatgacg agcgctaagg tattcatatc atgtgttgac aattgatgct cgtttagagc
    97021 gttaatcttc tctaacaaat ttctctcagt atcatctctg gtttcctcgt tgatgatcaa
    97081 caaattcatg tcttcactca ataaacggca actcatacca atgttaatag cagtttcctg
    97141 tctgtcacca gttaaaaccc aaattttaat acccgcttct tgtaatgtgt ggatagtttc
    97201 tggaacaccg tcctgtaact tatcttcaat agcagttgca ccaattaata ttagattttt
    97261 ctcgattaga tttgcggctt cgtctagctt ctcggctctg ttatctaatg ttgtggcagc
    97321 ctcattataa atgctattcc attcttcata ttctccttca gagatatctc tcatcgccaa
    97381 acacaacgtc cgcaaaccct cagatgcata atcttctaaa tgtctcattg tagcttctac
    97441 atattgatta gcttcatcat ccaatctttc cagaatgaca gtatcagcac ctttacagaa
    97501 taactttatc gaaccatccg gaaatctaaa tatagcgctc attctcttcc tggtggaatt
    97561 aaattcacaa atgttaagta gttgatactc tttttcctcg ccagtttcct ccaataaaac
    97621 agttacagag tttggtttac ggatgataaa cttataccct aaatctgcac caccttgaac
    97681 gagggcacct tcatctggag aggctgcttg atatttaata gatccatcgc tttgaaattc
    97741 tggaatgaca gtatgacagg tagccagtaa tgttaagaag tcattgataa taggtgaatc
    97801 ctcatcagag ggatcattta actttttctt caaatcgtca aattttctat aaccaacttc
    97861 aatcccatct tcaacagtgg ccgttttatc ttcaggtatt ttatcaatat agcaatggcc
    97921 tgcaatagag caggatttaa attccataat atttcttgtt aaagttcctg tcttgtcact
    97981 gaatatatat tctatttgac caagttcttc aaccaaagag gatgtacgaa ccacagttgg
    98041 ggtatcagtt ttttcgtagt acaaatctag atctgaacct atcataaaag cctgataata
    98101 tttgattaat tcaacggtga caaatagaga aataggaact agattcgaaa atagaatcca
    98161 aaatgttaaa aagtctttga agaataagcc agccttgttg gtaccctcca ggtaaaggta
    98221 cgataaatgt ttggcatctg cagtagacat aataacatta ccaattgaag aaattaaaat
    98281 tagcacgatt aaaactgtga acaatgcaat aatctgtctg ttgataattt tctcaaccgc
    98341 ggttctttta attggggttg cagtagcatt acgcaataac ttagtttcat gaccagtgaa
    98401 gataactaaa ccaaatatcc atgcagtatt tcttaaagtt gcacctctta aaatcatttg
    98461 gtcaggagat aacggtattt gacgatcatt taaagtcatt gtaccttcat aagtatacaa
    98521 gctagagttc ggctgttcgg aaacaacttt tccgttcatg ttcttcaaag ttttaacgtc
    98581 tataaatttg gcagtttcta ctctcgactg tttgattttc aaatttgttt caccatccaa
    98641 gttggcagtt tcaatgtagc aaagaccctc cggttccgaa gatgacaaaa ttatggtatc
    98701 agcaggaata ggttcctctg attttactct aattatgtca cctacacgaa tatcaatcca
    98761 tcgtttctca acaaagtcat catgtgcttc tgaaaatatt tctgctgtcg aattatttaa
    98821 ttctttatca gaattagctc tcttgatatc ttcgatacat tccttcatgg cagaaacaat
    98881 caaaaccact aataaagtac caattgtggt gtatctatta gttggcgaga cgtgaggcac
    98941 ctgttgaatg gcagatgtac ataaaaaaaa cagattagcg tatttggaaa attcttggaa
    99001 caaaaattta ggcagaaagg tcgcaaaatt atacttggtg gtagatatat ggttgtcact
    99061 ataaccgaag gaggaattag cgagagaatc gttgatgtgg atgactcttg gttcaccatt
    99121 gccctctgcg tcgccaacgt tctttcttaa aatgtaccgg ttgaaaagaa ttttaatgtt
    99181 gaacttattc ctcgagtcta gataattatc gtctaattcg ttattagtca ccgcattgta
    99241 atgattcatt tcgaaacttt cgggcccttt cttccgtttg aacgtaaagg catttttgag
    99301 accattacca aacctagcaa ataaaccggg aggcttgact gctcgtaggg attgtggttg
    99361 atatgcatct gagtcgaatc tattggcatt ccaagacgtt tggtcgtcat ggttattgct
    99421 cataaataga ttttcatgga catcattttc aatgttatca tcatcagcgt ctaagtcgat
    99481 agtctcttcg ggaagtacat gacttggtgg tatataattc gcgttcgcat gtgagttggt
    99541 gacctttgaa cgggatccag aatgagaagt cgtgtcgtct aagaagtcaa tatcgaaaag
    99601 cgtgtcgtcc tccccaggtt tcctctttgg gggggtttct ctgtcgtcat tcatggtaaa
    99661 atcagggaat gaaagaacct accagtaaat tattgcttgg cgctaacctc tatttggcgt
    99721 tactggcttc ttgttgcact attcccctta gaattgccaa caattgttga ttatatgttt
    99781 cttcaactta gtggcattaa acagatttgg gttttctggc aaaaaaagcc aatcacgtga
    99841 tcaggaagat ttcagtgatt tacgcttcaa ataaccttta cctcaataat cccgtaatag
    99901 taagcttcta atagtaagct tctaatttgc aatgttatta gcccaacagc tactaaaggt
    99961 attatttttt ttttttgata agaaatttaa gtgttacaga atgggccatc ttacaaaaat
   100021 aatagtcttt atgtattttt atatatgtaa aagaattgaa atattttata actggttgtt
   100081 attatggtac agtgcgctgc ccaatccacg tggaaaaatc ctgttcattc aataatagaa
   100141 actgaaatca tgtaatgttg cgtagtatag tgcgtgagct tattgtgcca cttcttgctc
   100201 agcattttga acttcgtgtt cctcctcgta ttcgatttcg actttaggac gtttagtttt
   100261 ggcactagtt cccttcttac gtctcttggc tgaattctta ttttcttcat cactatcgct
   100321 gtcgctctcg ctttcactgt cgctttcgct ttcactggcg ctggaagctt ctctgtcaga
   100381 gtcagctaac cacttttcta agtcatccac gtcaacgtat tcaccttcgc catcatctgc
   100441 aacgtattca acttccccat catcactttc ctcttcttca tcccagtctt cttcctcgtc
   100501 ctgagaattc tcctcttcca tttgacccat tatcttcttc cagacctttt cgtcaacatt
   100561 taatggttta tcaccgtaag caccactctt taatctgtcc atcaattctt tttcgatggc
   100621 tttttcaatc ttggcagcta ccaatgcctt tctctccctg ttttgttctc ttcttttgac
   100681 ctttggtgct acaccaacgt agtgtctctc ctcctccctt aatgctaaac gtctctctgt
   100741 tatcatgacc tgcgtcaatt ttgtaaatct ctgtttacac ttatgacgga aaaacttgct
   100801 ccaatgtagt aggtgttcgt cgatctgttg taaagccttc gtgtaatttt tggatagttt
   100861 gattctttcc cataacttgg caggagtgtg cgctctttca ggcgtcttca tatacaagta
   100921 cagtttccca ttgtcacact tcactgttgc atacttggag ttggcaagtg ggcatgattg
   100981 ccttgtacac aacccagtga cgttatactc atttctgcaa aaattttgac cattaggtgc
   101041 cttaattcta tgagagcaga aactttgatt aatcacttgc caaacaattt cgtcggacat
   101101 atcctcgttg tattctaacc gttgtagtta tgtactgaag agaacactgt caaaagaaag
   101161 aactaagcaa tgcaatatct gcctctatac caatcacttt ttcatttttt ttcaaaagct
   101221 catcggaaaa tttttacaaa aaaaaaaaaa aaaagtttaa ttaccctact gcattttgat
   101281 aatctgaaca taatgagcta atgaaagcaa ttctcattta aaaacaagta ttctctctta
   101341 ttgaagtatg cattatctat cattataaat tcttttattc tgttcgagtc catgttttta
   101401 aaaaaaaaac atgtatgtat gctccatcta tatatgctcc atctgtatat tttatatgca
   101461 aagtttttta caagaggaat ttgggaactg gaggaaagtg gcacaatacc tcatgtggat
   101521 agttcattaa tctcttcttg tgttaatgtg ctaatataaa cacacttact cagcaattcg
   101581 tggttaactt tgaaagtgta aaacttggac cattgaaccc tttgaatgaa attcttgact
   101641 atttgaacgt tcgtatcgaa tttattgtaa ttcactactt tatcttctaa gatccagtct
   101701 ttcttctctg cgtttgctga taggtccgaa agatatacga cgatgaaagg gacgcaaccc
   101761 accagtggat tcacagagtt aagtagattt cttattgtag aataattcct gtctagcgag
   101821 ggaatcttct ttagctcttc ccaagtcagt aagtcgcctg gttcaatcag acgccatgca
   101881 tcagtgaatt tttgaacaac tgaagaactt aaggctagaa tgatttccat caatgtgtta
   101941 aagttctgaa atgtcctgca gtggtctgca acgtgtataa acctttgaat gacatttctt
   102001 ttcattttgc tgctcttggt aagaagtatt tctgatataa tccaatccac agttaagtta
   102061 aatctggata tagctaaatc aatgccagat aaggtctcgt tccttactag tagttgcaac
   102121 caacttataa cttgtgggcc ttcatgcttc atctttaaat ctaataaatc tttccagtct
   102181 atttctccta aaatttcctt ctctatcaag gtcatttgtt gcgctacaga cagggaatcg
   102241 tacattagta taaatggaac gtgactttca ttattagaaa tcattaatct cgaatcgtga
   102301 atcctgtatt gaccgattaa ttcctggatt tgcgccgctt gcacagcaac atcaacatta
   102361 gctgacacgt ctattttttc aggagaggag gaagtaaagc cttccttctc ggattgatct
   102421 ggagtaaagg ggatattcat tatagtttgt ctccttcttt ctattaataa cgattttctt
   102481 ttttctgcgg ggctattttg gaatgacggc aagttgttaa ggtttagcat ttccacttca
   102541 tctgctaact tgctcgtttt aattccaata gcgtcactac tcttggtgtt ctctggtttt
   102601 tcgggaattt tctcgtatgt accttccagt ttcattaatg ccacggttat tggatcgtca
   102661 ttaattgaat catcgagcat attagcaatt tcatttaaat ttttcttatt caaggagcct
   102721 gtaaaagccg actcagagtt tgctctccgt gtgttccggg cactagatgt gtcattaatg
   102781 tcgatatcgt ccattgtcaa tacacttcct gatatgttac tattagtttc actctcgttc
   102841 ttcagaaatt tacttttcag ctcttcaacg tttttcattg gagaagcaac gtcaatgcta
   102901 ccgtcatctg gtgaaaaaaa atacttgttg tttttcgcat gggtacttgg actttctagg
   102961 tcattattgg aatcgcttaa atcaattgtt tttaactcat gcaatgaaga agtatttgag
   103021 attatatctt gattacccct ttgatattct tctctcaaat ttattatcct ttggtgtggc
   103081 actggtaaat ctctggacgt ttcgaaagtt tcaactgtgc taccagtggt aatcgaattc
   103141 aaatcactta caacagattc tattgtgggt gctatggata atctgattct attggtttca
   103201 ctcacgctgg tcccgttggg aaattctctc tgtggatttt gagtttgttt tagaggacta
   103261 ttctgagcag attcaaaaag cttgctcgtt gagatactga taacggtgga cgatgtatca
   103321 gagtacaacg cgcttttttt attatattcc aggttgagag gttctatttc acttatttcc
   103381 tctataactg agtttgactt gttttgctca ggatctacta tggataactc tttggttggt
   103441 gttatggcaa tgctttgaac tcttgaaatg ctgatccttc cactagccgg tcttacaact
   103501 gcttgtttga tcttgtgatt gcaagatgaa tgtttttttc ttgtagttat atcataatta
   103561 ttggcttctg atgatgcatc gagtgagttg tccagctttt ttgtgctctc atattctgat
   103621 tcctgatttt ctttgttatc ataattcttt tcaaggccat ctatagtact ctttttctca
   103681 tctaaagact tggtatcttc aaatgtaaac tctcttagat ttaaaaatcc agtttttgtt
   103741 tttagagttg gactatctgt attattcacg atgtttctga cttttcttga ctttttcgtt
   103801 acagtatctc tgggtggaga gctggatgac aactcggaat cgtatgagta tgttattgat
   103861 tctgtgtctt ccctactatc gtttaaggga gacgattctt taagatcagg tagaacattt
   103921 ttcagaggcg aagaagtcat gcttttttgg gattgggaat gatttttcct ccttggtgtc
   103981 atatttgtaa tcgcttctga gttggtttta tcagtttcat ggaataacaa tctttgaggt
   104041 ccattctcgt ctgtacgtga agaactatta tctttatcaa agagcctcat actttctgct
   104101 gagtagctac cgtgcatttt attgtaatat gctgtcgtga gactttttac tttccttcgt
   104161 tgcagtgcat catacgaggg tgatggctgc atattcgatt cattgttctg cagttgcttg
   104221 tttaaagtat tagttaaaga gatgactgac tgagcaattg aacttacggt ttgatacaga
   104281 tccaaattgt ccatagcgct aaaattatca ttactcggtt taaagctatt ttgttgtaaa
   104341 atctttatat catgtatgtg ttcccgacgt tcacaatcaa cattaactgt aggacctcgg
   104401 ttgttattcg aatgtgtttg aactttttct atcagctggt tttgtaaatg cagtagggac
   104461 tccacttcat ctatggttct tgcacttagg atgtcaaatt tagaagaatc agagttaaga
   104521 aactcttcct cttcttcctt ggaagatttt ctattgagag atgatattga tacaacgtat
   104581 ttgacaaacg catccatttc aggtttctgg tttgctggtt taatagcact cataaatttt
   104641 ttatcattac tgctatcatg gcgattatgg tttttcatcc acttagctaa aagaccaata
   104701 gcgctgcgat gtaacacaga cattgaagat gtattagatc tactattact gttgctattg
   104761 ttatctagag atgatgtcgt cgatgtacct tgaagcgttc cgctttgttc atttaaatct
   104821 tcaggaatat ataaggaatt cagaataaat tcaacttttt tagccggtgt tggaggcatt
   104881 attttatcga ctgcatatga tgacgggtag tctacgcctt tcattagtgt ggatactaga
   104941 gtgacttttg acaagtggct gatcttttgt ttactatctg acatgtcctc gctttcatta
   105001 tcaactgaag gttctttcgc tattcggtgc ttcgagtaaa catttgatgt attatcggga
   105061 aataaaagca tagaagggct tctctggttt ttggaagaat ttgaagactg tagcttctcc
   105121 ggcagtctaa atacatcaga agttttatat aatgataaaa cgctttggtt acgaaaatca
   105181 ggactggcaa aactttgcct ggcgtaaatg ctcagtcggc ttcctctttt gtgtaggctt
   105241 tctagttgcg tgaaatcctt taacgaataa tgcagccatg catcaaagtc taatttatca
   105301 ggttcattta gttcaatatt ctcccaaacc aacttagaac aatgcaccca gttttttttt
   105361 cagattgatt atacagctgg aaattatttt tgggtactgt tcaatgtgtt tgtcgtttag
   105421 aaactcgatc aaccgaagtc ttaatgttat gttcggtaaa aaatcttgca caaaataatt
   105481 cagtatggaa tgcctcaaca acacaaacgt cctcacgagg gcaacttcac caattcgcct
   105541 tctcttagct tttgcagcat ttgttgtgat ctccctaata caccatcgaa atctatagat
   105601 gagtaagtcg tgtaagtctt gaggcgttat aaaattccta taaataagga aaaaatctgc
   105661 agatgcgttg tagtctacac cttccaaagg ggaagaaagg tgtacaatta acgcgggcag
   105721 gtctgcacta ttcactggtt tggatacaca atcgctttca tagctaataa catttgagga
   105781 tggagtcggg tagtaatctt tctggctaaa tatttccatg gttcagggta gcgaatcttt
   105841 gaatggctag aggctatgta aagcaaacaa aaaggttcgc gtaaatcaac gagcgaataa
   105901 cacgagtacg gttggggtgg gctaaagggt tcaagaaatt atcagtttct gtttacagtt
   105961 tttttttcat tgttgataaa aagatcaaga atttcattat tcgcgaaaat caaaatgcag
   106021 aaaggaaaaa atagaagggt aataaaacag catcggatcg caaagatgag taaggagaac
   106081 agcctggtta acaattaaag agtgtttatc gaaattcatt atatagtggt ttatatagac
   106141 cacttcttct gctggttgat atagaaattt tatttaattc ttgtttttta cttatgtact
   106201 tactacgatg atcttaattc atgcttcttg cttgtcggca atgtcccaag tggaaaacca
   106261 gtttaagtag cggaagttac tacttggtcc ctccatacca aatgatattg gggagaagta
   106321 ccagaagcaa ccaattacaa gtgccatgaa tccggcgtat aggacgaacc gcatgatacg
   106381 gccgcactta gatctggacc atttttgcaa accggcgtcg aaacagtacg ccaaaatgat
   106441 cagtgcaaaa tacaaggcag gcaagtaatg atgaacgtag gtgactctag acatgataac
   106501 gaatggcatg tagtgtaggc cccaagctag tagtgggtag aacccgccca ttaagaaaac
   106561 gttccagtta gatggatttc ttaggtccac atattgtctt tgccatctga tcagtaagat
   106621 aacgaccgtg gccatgaatg cgaggacggc aacactagaa gcccacgtgg aagctggggt
   106681 acccaatagg aagtattttg gattatcatc accccagcca catagtctca aacccacatt
   106741 caaagttggc cattgccatg ctgaggaagc taagtaatca aatttgtctg gatctggcac
   106801 caaagcgtta ttagtggcca tcatggctag atttaaatga atgaagtctt ttaagaagtt
   106861 ggtctttggg tattgaaaat cttcgggtct tggtggcaac ctttcatttt cgtgggtctc
   106921 gatgttccac caggtcctct tgtccctctt gaatgggttt ttcatgcaga caacctcttg
   106981 ttgtctgaaa ccccattcgg gcaaactgtt accggtttga gccaagtaac agcccatctc
   107041 caagttcttg atacggaaag aggtggtcaa tgtgtgcaac ttctcagggt cttcatctcc
   107101 tctttggtcc atgatctcaa taacccaatt gtctttgttg tcaccaacaa cattgtcacc
   107161 gtaaccagaa acctcccatt gtgtctttga cactggtgca gcaactgggt gggtgtgcaa
   107221 gtttctgccc gtgcttttgt gtaccaatct ataggaggta cctggcttca aatactcgat
   107281 gtcagtttcg ttttctgacc atgatggtaa gcctctttct ctgttgaaaa accattcgtt
   107341 gttagcatct ttgtaaccat aacaggttac ttgttgttgg ttggacccat ctggataagt
   107401 ttgtatatgt gagtgcaata gagatcctcc aagagcttgg tttttgatgg aaacaacgga
   107461 ggaacctaga gcaatgtcac gggggccttg tccgacgtca gaacccacta atcttgcttg
   107521 gaaaagagat ggcatgttag catcacctgt accagaatgc gataataggt caaaatgtat
   107581 tttgaagcac aataggaaaa tgcagaaggg gacgataata agaccaaata ttcttgccaa
   107641 ccagtggtta atataggttt tccatgacat ggatttatct gccaaaaagg tccataagtc
   107701 aatcacagta tagataccga ccatagtgat gataaataga cccaccattt tgacggaaat
   107761 agtgcaaccc aaagaaatac cagtgatcaa cagccatttc caccactttc tagagaacgg
   107821 cttggacctc tggttgtgga acataacaaa actaaagaac gatgcgacag tgaagaaaag
   107881 tagcatggag tccaaaagaa tgaacctgcc caaagtacta tacgagtttt caaacaaaac
   107941 caacacggtc atcagccaaa ctgttggtaa agaaaatcca atagctttgg cagtgaagta
   108001 ggccaatggc acacagagcg cggaaaatga cgcgttgaac agtctcattt taacataatc
   108061 caaatagtct gggtaaattt ccccagaagg gaagtcccaa gaaccgttgt agcctgccaa
   108121 ataaccagac aacccgacca gcatttttcc taggggagga tggacatcgt ggtaaaattc
   108181 gtgtctcaag taataagaac caaatttacc aaagtgcgcc tcatcccaaa caacatggtt
   108241 gttgatgccg attttgtaca tcctggtaaa caacgccaat gcagtaaaga tcaccggcat
   108301 tacaacggat tccaggcgta acagtgagct ttgtgcagcg ggcttttcct tcgagaaatc
   108361 ttccgcgtct ctctcatcag cgctcgaaag ttcctcactg acgctgatgg aagacgattc
   108421 tctttgtctc agtgtattct cttgcttaat gtgggcggca ttgtttttgc tgtacccggt
   108481 agacgaagac gaggacatga ttgctggacc acggttcgaa acagaatgac agtagcgatg
   108541 tggactaagc cggttctcct tggtaatgtt gttagtctcg agaaatgacc ttttttttac
   108601 cctcaaaaag aatgcaacac tattaataaa cagtacacga aacggatctt tccgtaagtt
   108661 ctttcgttct tttttttcgt attcttttct tatgtttttt ttttcagggc gacgtgtcca
   108721 ataatatgta tgtttgtcgc tatgtacgag atattattgc taagtgacag taaatcgtat
   108781 cacgactgta aatgatggcg tttcggtatg tacagtatct atctacctga taataaagtc
   108841 aattatgaag acgaatacgt agcttatgat gctgcccaga gctagtcctg tagaaacgaa
   108901 aatattagtg aatccaccgg ccgcttcctt ctcgtcgtcg ttgtccagtt gctctggcac
   108961 cttcatgaaa ctcatagaga tgacgtgccc gttggttacg ccgaaaagga actgcagtag
   109021 catgtaacac aagtcaacga ttacggagcc attgtgctct tcatcgccgc ttgaagagga
   109081 ggtgatggct gtgaacatca agaacagtgg tattgcggcc acccgcaaca atgagtagat
   109141 gaaggttttg cgtggcgtaa atttctggtc acggaacatg ggccagtcgg caatgactct
   109201 tccgtaaagg tcgcctaggt tccacagcgt gaatatgaga ggtatgtact gtgcgttgct
   109261 taaaggaagc cctgtcacgt aggtggcaga cgcaaataca ggaaaaacaa gagttacgac
   109321 aaacgtggtg aatatggaaa gaaccaggta ctttagtttg gcaaataaga cctcgaaagg
   109381 cacttttagt tggagttcct caccttcgtc gttgtcgtcg cgagtgccgt tggtgcggcg
   109441 gtggtcttca tcctccattt ggtcaatgcg gccaacaata cggatttcct cctcattgga
   109501 gcgcagagac cctaacaaca catcagtgat atgtccgtct tccacattcc aattctcgtt
   109561 cactttccga ctgattttgc tcacgctgaa catgaccaca caaatggtga ccacgagtgt
   109621 tgtggtaaaa aagtatagaa gaatcccgcc cgtagtagac acagaagagt tctcgatgaa
   109681 agctagggca aaaagcacta gggagggcag gacaccagca acggcttgcc ccaccatgac
   109741 accttgactg tactcggaac cgaagacgtt ggctatggcc atgataccat tctgtgtcat
   109801 ggctgtcccc atggaactga tcactacaag catcattata aacatgaaat tgaaccattt
   109861 aggtaaaagg aaatgcaaaa ttgtaaagaa gcacatgaca gtaaagacaa taatctccca
   109921 cacaagcccg tttatgaccc ttctcgagta tttgtactgt cttttggcca agtagatgtt
   109981 gaacagcatt gacgatatgg tagaaaagga catcatagag cttgtgaaga tctttgccca
   110041 aatggaggtg tctttgaaaa tatcgtgctt aaaatattgc gaggcactga ggatacagtt
   110101 ccacggccat aaaagaccta ttcctatggc gaaaaatgta atatatgaaa gatttttcaa
   110161 cttttttctt aacggcaatg tatccagtgg ttcggttgac acagattgct ctctttcaga
   110221 ataattatcg ccttcttcat ctgagtgctc gttgttctct gattcatgtt cttctccaga
   110281 gcgtgatatc tcctctgaat gcgtatcggc cagtgcaggc tctggcaccg caaggattgg
   110341 cttcttgatg gtatcagtgt ccgcactagt actcattttt gcaatctggt atgctttctt
   110401 gcgtttgatg ataagctgtc gccgtaacgt aaatcattca tcctttccta tgatttttta
   110461 agtcaatttt tttttctttt tcgggaaatt aattctgttt ttggcattaa taacaacaag
   110521 aagaattaag gattcgttat agaatacaag attcttggtt tggttaaata attttggctc
   110581 tcttaaatat tataaaaaga tacttaagta agaaagaaac aggacgaaaa agatacgcaa
   110641 aagagagaga gagagagaga gaaaaaaaag atgagaaaaa aaagtataac gtgaaggctt
   110701 tatgggaagt gcggtgagat tgggatcgtt tcaattttat aatgaggtag tgtacagaga
   110761 ggagggaggg agtgggatga aagtgtgcgg tttatacttt cttactgcct gtgtttgtct
   110821 tcataaattc aaatcttgct aacaatggta tatggtcact ggggaatttg tcgttgggga
   110881 acccgataaa cttactcacg tattcagggt ccacttcacc caatagccca cgcaccctta
   110941 gagcatgtgt agaaaaccat atatagtcga taacatctgt gaatgacggt gtgaaattgg
   111001 tgaatggtag ttctccgata caattataac ttgatttgag agccaagtta tgtgagaaat
   111061 ttttctccga catgtaaccg aaatctctac catttccctc ttgatgtatt tggacacggc
   111121 ctgtatttat caattcgtat acggcggagt tgatgtatga attgaagtca ccacaaatga
   111181 gcacaggaaa tttcttaatg tcctgtctaa aattgtgcga tgtctcctcc tttagcagcg
   111241 tttccagatg atctaacagg acacctactt ggaatgtctt gacatcatta aattttggat
   111301 cccagtgcaa atgcgtggtg accgcccata tggtgtcgcc actaggaatg tgttgtagct
   111361 ttaagaacag tgcaacgttg tctttgttca ttgcacggtt taaataatct tcagttcttt
   111421 ggaacttctt gtgtttcatc caagcaccgc tgaaatccat ggcgtctttg gtgatcaact
   111481 tgaattggtc ccttttgaaa aaaatgcaac acccgtccac tttcttggag tccttggaat
   111541 gcatggtctt ggctcttgcc tttgcatgga agatgcctgt ataaccgtgc ttgtccaata
   111601 ggggcaccca atactcttca aaagtcttag actccacttc ttgtaaacac aacagatcac
   111661 tgtcgtacga gagaatctgc tcctttaatt tattgcgcct gtaatcccaa cttaacgccc
   111721 acgacggtgt gtaacggtac atttttgggg tggcatagtg ttgacataag gtgttgtagg
   111781 ataagacggt gaacgtcctc ttggctaaat cggtggccag atgctcagtg gattgctgca
   111841 aagaatcgta ctccctctgt ggttccccat cggtattgat ttcgatgaac ctacgttcat
   111901 gcggtaaggg aatctctggt ctgttgtccc ttaggtagaa aatcaatccc gtgacagatt
   111961 tttctgtaag gatctttaaa aactgttttt ctaaggggtt tccttctaca ccaagaaact
   112021 gaaggttaca caggttccca aactcccatg gtaatgtggt gaccatgtta tcaaaaaagt
   112081 agaagtattt caattggaaa catgagccta gttccgctgg tagagatgtt aacctattat
   112141 gcgacaggtc caaaacgcgt aggttgctta ggttcttgat ctccgctggc agttccgtga
   112201 ggctattgcc attcaaatat agtctcgtta gaaaatcgta cttgaagatg ttggcgctga
   112261 tattgaagat ttgcaagttg gacaaatcta gcgcgtgcca taattggtcg tcgtatttcg
   112321 agtccttggg catgaccatt ctgttttcaa tgtcgtcatc ttcgtcgatg ctgtactgag
   112381 acagtttctt gtgttgtaag agcgcctggt tggcttcgtc cttgccatta gcaaacagct
   112441 ctatcttggg agtcaatggt gtagaaactg cactgttagt tgccgtgcct gagggagtgc
   112501 tatctcccgt aggttgttgt ttctttgctg tcttgctgtc ggtgagagtg tcggccattt
   112561 ccatcaaggc ttgctttgtg cagtctacca gtgatttgga ggcttctgca atgtgagatt
   112621 gctggaaatc ggtgggctgc aaagctggtg gtgcagcctg aggtccgggg ccaaatgggc
   112681 ccgggacctg ctgctgtgcc tgttgctgcg cttgttgctg agcttgctga gcctgttgtg
   112741 tagccaaata cttcttcata gcgttttgtc tagcataaat gttgggttgc cccagagatt
   112801 gtgcggacac tgcagccaga tgcaattgaa gcttccagat cggattgttt agtaaagaag
   112861 ggtcatccaa gtgcgggtgt aataaagggt tactggcgtt cacattgatg ttcacaggcg
   112921 taccaacggt aggaaccatc cctatagaat ttactgcggc tgtggaggca ttcatcatca
   112981 ccccgcttcc accgccgttg ttgttgttgt tgttgttgtt gttattgttg ttattgttgt
   113041 tatccatgtt catattgagc atgttcgcgt tcccattagc caattggtcg agcaactggc
   113101 gcgagttgtt gttgctggaa gtgtgtacat cgctgttgtt catgagtccc ggtggaggta
   113161 tcccggtgag ctggttcatg tgtagctgct gctgtagagc gtttggtgta ccctttccta
   113221 gtagcccggc atgctgctgt tgctgctgtt gctgttgctg ctgcgggccc acattagggt
   113281 agcctagtaa agaagggtcg ttcattagcg gtagtttgca gggataacgt cagtcggagt
   113341 tcccttgctg gtgtccctta tgctgtgccc ttgtgcttga gaaccttctc taaggtggaa
   113401 actttttcaa attttttcgt tgttggcccg tttttcgcaa gtacgggcga taacaaaagg
   113461 cctaaacggc tactttacct ttgagatcta ccacgatgag aattaatgct gaatggacat
   113521 ctatgtatat gatagtgggt atatagttac ttatcagtgc tagagcacga tccacgtggt
   113581 ggcacatccg ccaaacacgc gaggttttcc agagtattgg cccacgagct gcagtccagg
   113641 ctgggagccc ttttgcgggc cgcagttgcc atgctctccc cagccccagc agtatacatt
   113701 gtaacagtga gacttgcctt cttgattagc agtagttaga ataccgtgct cactcccggt
   113761 tgcaacaccg acaataggga agtctaggcg ctcttgcggg aagagttggg aatgtgtgcc
   113821 cctaccaaac gactctaccg tattgaggcg cgcattccac aggtggatcg aggtccacat
   113881 gcacagtacc actagattgt gtcttttttg ctgttgtttg agctcgaacc cagtgggcag
   113941 gcgaccggat gcgtgcacta tgcggccgcc ctcgtccact atgaccatga agtccttgcc
   114001 catggccacg tagtctacgg ccacagaccc ggtatcgtac accaatacgg gctctttcag
   114061 tgatcgggat ttgggctctt gcaattgaca ctttgtgttg ctgccccagc cgtatactcg
   114121 ggtgccttgc accaccacaa agttctggaa acatccgtat actgcgatgc gctcatcgtt
   114181 ggaattcaat ggcacatgtt gctgagtgaa ctcgtagcaa ccgcctcctc tctgccatac
   114241 acggccatca gcatccacaa taactgtcgt gtcccagccg cacgccacat ccaccacggg
   114301 tgccggtact tccacgggcc tccagtcatg cacctgccgc agtgcttgcg cactatccag
   114361 ttctccccgt ctgttatctc cacatcctac cagattcccg tcatttgtca gcatcacgct
   114421 gtggttccca ccgcacgcta tcttcctgac tattgctcca tcatctcctg gcacagacct
   114481 ctgtggggta tccatatcct catcgtgccc cagtcccagt tgcctttgcc cattagaccc
   114541 aaacgcatac acacaactca tcgatacaag cctgttatag cctttaatga tcacattcca
   114601 tcacttgcgc tttggatctg cctgcattat caaggctcaa acggctgcgt tacccccgtc
   114661 gccgcgaaat ttttcataat ttttcacttt gtaggattaa aagagatcat gagcccatct
   114721 cgcaatgcaa cacgtaactt aaatcagtac tggcgtgtgc tatagtgctc tatattcgag
   114781 tttgttgcta ctggtggaca cccgactatc tacagtaagg aacgtaaaca agaaaaagag
   114841 agaaaatacg ctatagttga aaacatgagt ggttcgcatt caaatgatga ggatgacgta
   114901 gtgcaagtgc ccgagacgtc ctctcccacc aaggtagcat cgtcgtctcc cttaaagcct
   114961 acttcgccaa cagttccgga tgcaagtgtg gcgtctttga gaagcaggtt tactttcaag
   115021 ccttcagatc ccagcgaagg agctcatact tcgaagccgc tcccatctgg gagtcctgag
   115081 gtagcactgg ttaaccttgc gagagagttc cccgatttct ctcaaactct ggtgcaggct
   115141 gttttcaaat ctaactcttt taacttacag tctgccaggg aacgtcttac aagattgagg
   115201 cagcaaagac aaaattggac atggaacaag aacgcatctc ccaagaagtc agaaaccccg
   115261 ccacctgtca agaagtcatt accactggca aacacaggcc gtttatcatc tatccatggc
   115321 aatatcaaca acaaatcctc caagattacc gtggccaaac agaaaacgtc catttttgac
   115381 cgttactcaa acgtcatcaa ccagaaacaa tacacttttg agctgccaac taacttgaat
   115441 atagactcgg aggcactgag caagttgccc gtgaactaca acaaaaagag aaggctggta
   115501 agggcagatc agcatccaat tggcaagtct tatgagtcat ccgctacaca attaggttct
   115561 gcaagagaga aactactggc gaaccgcaaa tacggtcgtc atgcaaacga caacgatgaa
   115621 gaggaggaag agagtatgat gacggacgat gacgatgcaa gtggcgacga ctacacagaa
   115681 tccacgccgc agataaatct ggatgaacaa gttttacagt ttattaatga ctctgatatt
   115741 gtcgatctct cggacctctc agataccacg atgcataagg ctcaactcat agcctcacat
   115801 aggccatatt cttctttaaa tgcctttgta aacacaaatt tcaatgataa ggacactgag
   115861 gagaacgcat cgaacaagag aaaaagacgt gcggctgcat ccgccaatga gagtgagagg
   115921 ctgctcgata aaatcaccca aagtataaga ggttacaatg caattgagtc tgtgatcaag
   115981 aaatgttctt cctacggtga tttggtcact tcgcaaatga agaaatgggg tgtgcaagtg
   116041 gaaggcgata actctgagtt ggacctgatg aaccttgggg aagacgatga cgacgacaat
   116101 gatgatggca ataacgataa taataatagc aacaataaca ataccgctgg cgcagacgcc
   116161 actagcaagg aaaaagaaga tacaaaggcc gtagtggaag gttttgatga aactagcgca
   116221 gaacctactc cagcaccagc accagcacca gtggaaagag aaacaaaacg aattagaaac
   116281 acaactaagc caaaagtggt cgaagatgaa gatgacgatg tagatttgga ggcaatcgat
   116341 gacgaattgc cgcagtctga gcatgaagat gatgactatg aagaggagga cgaagactat
   116401 aacgatgagg aagaagatgt ggaatatgat gatggtgacg atgatgacga tgatgacgat
   116461 gaatttgtcg ctaccagaaa aaacacacac gtgatctcca ccacgagcag aaatggccgt
   116521 aaacctattg tcaagttctt caagggcaaa cccagactgt taagcccgga aatttcacta
   116581 aaagactacc aacaaacggg tataaactgg ttgaatctgc tataccaaaa caagatgtca
   116641 tgtatccttg cagacgacat gggtctaggt aaaacatgtc aagtcatttc atttttcgca
   116701 tatttgaaac aaataaacga accgggtcct cacttggttg ttgtgccatc atcgacgcta
   116761 gaaaattggt taagggagtt ccagaaattc gcacctgctt tgaagattga accctactat
   116821 ggctctttac aagaaaggga agaattgcgt gatatcctgg aaaggaacgc tgggaaatat
   116881 gatgttatcg tgaccacgta taacttggct gcaggtaata aatacgacgt ttcgtttttg
   116941 aaaaatagaa acttcaatgt tgtggtttat gatgaaggtc atatgttgaa aaattccact
   117001 tcagagagat ttgccaaact gatgaaaatt cgtgccaatt tccgcctttt attaactggt
   117061 acgccattac aaaataactt gaaggaacta atgtcgctgt tggaatttat catgccaaat
   117121 cttttcattt ccaaaaagga atcatttgac gcaatcttca aacaacgtgc caagaccaca
   117181 gacgataaca aaaatcacaa cccgctatta gcgcaagaag ccattacaag agctaaaacg
   117241 atgatgaagc catttatttt gagaagacgt aaggatcaag tgttgaaaca tttgccacca
   117301 aagcacacgc atattcagta ttgtgaattg aacgcaatac aaaaaaaaat atatgataag
   117361 gaaatacaaa tcgtgttaga acataagaga atgattaaag atggcgaatt gccaaaagat
   117421 gcaaaagaaa agtctaaatt acaatcttca agttccaaaa atttaataat ggcattgcga
   117481 aaggcctctc tgcatccact tttgttcaga aatatctata atgataaaat catcactaaa
   117541 atgagtgatg ccatattgga tgaacctgct tatgctgaaa acggtaacaa agagtatatt
   117601 aaggaagata tgagctatat gacggatttt gagttgcaca aactatgctg caatttcccg
   117661 aacacgttat ccaaatacca acttcataat gacgagtgga tgcaatctgg gaagatagac
   117721 gctttgaaaa aattgctgaa aacaatcatt gttgacaaac aggaaaaggt gctgatattt
   117781 tccttattca ctcaagtcct ggatattcta gagatggttt tgtccacctt agattataaa
   117841 tttttaagat tagatggttc cacgcaagtg aatgatagac aactactaat agataagttt
   117901 tatgaagata aggatattcc cattttcatc ttatcaacaa aggcaggtgg attcggtatt
   117961 aatttggtgt gcgcaaataa tgttattata ttcgatcaaa gttttaaccc acatgatgac
   118021 agacaagctg ctgatagggc acatcgtgtg ggacaaacaa aggaagttaa tataaccact
   118081 ttaattacta aggattccat agaggaaaag attcatcaac tggccaaaaa taaactagct
   118141 ttagattcgt atatcagtga agataaaaaa atctcaagat gtgttggaaa gtaaagttag
   118201 tgatatgttg gaggatataa tttatgatga aaactcgaaa ccgaagggaa ccaaagaata
   118261 aataaataaa aatatagtaa aaaagtaaat agataagcag aaaataaacc aaaaaaataa
   118321 catatttatt ttcttctgcg tgaacgcacc atgtggaaaa agagagttga tagaacaaag
   118381 gacaaagaaa tttagaacgg taaaaatatt ttctagagta taatatacat atatgtgtat
   118441 atatacatag gttagtatgt atagctaggt aattttaatc tggggagaga aatggtgaac
   118501 ttttttcaat ttattgattc ggttgttgat tgatatcttg tggtgctgct tcaatttcag
   118561 cttgagtttc tactaaattt tcagggacca ttggatgatc aaggttaaat aaaacgctac
   118621 caatagtatt tgtagaaatg gcaaagcccg ctaaaatggg cacggactca atcaaaccgg
   118681 ccaagaaacc aaatgaggca tattggccag cgtggagata aatattttca cgtctttgta
   118741 tgttgtcgaa attttgtaaa cgtaaaactt tcgtgaagta aatttgagtg atgaaaggag
   118801 aaattaaaat atgaaaaagg attggtccaa taagtgggaa aaaagatata accaacagca
   118861 caaaaagaac cgacaggcct aacatgtact tgaccaactt gaatgggaaa tagtaagccc
   118921 agaaatatat cgagttaata ggtgcatagt acttgattgg tttgacttca ctcaaattct
   118981 cctctaaacc attcttctct aagcacacct ccactaaatg attattaaaa tgactgagtc
   119041 tcataaacaa taaagtgaaa acatttgctt gcaaaaagga atgaaaaatg gcaatgaaaa
   119101 gcccaatagg gcccagcaca atcaaaaaag ctgtgtacat tggcgtaatt gtagcccaat
   119161 acacaaagct taccagggca aacattatca agtaactcga taatatacct aacatagtcg
   119221 ttgagtaact gctcttattg gtgttgaact ctaaaaaccc tttgaacggg tacatgaatg
   119281 cacctcctgt gaatgcatct ttgaaaaagt tcattagcac gtatctggta cggctcataa
   119341 ctttgctgaa gtgcttcttg taaactttat ccaagtactg attgaagggg atgttgacat
   119401 atggcagttt ttcatacgat tggcctccgc caaacttgta caccaaacca ccaatacctg
   119461 ccagcgctaa tgaacctgta aaactcattt cctgttgttg ttattgtttg tataatgtac
   119521 ctttgttccc tacactataa caacacttat tcgtggcaag aacgaaaata aaaaatgatt
   119581 tgaaacttcc ttttccacat ctatatctat atatatatgt atatgtataa tacttattac
   119641 tatgatatta ttccatgtgt cacaaaacca gaaagatccc gtcgtattat tgagtcacgt
   119701 gctttattcc atggcgggta ataaatatta aaacaagggt tttttaagta aatgattaca
   119761 tgctaaggaa gtggtgaata agatttggca aggggcaggt cgctaaccac aacatagcat
   119821 tcgttgaaaa ggaaatcaac gttacaaagt gcagtttttt gtattatttt cctattatcc
   119881 tcttcttttc ctttgtttca ggcgtcgttg cacctttttg ctatacaaaa gctcataaaa
   119941 gattagaaac cccggatatc gtcacaacag cggtatatta tagttatttt gcatcttttt
   120001 ggtaagtcag aaattagaaa cagtagctta ccaattgagt gaaagtttcc gttcgtcatc
   120061 tccctctttt gttttttttc acctttgttt ttctgtttct tctatttttg ttttgttttg
   120121 ttttgttttg ttctctccct aatttgcata taggtaaaca tcaaagaagt aatgccctac
   120181 atcggtgctt ccaacctctc agaacattca tttgttaatt tgaaggaaaa acatgcgatt
   120241 acacataaag gtacgagcag ttctgtagca tctttgcaga caccaccgag ccccgatcaa
   120301 gagaaccata ttgacaatga attagaaaat tacgatacgt ctttaagtga cgtttcaacc
   120361 ccgaataaaa aggaaggtga tgagttcgag caaagtttaa gagatacatt tgcgagcttt
   120421 cggaagacta aacccccacc tcctttagat tttgaacaac caagacttcc ttcgacagct
   120481 tcttcatccg ttgattcaac cgtatcatcg cccttaacgg atgaagacat aaaggagtta
   120541 gagtttcttc cgaatgaatc aactcattct tattcgtaca atccactttc gccaaattcc
   120601 ctggcagtca gattgaggat tttgaagaga tcattggaaa tcataataca aaacccaagt
   120661 atgctactgg agcctactcc agatgatttg cctcctttga aagagtttgc gggccgtagg
   120721 agcagtttac caaggacatc ggcttctgca aaccatttaa tgaacagaaa taagagccag
   120781 atttggaaca ctacttccgc tactttaaat gcatttgtaa ataatacctc ttcctcctca
   120841 gcagcatctt ctgctttatc taacaaaaaa ccgggcaccc cagttttccc taatttggat
   120901 ccaacacatt ctcaaacatt ccatagagcc aactcgttgg cttatttacc ttccatctta
   120961 cctgagcaag atccgctgct caaacataat aattctttat ttcgtggcga ctatggaaac
   121021 aacataagtc ctgaaaggcc aagttttaga caacccttca aggatcaaac tagcaatctc
   121081 cgcaatagca gtttactcaa tgagagggca tatcaggaag atgaaacttt tttaccgcac
   121141 catggaccct ctatggatct attgaatgaa caaagagcga acttgaaaag tcttctgaat
   121201 ttattaaacg aaacactgga gaaaaatact tccgagagag cttcggatct tcatatgata
   121261 tcgttgttca atttgaataa actaatgctt ggagatccca agaaaaataa ttcagaacgc
   121321 gataaaagaa ctgaaaagct taaaaagatt ttgctggata gtcttgcaga accattcttt
   121381 gagcactata attttattgg agataatccg atcgcagata cagatgaact aaaggaggaa
   121441 attgatgaat ttacaggttc tggagatacg acagcgataa cagatatacg gccccaacag
   121501 gactatggcc gcatattgag gacattcact tctaccaaaa attccgcccc acaggcaatt
   121561 tttacatgta gtcaggaaga cccttggcaa ttcagagctg cgaatgatct agcgtgctta
   121621 gtattcggta tctcacagaa tgccattcgc gctttaacct tgatggattt aattcacacc
   121681 gatagcagaa attttgtttt acacaaatta ctttctacgg agggtcaaga aatggttttc
   121741 acaggcgaaa tcattggtat agttcaacca gaaacactca gctcatccaa agtagtatgg
   121801 gcatcgtttt gggcaaaaag gaaaaacggc ttattagttt gtgttttcga aaaggttcct
   121861 tgcgattatg ttgatgtact tttgaacctg gatgattttg gggccgagaa tattgtagac
   121921 aaatgtgagt tattatcaga tggacccaca ttgtcttcct cttctacatt atcgctacct
   121981 aagatggctt cttcaccaac tggtagtaaa ttagagtatt cgttggagag gaaaatcctg
   122041 gaaaagagtt atactaagcc tacttcaaca gagaatcgca acggcgatga aaaccaactt
   122101 gatggagata gtcattctga accatcgctg tcatcatcgc cagtaaggtc gaagaaaagt
   122161 gtaaagttcg caaatgatat taaagacgtc aagagtataa gccaatcgtt agccaaatta
   122221 atggatgatg tgaggaatgg ggttgtattt gatcccgatg acgacctttt gcctatgccc
   122281 atcaaagttt gcaaccacat taatgaaaca agatatttta ctctaaatca tctatcttat
   122341 aatatcccat gcgcggtttc ctccactgtg ttggaggatg agctgaaatt aaagattcac
   122401 agtttacctt accaggcggg tttgtttatt gtggattcgc atactttaga tattgtaagt
   122461 tccaataaat ctattttaaa aaacatgttt ggttatcatt ttgctgagct ggtgggaaaa
   122521 tccattactg aaataattcc ttctttccca aaattcctcc aatttataaa tgacaaatat
   122581 cctgcgttgg atatcacact ccataaaaat aaaggtttgg tattaacaga acattttttt
   122641 aggaaaattc aggcagagat tatgggtgat cgtaaaagct tttatacgtc ggtgggtatt
   122701 gatggccttc atagggatgg ctgtgaaatc aaaattgatt tccagctgcg tgtcatgaat
   122761 tctaaagtga ttttgctttg ggttacacat tcgagagacg tggtatttga agaatataat
   122821 acaaatccat ctcaattgaa gatgctgaag gagagtgaat taagtttaat gagcagtgca
   122881 agtagttctg ccagctcttc caaaaaatct tcgtctagga tatccaccgg gacattaaag
   122941 gacatgagta atctgtcaac atatgaggat ttggcccacc gaacgaataa gcttaagtat
   123001 gaaatcggag atgattctag agcacattct caatctactt tgtccgagca ggaacaagtt
   123061 cccctggaaa acgataagga cagtggcgag atgatgcttg cagaccccga aatgaagcac
   123121 aagttagaat tggccagaat ttactcaaga gataaatctc aatttgtgaa agaaggaaat
   123181 tttaaagttg acgaaaattt gattattagc aaaatttcac tttccccaag cactgaatcc
   123241 ttagcagatt ctaaaagttc tgggaaaggg ctttctccac ttgaagagga aaagctaatt
   123301 gacgaaaacg ctacagaaaa cggattagcg ggatcaccta aagacgaaga cggaatcata
   123361 atgactaaca agcgaggaaa ccaacctgtt agtactttcc tacgcacccc cgaaaagaac
   123421 atcggtgctc aaaagcatgt taagaagttt tcggacttcg taagtctgca aaaaatgggt
   123481 gaaggtgcat atggtaaggt caacctatgt attcataaga agaataggta tattgtggtg
   123541 attaagatga tttttaaaga aagaatcctt gtagatacat gggttagaga taggaaatta
   123601 ggcactatac cttctgagat ccaaattatg gccacgttga acaaaaaacc acatgagaat
   123661 attttacggt tactggattt ttttgaagac gacgattact attatatcga aactcccgta
   123721 catggtgaaa caggatgtat agatcttttc gatctaattg aatttaaaac caacatgacc
   123781 gaatttgaag caaaattgat attcaagcag gttgtagcgg gaataaaaca tctacacgac
   123841 cagggtattg ttcacagaga tatcaaggat gagaatgtta tcgtagattc taaaggcttt
   123901 gttaagatta ttgattttgg atctgctgcg tatgtcaaaa gcggaccatt tgatgttttt
   123961 gttgggacaa tagattatgc tgcccctgaa gtcttaggag gaaaccctta tgagggccaa
   124021 ccacaggata tttgggctat tggtattcta ttgtatacgg tggtcttcaa agaaaacccc
   124081 ttctacaata tagatgaaat attagaaggc gacctgaaat tcaataatgc agaggaagtt
   124141 agtgaagatt gcattgagtt aatcaagagt attttgaacc gttgcgtacc gaagagaccc
   124201 accattgacg acataaataa cgacaaatgg ttggttattt gaaggattaa tgatcattct
   124261 aggacattag taattggaaa agaaaatgca aaaaaatatc cagtagaaac aatgcttggt
   124321 atgtcgttct tcttactttc ttcagtaatg agttggtagt tttctctatt taaatatgaa
   124381 taaatcaata tgtactttct ttctttaatc aaaatgttaa tatgataaaa atacagcatc
   124441 caaagcagtt aatcaagact taaatataaa aaatttacat atttagaaaa caaagatagg
   124501 gtaaatattg aaattacata gtaaaccata ccttaaaagc agaaatactg ataccacatg
   124561 aactattgat caatactact gctattctct tcctaatgca aagagcttat taccattatt
   124621 aaatcactac agacgataat acccggaatg ccctttttgc agggaaagcg aaaaaggtga
   124681 aagagttaac aggagaaagt gttagggaac taagttacga aggaaggcag atagcaacaa
   124741 tactaacgtg gaacttattt cgacgactat aacaactggt atctgattat cgaagaataa
   124801 ttgagtggtc agaaaggagc gaaatatgtc tggagcaaga tcaacaacgg caggtgccgt
   124861 gccctcggca gcaacaacat caacaacatc aacaacgtca aactctaagg actcagactc
   124921 taacgagtca ttatatccct tggctctgct tatggatgag ttaaaacatg atgatattgc
   124981 taatagggta gaagccatga aaaaactaga taccatcgcg ttggcactcg gtcccgaaag
   125041 aacaagaaac gagttgattc cctttttaac ggaagttgca caagatgatg aagatgaggt
   125101 gtttgccgtt ttagccgaac agttaggaaa atttgtcccc tacattggcg gtcctcaata
   125161 cgccacaatc ctattaccag ttttggaaat tttggcatct gcagaagaaa ctttggttag
   125221 agaaaaggcc gtagattctc tgaataacgt ggcccaagaa ctttctcaag aacaattatt
   125281 tagtgacttc gtccctttaa ttgaacattt agctactgca gattggtttt cttcaaaagt
   125341 ttctgcttgt ggtcttttca agtctgttat tgttagaatc aaagatgatt cattgagaaa
   125401 gaatatcctg gctttatact tacaactcgc tcaagatgat actccaatgg tgaaaagggc
   125461 cgtcggtaaa aacctgccca tcttgatcga tctgttgact caaaatttgg gattatctac
   125521 agacgaagat tgggattaca tttctaacat tttccagaaa atcattaacg ataatcaaga
   125581 ttctgtcaag tttctggcag ttgattgttt aatttccatc ttgaaatttt ttaacgctaa
   125641 aggtgatgag tctcacactc aagatttatt gaactctgct gtcaaattaa ttggtgacga
   125701 agcgtggagg gtacgttaca tggctgccga tagattttca gatttagcct cgcaattcag
   125761 ttccaaccaa gcatatatcg atgaattagt acaaccattt ttgaaccttt gtgaggacaa
   125821 cgagggagat gttagggaag ctgtggctaa acaagtttct gggtttgcca agttcctaaa
   125881 tgatccttca attatattga ataagatctt acctgctgtg cagaatttga gtatggacga
   125941 aagtgaaaca gtgagatctg ctttggcttc taagattaca aatattgtat tactgttgaa
   126001 taaagatcaa gtcattaaca attttcttcc gattttactg aatatgctaa gagatgagtt
   126061 ccctgacgtt cgtttaaata tcattgccag cttgaaggtt gtcaatgacg taataggaat
   126121 tgagctgcta tcagactctt tgttacctgc cataacagaa ttagccaagg acgtgaattg
   126181 gagagttaga atggctataa ttgagtacat acctatcttg gcagaacaat taggtatgca
   126241 attttttgac caacagttaa gcgatttatg tctttcatgg ttgtgggata ctgtttattc
   126301 tatcagagaa gccgcagtga ataatttaaa aaggttaacg gaaatatttg gctctgattg
   126361 gtgtcgtgat gaaattattt caagactgct caaatttgat ctacaattac tggaaaattt
   126421 tgtctcgagg ttcacaatac tctctgctct aaccactttg gtgcccgtgg tatcgttaga
   126481 tgtcgttact gagcaactat taccattcat ttctcacttg gctgatgacg gtgttccaaa
   126541 tattaggttt aatgtggcca aatcctacgc tgtgatagtg aaggttttaa ttaaggacga
   126601 ggccaaatat gatgcattaa ttaagaacac aattttaccc tcattgcaaa cgctgtgtca
   126661 agacgaagat gttgatgtaa aatacttcgc taagaaaagt ttggcagaat gtcaagaact
   126721 tttaaaaaat tgatactagt tcaaatatat acatacatac acatatgtac acttgaatga
   126781 ataaaaagta tacatattaa caactaggcc tgctttcttt tcttttcttt tttttttttt
   126841 taccacactt agtcctctac tttaacagaa atatcatttt ccagtttgac catagtttct
   126901 tcaactgttt tctcctcgtg tttaacattg atttccgcct ccacgttcag ttcacgtttt
   126961 ccttccaggt atttcaccca ctttggataa ctcatgatat tttgctggat ttccttgtac
   127021 aattgagact gcaaatccca atctaaggag cttctgggat catccggtgg caagaattgt
   127081 aacatgtcac caaggttcct cgatttagtg attatttgtc caaatccaac cagcaaccca
   127141 tttatttctg tccaaagccc cttaggcagc caattttgta attgagttct tgtctgatct
   127201 ggagtcttgc atttctgcgc atctacccat ttccaaagct tggtcaatct atccacgtga
   127261 acgtcaacgc agataccttc aatcttgccc catgcctttt gtaatgttag ataagccatt
   127321 ttgggcccta caccgggcag gcccaatagc tcattaatcg tagctggaac atcactcgaa
   127381 aactgatctt gaaggatttt gcaggttgac aaaatatact tggccttcct tgtgtggaac
   127441 ccaactgaat gaatcaattc gtctaatttg gtctcattga tttgtaaaac ggcctctaat
   127501 gtcatacctt cttcgctgtg cagttcgtct atacaatacc gcattatgtt aagcattgcc
   127561 attgcggtaa cttcatcttt tgtttgcgat gatagcatca ccccaagaag gacctgtaat
   127621 ctgtagtccc tcggtgatat ctgctctttc gagataccac acttagaggc aaccgttaca
   127681 ggaatggatg atccaccaat tatatcgacg ggggctagaa tcttagatct cagtactcgc
   127741 attctagcgt atgtttcttg aaacttgtaa gggactttcg tcgaggccgg agtgacaagg
   127801 atcgaggggt ccaatggtgt ggcccacctg ttgggcacat tgccgtttct aaccacaatc
   127861 cattcgaagt actgcttatt tggcagcgat ttaacccagt cgatatccac gggttgaggg
   127921 acaacctctt cttgtttgat tttggtcctt ttctccggta ggagttctga ttctggccca
   127981 gtttcagtct ttaccagcgg tcttttcctc agaattgcca tagatgagta tttactgatc
   128041 ttttgcatat tttttttttt tgggctataa agtatatata gatacaaata tatgatgaat
   128101 cattaaagag gaggttatta ctaagtgaaa gaaaaagaaa aaaaaaagat caaaaccaaa
   128161 cttcgtattc gagcctaaaa aacagaatat aatgttataa tactaataga agcaacagga
   128221 gcaccactat cagcacaaga ataatcacgc agttgccgtt atccttgaac ctagaattgt
   128281 taaagccatg catggaccga gaggccctgt tcaaattcct accattatta tcaatcaggt
   128341 tttctaaatc aaccagcagc gagtcgttct gagaaacgat ctcattatta aggtccagcg
   128401 aaatgtcatg agtcctccca atagactgag acagtgcgcc caagtgggaa tcttgctcta
   128461 acaactgctg ttgctggtta ataaatagtt cttggttgga aaccatgggt tgtggtggct
   128521 gtggctgtga ctgtgactgt aactgcgatt gcaatggttc atccttgtat ggagtatgcg
   128581 tcgaaggcag cggcgactcc tcgtcttgtt catcgtcatc cttatacatg accgtaagct
   128641 cgtcatcatt cttgaaccgc acttttttca aagactcttt ggacacctca tcagtatttc
   128701 ttgccacctg ctgttggaac ctatacaact ccttgtcaac cgccgtatca ggaattttgt
   128761 ccagtatggt attgtatcgg gatattagtt catcattggg cgcacacttc tgcaataact
   128821 ccaatattga gcccaattgc cgtttcaaag taacgttatc gtttgaggtc ggggcgagct
   128881 tcaacaccga cactagcctt gttctttctt cgaccagatc agagagctgg tccagttcat
   128941 aacccagctt caacacatcc ataccgtgtg tgcttacgca tctatttgct gtcgtgagat
   129001 ctgtctctat gctttattcg ttttccattg taaagtctca gcatttattt cttgttcttt
   129061 acttgttttt gccctttcgg gtgatcaaag tcgtgctggg aaattttatt cttataaaat
   129121 gatttttaga aataataaac tcataacagt gcaacggcaa agtacaaggg aaggaagcac
   129181 agaagcaaga ggaggcgcat cgatcgtggc agatgagtca gcaaacacca caggaaagtg
   129241 aacagaccac agcgaaagaa caggaccttg atcaagagag cgtgttgagc aacattgact
   129301 tcaatacgga tttgaatcac aatttgaatt tatcggaata ctgtatatcc agtgacgcag
   129361 gaacagagaa gatggatagc gacgaggaga agtcgttggc caatctgccg gagttgaaat
   129421 acgctcccaa gctatccagc ctggtgaagc aagagacgct caccgagagc ttgaaaagac
   129481 cacacgaaga tgagaaagag gcgatagatg aggccaagaa gatgaaagtg ccgggagaga
   129541 acgaggacga aagcaaggaa gaggaaaaga gtcaagaact ggaagaggca attgacagca
   129601 aggagaagag caccgacgcc agggacgagc aaggggacga aggtgataat gaggaggaaa
   129661 acaacgagga ggataatgaa aacgaaaacg agcatacagc accgcctgcg ctggtgatgc
   129721 cctcccccat cgaaatggag gaacagagga tgactgcgct gaaggaaatc accgacatcg
   129781 agtacaagtt cgcgcaattg cgccaaaaac tatatgacaa tcaattggtg cggttgcaaa
   129841 cggagctgca gatgtgtctg gaagggtcac acccggaatt gcaggtctac tactcgaaga
   129901 ttgccgcgat ccgtgactac aagctacacc gagcgtacca gcgacagaag tacgagcttt
   129961 catgcatcaa cacagaaaca atcgctacca ggacattcat tcaccaggac ttccacaaga
   130021 aggtcaccga cctgcgagcc aggctgctga acagaaccac gcagacctgg tacgatatca
   130081 acaaggagcg ccgcgatatg gatatagtca tcccagatgt caattaccac gtccccatca
   130141 aacttgataa caagacgctg agctgtatca cgggctacgc cagcgcagca cagctgtgct
   130201 atcccggcga gcccgtggca gaggacctcg cttgcgaaag catcgagtac cgctacagag
   130261 ccaacccggt ggacaaactc gaagtcattg tggaccgaat gaggctcaat aacgagatta
   130321 gcgacctcga aggcctgcgc aaatatttcc actccttccc gggtgctcct gagttgaacc
   130381 cgcttagaga ctccgaaatc aacgacgact tccaccagtg ggcccagtga ccgccacact
   130441 ggaccccata ccacttcttt ttgttattct taaatatgtt gtaacgctat gtaattccac
   130501 ccttcattac taataattag ccattcacgt gatctcagcc agttgtggcg ccacactttt
   130561 ttttccataa aaatcctcga ggaaaagaaa agaaaaaaat atttcagtta tttaaagcat
   130621 aagatgccag gtagatggaa cttgtgccgt gccagattga attttgaaag tacaattgag
   130681 gcctatacac atagacattt gcaccttata catatacaca caagacaaaa ccaaaaaaaa
   130741 tatgactcta caagaatctg ataaatttgc taccaaggcc attcatgccg gtgaacatgt
   130801 ggacgttcac ggttccgtga tcgaacccat ttctttgtcc accactttca aacaatcttc
   130861 tccagctaac cctatcggta cttacgaata ctccagatct caaaatccta acagagagaa
   130921 cttggaaaga gcagttgccg ctttagagaa cgctcaatac gggttggctt tctcctctgg
   130981 ttctgccacc accgccacaa tcttgcaatc gcttcctcag ggctcccatg cggtctctat
   131041 cggtgatgtg tacggtggta cccacagata cttcaccaaa gtcgccaacg ctcacggtgt
   131101 ggaaacctcc ttcactaacg atttgttgaa cgatctacct caattgataa aggaaaacac
   131161 caaattggtc tggatcgaaa ccccaaccaa cccaactttg aaggtcaccg acatccaaaa
   131221 ggtggcagac cttatcaaga agcacgctgc cggccaagac gtgatcttgg ttgtcgacaa
   131281 caccttcttg tccccatata tctccaatcc attgaacttc ggtgcagaca tcgttgtcca
   131341 ctccgctaca aagtacatca acggtcactc agacgttgtg ctcggtgtcc tggccactaa
   131401 taacaagcca ttgtacgagc gtctgcagtt cttacaaaac gccattggtg ctatcccatc
   131461 tcctttcgat gcttggttga cccacagagg tttgaagact ttgcatctac gtgtcagaca
   131521 agctgccctc agcgccaaca aaatcgctga attcttggca gcagacaagg aaaacgttgt
   131581 cgcagtcaac tacccaggtt tgaagacaca ccctaactac gacgtagtgt taaagcaaca
   131641 ccgtgatgcc cttggtggtg gtatgatctc cttcagaatc aagggtggtg ctgaagctgc
   131701 ttccaagttc gcctcctcca caagactgtt cacattggcc gaatcccttg gtggtatcga
   131761 atctctattg gaagtgcccg ctgtgatgac ccacggtggt atcccaaagg aggccagaga
   131821 ggcctctggt gtttttgacg acttggttag aatctctgtc ggtattgaag acactgacga
   131881 tcttttggaa gacatcaagc aagccttgaa acaagccacc aactaatcgc cagtgccacg
   131941 tctctgcctt cgaccggacc tttttaagta cgataaatat ccttttataa atatatagtc
   132001 taaaatatcc attaatactg tgctcaatca atcgtgttag atgatttagt tttttccaaa
   132061 tcgttattat agtgcagaag tagtatacat aaaggcatat gcatgcgatt tggaagtaac
   132121 gctcgccgta gacaagtaag aatgcctgct gtcttgagaa ccaggtccaa agaatcctct
   132181 atagagcaga agcctgcttc cagaactaga acgagatcaa gaaggggcaa gcgtggtcgt
   132241 gacgatgatg atgatgacga cgatgaggaa agcgatgatg catacgatga agtaggtaat
   132301 gactatgacg agtatgcttc aagagcgaag ctggccacca ataggccctt cgaaatagtc
   132361 gcgggactgc ctgctagtgt ggagctgccc aactataact cttcgcttac tcatccgcaa
   132421 tcaattaaaa attctggggt gctttacgac tctctggtca gttccagaag aacctgggtt
   132481 cagggtgaga tgtttgaact gtattggcga agacctaaga aaattgttag tgaatctacc
   132541 ccagcagcga cggagagtcc aacatctgga acgattcctt tgattcgaga taagatgcag
   132601 aaaatgtgcg attgtgtaat gagtggaggt cctcacacgt tcaaagttag acttttcata
   132661 ctgaagaatg acaaaatcga acagaaatgg caagatgagc aagagttgaa gaaaaaggaa
   132721 aaggaactga aacgaaagaa cgatgcagag gccaaaagat tgaggatgga ggaaaggaaa
   132781 aggcagcaga tgcaaaagaa aatagccaag gaacaaaaac ttcaattgca gaaggaaaat
   132841 aaagccaagc agaagttgga acaggaggcg ctgaagctaa aaagaaagga agaaatgaaa
   132901 aaactaaagg aacaaaataa aaataaacag ggttcacctt cttcctccat gcatgaccca
   132961 agaatgataa tgaatttgaa tttgatggca caagaagatc caaaactaaa cactttaatg
   133021 gaaaccgtcg caaagggtct tgccaataat agtcaactgg aggaatttaa aaagttcatt
   133081 gaaattgcca aaaaaaggtc actagaggag aacccagtta ataagcgtcc atctgtcaca
   133141 acaacgcgac ctgcacctcc ctctaaagct aaagacgtag ccgaagatca ccggttaaac
   133201 tcgataacct tggtgaaaag ttccaaaacc gctgccacgg aacctgaacc aaaaaaagct
   133261 gatgacgaga atgcagagaa gcaacagtcc aaagaggcaa agacaactgc cgaatcgact
   133321 caagtagatg tcaagaaaga agaagaagat gtgaaggaaa agggtgtgaa atcagaggat
   133381 acacaaaaga aagaagataa tcaagtggta ccgaaaagga aaagaagaaa gaacgcaata
   133441 aaggaagata aagatatgca attgaccgcg ttccaacaga aatacgttca aggtgcggag
   133501 atcatcctgg agtatttaga attcacccat tcgaggtatt acctgcctaa gaaatcagta
   133561 gtagaatttt tggaggatac ggatgagatt ataatatctt ggattgttat acacaattct
   133621 aaagaaattg agaagttcaa aaccaagaaa ataaaagcta aactgaaagc cgaccaaaaa
   133681 ctaaacaagg aggatgccaa gccaggctct gatgtggaga aggaagtcag ctttaatcct
   133741 ctttttgaag ccgattgccc tacccctctc tacaccccaa tgacaatgaa gttatcgggg
   133801 attcacaaaa gatttaacca aatcatccga aatagcgttt ctccaatgga agaagttgtt
   133861 aaagaaatgg aaaaaattct gcaaattggt actagattgt ctggctataa tctgtggtac
   133921 caattggatg gatacgatga tgaagctttg agcgaaagtt tgcggttcga actaaatgag
   133981 tgggagcacg ccatgagaag cagaagacac aaaagataag gtgttcggtt actttattct
   134041 gctttaacgc cattatgatt atacacattg tattacttat tttttaacct gtatattaaa
   134101 acctttattt tatttcacat tactcatcat gtggagtact ggaattgtat gccaaacttt
   134161 gccgggaaaa ctggtatatt gccgttttct gtatcagttg ctgatataga tattgcatta
   134221 tcattctttt catcatcgga taaactttct tgaaagcctc tagtgaatac cagctctgtc
   134281 ccggcagata ttaaaaatcc cctccatttg ccttcccata atagttttaa agtcttgtca
   134341 cgtaatgacg tgcttaattt ccaaacactg gtaaaaatgg aactatttat tttgttatca
   134401 aatttttcga tggtagatct ttcttcatcg atttttctta atgacgacga gaatgcataa
   134461 gttaaatcat ttaatagctt ttgtttgtga acaggtatat ctagtgtaga aggaatatcg
   134521 ttaacagctg aattcagatc cggtacattt tcgtgcagta gtttagtcgc tctgctgttt
   134581 ggatttatat caaccaattc gtcggagatt ggttctaatt tatcattatt gtttttattg
   134641 gtttcaagca aatgatgctt tttttgccaa aattcgcacc caaatgaaag atttgattca
   134701 atcgaataaa gattaaaatc atacttcgcg caaaaagtag aatttgtccc tgtcttggcc
   134761 gaatatgtgg aggatatatg gccgaataat ggattccaag ataatgtcaa agttagtggt
   134821 cgtcctgtgt ttgtagaatg tgtgtaatat cttaaagttg tcgaacaacc ggggcttaaa
   134881 cttactaacc ctaaccaaaa ttcagcacca agcgacaacg aagaattatt gtacagtgag
   134941 gtgttaaact tggaaggcgt ggtaaggaaa ttgtgtaata ctctataacc acataataga
   135001 tcactggtgg aaaatatcca ctcctgtaaa ttgcggtgag aatctctttg aaaatagcac
   135061 gttaaaacgt ttaagctttc tttgaaacta ctgacaccct taagcataaa ttgggtttgt
   135121 ggacttagtc gttttattat cattgcttct aaatcagagc tggggtagta cattctacca
   135181 taataaaggg attttttaac aaatttcgag tcatgtagta atttcttgtc attgtcgact
   135241 gtggtgttgt cactactcaa cgtattcgca ctactaacac tgaaattgag gtttggttgc
   135301 aattgtctgt atgtttcggt ggcatcttgt aatgggatat cagtagagtt gcgcatgaat
   135361 ttctccaatt gctgtgcatc ggagtataaa taactcagag aaccatttat cctggacctc
   135421 gtagaaaaat ctaaagaatt gaatgtattg ggagtagatt tgttggaaat ttgcaggtgt
   135481 attgctgagg gaattcggaa atctaataat gttctcgatg tggccgttat atcctcgtag
   135541 ctattttgcg tactccaatg ggtgctctga taaaatgccc ttagtacttg gtccatatag
   135601 ggtagcatca agatcggtct tctctgttcg tgtctttttc ctaacgtata tttgctttgt
   135661 ttcttcactc aacaataaag tcaaagtaaa attaaatact aattattctt aaaagggaag
   135721 atgcgaaatt tagcgaaaat ctattgatta tacacacaaa ggaagaaagg tagtggaaag
   135781 ctaaataaag gaggtcatgg agccagagag cataggcgat gtggggaacc atgcccagga
   135841 tgatagtgcc agtatagtgt ccgggcctcg caggcgttct actagcaaga catccagtgc
   135901 gaagaatata cggaactcca gtaatatctc tccagcatcg atgattttca ggaatttgtt
   135961 gatactggag gatgatttaa gacgccaagc tcacgaacaa aagatactga agtggcaatt
   136021 cactttgttc ttagcgtcta tggccggtgt aggcgcattt accttctacg aactttattt
   136081 cacttcagat tatgtcaagg gcctccatag ggttattttg caattcactc tttctttcat
   136141 ttccattact gtagttcttt ttcatatcag tggacaatat agaagaacta tcgtcattcc
   136201 aagaagattt tttacctcta ctaataaagg gattaggcag tttaatgtga agctagttaa
   136261 agtacagtct acgtgggacg agaaatacac agattcagta agatttgtga gtcgaacaat
   136321 tgcttattgt aatatttatt gtttgaaaaa atttctgtgg cttaaagacg ataatgccat
   136381 tgtgaaattt tggaaaagtg tcacgataca atcccaaccg aggatcggag ctgtggatgt
   136441 gaaattagtc ctcaacccca gagcatttag tgcagagatt agagaaggat gggagattta
   136501 tagagacgag ttttgggcca gggaaggtgc tagaagacgc aaacaagcgc acgaactccg
   136561 acctaaatca gaatgaaaga gttggagggc ttcttccttc gaataagagg tcatatttac
   136621 ctatgtaaaa ttgtaaccat ctatgttcac acataaatta tattttatac attattagaa
   136681 gtgaagctgt tgtgtcgtga aaattttaca aatccgtcat ttcatattta agttttccaa
   136741 caagtgctag aaaacctagg ggttgttgaa attggttaaa caaggcatct tattatacat
   136801 acaacagcat aacgctagag gggcaagaag gaagaactta aaataatagg tgtaaaatga
   136861 ctttggcttt taatatgcaa cggttggtgt ttcgtaattt gaatgttggg aagcgcatgt
   136921 tcaagaacgt ccccttatgg aggtttaatg tcgccaataa attaggaaag cccttaactc
   136981 gctctgtagg gttaggcggt gctggcatag ttgctggtgg cttttacttg atgaatcgcc
   137041 agccttctaa gttgatattc aatgattctt taggggcagc tgtcaaacaa cagggtccct
   137101 tggaaccaac tgtgggcaac agtacggcaa ttaccgagga aaggaggaac aaaataagta
   137161 gtcacaagca gatgtttttg ggatcattat tcggtgttgt tttaggagtt acggtggcta
   137221 agatatcaat tttgtttatg tatgtcggta ttacaagcat gcttctttgt gaatggttac
   137281 ggtacaaggg atggattcgc attaatttga aaaatatcaa atctgtaatt gttttgaaag
   137341 atgtagactt gaagaaactg cttattgatg ggttattggg tacagaatac atgggtttta
   137401 aagtattctt tacattgagt ttcgtattag caagtttaaa tgctaacaaa tgagcaagac
   137461 aaatgaccag atataaacga gggttatatt ctttcgtttt atactttttt atttttggta
   137521 tttcatttat cctatacagt aaatatacat agggctaagg aagaaaaaaa aatcacgtcg
   137581 aatataaacc taattgtgtt ctatattgcg gacatatatt tttcgtagat tgaaaagttc
   137641 ttaaacgtaa tttttttgac gaccagtgaa gaggaattga ataagtagaa cttgggcaat
   137701 acttataacg gcaatgataa tgataatcaa tatagataac caagtcaacc ttgattcggt
   137761 ggaattgacg gtagacatgt ttctccattc tctggctctc aaatagttca aagtcttcgt
   137821 gattttgttc aagtttctat ctatttcctc cacggcgtta ttggcaataa tgtcatcgtt
   137881 attgacatca gcttcatgct cgtcagtcaa agttttttcc ttttctagtg taatttctac
   137941 ctttttcaac gctgtaccat agttattgga aaaacaaaag gtatacttcc ccactccaaa
   138001 cgattttaat aaaaagtctg agtacttctt ttgtttctca ctagtaatca cagatccatc
   138061 aggagcagta atatcaaaat caatctcaaa attaccaccg gttagaactt ggtaacccac
   138121 agccagggaa tcatcctcag taaccatatc gtagtacagg cattctttgc tgaatgctgg
   138181 taaactgata gcaactggtg cataactgga agatgcagcc actgaattga ccaacgccaa
   138241 aattaaaaca atgaagaaag agggtagagc aattgtagat ttgatcatgg ttttccttta
   138301 caatgagtgt actccactgt ttatcttatt ctagtttggg tcacctgatg cagaattggc
   138361 ggtgtcgatc cctaaggtta atgaatcgaa atcactggag attttgttag tttttcattt
   138421 taactagttc aagttttggc agaatgtact ttttcgtgtt tcgggacacg tcgctgaaaa
   138481 ggattgaaat ataaccaaac gccatcatgt aaggtgcagt gaacattagc gctaagagga
   138541 ttgaggattg ctttatgaaa gtttatgaac attttcttga attaaataaa taagtctgaa
   138601 aacacttgaa ttcgagatgc tgtagcaatt tgtaatatta tttaaagttc acagagtggc
   138661 ttccttggcg gatctgaaaa ataggtagtg atttaaggct atataatatt agatacacaa
   138721 aacataccag aaattttcct cgaagaccag cagaagggaa ccaatatcac gacattaaaa
   138781 tattgttatc tctttttatt cagtgcttgt atttcagctt ccattgaaaa cgatgactgt
   138841 cttctcaatc ttcatgtcga gccctcacac tgtacatgat aatatactag taccatgaaa
   138901 actagtcgat agatgataat tgatttttat ttgaaataga atctttaatg atcacagtgg
   138961 atcttttaaa aacttggtga gatagtgcta gtgatccgta gtctaaatga gttacgtacg
   139021 aaagggagcc aaaagcaatc tgaccaattt gtatatatat acatctatcc gaaaaggaag
   139081 acatcaatta gtacgggcgt gtggtctagt ggtatgattc tcgctttggg cgacttcctg
   139141 attaaacagg aagacaaagc atgcgagagg ccctgggttc aattcccagc tcgccccgaa
   139201 taattttttt ttgcctatct ataaaattaa agtagcagta cttcaaccat tagtgttagc
   139261 gataatcaag aagtgaaact ctttctctat ttttttttta attgaaaaat ttcctttctc
   139321 tatagcgtat agaatatatg ttacatgtat atatatatat aaagtaaaaa cgttcggaaa
   139381 attcctcatt atacccagat cattaaaaga cattttcgtt attatcaatt gccgcaccaa
   139441 ttggcttaat caacttcttc aacggttgga ccttcagcct ctggagctgg aggagcacca
   139501 cctgggaaac cgcctggagc accacctgca gcgccacctg gagcaccacc agcttggtac
   139561 aacttagaca tgattgggtt ggcaatgtct tgcaactcct tcaacttgtc atcgaattct
   139621 tccttgctgg cagtggtgtt gctgtctaac caagaaatag tctcttcagc cttcttggtg
   139681 acggtgtcct tgtcagcttg ttccaatttg tcaccagctt cagaaatggt gttcttcaaa
   139741 gagtaagcaa tggattccaa ttggttcttg gaagcaattc tttgagattc cttttcatct
   139801 tcttccttga atttttcggc ttcagcaacc atcttttcga tatcttcctt ggacaatcta
   139861 cccttgtcgt tggtaatagt gatcttgtta gacttaccag tacccttttc gacggcggaa
   139921 acattcaaaa taccgttaga gtcgacatcg aaagtgactt caatttgtgg gacacctctt
   139981 ggagctggtg gaataccact caattcgaac ttacccaaca agttgttgtc cttagtcttg
   140041 gctctttcac cttcaaagac ttgaatcaag acacctggtt ggttatcagc ataagtggaa
   140101 aagatctcgg acttctttgt tggaatggta gagtttcttg gaatcaactt ggtcatgaca
   140161 ccaccagcag tttcaatacc caaggataat ggagcgacat ccaacaacaa tagatcttga
   140221 gtcttggaag attcgtcacc agtcaaaata gcagcttgaa cagcagcacc gtaagcaaca
   140281 gcttcatctg ggttgataga tctgtttggt tccttaccgt tgaagtagtc agtgaccaat
   140341 ttttggacct ttggaattct ggtagaacca ccgaccaaga caatttcatc gacttgagat
   140401 ttgtccaatt tagcatctct caagaccttt tcaactgggt ccaaagtaga tctgaacaag
   140461 tcagcacaca attcttcgaa tctggctctg gtgatggaag tgtagaaatc gataccttcg
   140521 aacaaagagt caatttcaac ggaagtttga gcggaggaag acaaagttct cttggctctt
   140581 tcacaagcgg ttcttaatct tctcaaagct ctttggttgg tagacaagtc cttcttgttc
   140641 tttctcttga attcttggat gaagtggttg accaatctgt tgtcaaaatc ttcaccaccc
   140701 aaatgggtgt caccagcggt ggccttaact tcaaagatac cgtcttcaat ggacaacaaa
   140761 gagacatcga aagtaccacc acccaagtcg aaaatcaaga cgtgttcttc cttacccttc
   140821 ttgtccaaac cgtaagcaat ggcagcggcg gtaggttcgt taataatacg caagacattc
   140881 aaaccagcaa tggtaccagc atccttggta gcttgtcttt gagaatcgtt gaagtaagct
   140941 gggacagtga cgacagcgtc attgaccttg gcacccaagt aagattcggc agtttccttc
   141001 atcttaccca agaccatgga ggagatttgt tctggggtaa agttcttggt ttcaccctta
   141061 aattcaactt gaatttgtgg cttaccgtca acatcgatca acttgaatgg gaagtgcttc
   141121 atgtcagcct gcacttctgg gtcgttgaag tttctaccga tcaaacgctt agcgtcgaaa
   141181 acggtattcg aaggattcat agcagcttga ttcttagcag catcaccaat caatctttca
   141241 gtgtcagtga aagcgacaaa agatggagtg gttctgttac cttgatcgtt ggcaataatg
   141301 tccacacgat cattagcaaa gtgagcaaca cacgagtatg ttgtacctaa atcaataccg
   141361 acagcttttg acatattatc tgttatttac ttgaattttt gtttcttgta atacttgatt
   141421 acttttcttt tgatgtgctt atcttacaaa tagagaaaat aaaacaactt aagtaagaat
   141481 tgggaaacga aactacaact caatcccttc tcgaagatac atcaatccac cccttatata
   141541 accttgaagt cctcgaaacg atcagctaat ctaaatggcc ccccttcttt ttgggttctt
   141601 tctctccctt ttgccgccga tggaacgttc tggaaaaaga agaataattt aattactttc
   141661 tcaactaaaa tctggagaaa aaacgcaaat gacagcttct aaacgttccg tgtgctttct
   141721 ttctagaatg ttctggaaag tttacaacaa tccacaagaa cgaaaatgcc gttgacaatg
   141781 atgaaaccat catccacaca ccgcgcacac gtgctttatt tctttttctg aatttttttt
   141841 ttccgccatt ttcaaccaag gaaatttttt ttcttagggc tcagaacctg caggtgaaga
   141901 agcgctttag aaatcaaagc acaacgtaac aatttgtcga caaccgagcc tttgaagaaa
   141961 aaatttttca cattgtcgcc tctaaataaa tagtttaagg ttatctaccc actatattta
   142021 gttggttctt ttttttttcc ttctactctt tatcttttta cctcatgctt tctacctttc
   142081 agcactgaag agtccaaccg aatatataca cacataatgg catccaccga tttctccaag
   142141 attgaaactt tgaaacaatt aaacgcttct ttggctgaca agtcatacat tgaagggtat
   142201 gttccgattt agtttacttt atagatcgtt gtttttcttt cttttttttt ttcctatggt
   142261 tacatgtaaa gggaagttaa ctaataatga ttactttttt tcgcttatgt gaatgatgaa
   142321 tttaattctt tggtccgtgt ttatgatggg aagtaagacc cccgatatga gtgacaaaag
   142381 agatgtggtt gactatcaca gtatctgacg atagcacaga gcagagtatc attattagtt
   142441 atctgttatt tttttttcct tttttgttca aaaaaagaaa gacagagtct aaagattgca
   142501 ttacaagaaa aaagttctca ttactaacaa gcaaaatgtt ttgtttctcc ttttaaaata
   142561 gtactgctgt ttctcaagct gacgtcactg tcttcaaggc tttccaatct gcttacccag
   142621 aattctccag atggttcaac cacatcgctt ccaaggccga tgaattcgac tctttcccag
   142681 ctgcctctgc tgccgctgcc gaagaagaag aagatgacga tgtcgattta ttcggttccg
   142741 acgatgaaga agctgacgct gaagctgaaa agttgaaggc tgaaagaatt gccgcataca
   142801 acgctaagaa ggctgctaag ccagctaagc cagctgctaa gtccattgtc actctagatg
   142861 tcaagccatg ggatgatgaa accaatttgg aagaaatggt tgctaacgtc aaggccatcg
   142921 aaatggaagg tttgacctgg ggtgctcacc aatttatccc aattggtttc ggtatcaaga
   142981 agttgcaaat taactgtgtt gtcgaagatg acaaggtttc cttggatgac ttgcaacaaa
   143041 gcattgaaga agacgaagac cacgtccaat ctaccgatat tgctgctatg caaaaattat
   143101 aaaaggcttt tttataaact ttttataatt aacattaaag caaaaacaac attgtaaaga
   143161 ttaacaaata aatgaaaaaa acaacgaaat aacttaggtt ttaggctaaa aaaaacagaa
   143221 ggaattttga acgataaact tttcgactgc acacgaaaca ttattactaa tttgtgtaac
   143281 cactatataa ggaatcgtgt ttattaattg aatttattcc gggaatattc aagttatgta
   143341 tatctctttt catattctta aatacacata ctcataatat cttgtcgaaa atacgcggtg
   143401 tagggagtta tggtggataa ctttttcacg attagaagaa aaggaaaatt tcattattcg
   143461 tagcttaaca tggcaaaaac gagaaagaca tataatcaaa acgtgagttt cctgtggaaa
   143521 aaaaaaaagg gaacctctgg ttacgatgat atacctgcgt gaaaaaggac agttattacc
   143581 aatacataca aaggcttaat aagtgtaaaa tatatatctg ccgagaccat tactcattac
   143641 acctagaatg gagcaaaatg gccttgacca cgacagcaga tctagcatcg atacgactat
   143701 taatgacact caaaagactt tcctagaatt tagatcgtat acccaattaa gtgaaaaact
   143761 ggcatctagt tcttcatata cggcacctcc cctgaacgaa gatggtccta aaggggtagc
   143821 ttctgcagtg tcacaaggct ccgaatccgt agtctcatgg acaactttaa cacacgtata
   143881 ttccatcctg ggtgcttatg gagggcccac gtgcttgtat ccgacagcca cgtatttttt
   143941 gatgggcact tctaaaggat gcgtactcat ttttaattat aatgaacatt tgcagacaat
   144001 cctagtgccg accttatctg aggacccttc tattcactca ataagaagtc cagtgaaatc
   144061 aattgtcata tgttccgatg gtactcatgt agctgcctca tacgagaccg gaaatatatg
   144121 catttggaac ttgaacgtag ggtatagagt gaaacccact tctgaaccaa caaatggtat
   144181 gaccccaacg cctgccttac cggcagtctt acacatcgat gaccatgtga acaaggaaat
   144241 cacagggtta gacttttttg gtgctcggca tacagccctg attgttagtg ataggacagg
   144301 taaagtatca ctctataacg gttacagaag aggcttttgg cagttggtgt ataattcaaa
   144361 aaaaatttta gatgtgaact cttccaagga gaaattaata aggtcaaagt tgtctccact
   144421 aatatcacgg gagaaaattt ccactaattt gttgagtgta ctcacaacta cacattttgc
   144481 ccttatttta ttatcgccac acgtttcttt gatgtttcaa gaaactgttg aaccctcagt
   144541 acaaaattct ctagtcgtga atagctctat ttcatggact caaaactgtt ccagggttgc
   144601 ttattccgta aataataaaa tttctgttat ttccatatct tcatcagact tcaatgttca
   144661 gtccgctagc cattctcctg aatttgcaga atctatatta tccattcaat ggattgacca
   144721 gctcctactt ggtgttttaa ccatatcgca ccaatttttg gtattgcacc cccaacatga
   144781 cttcaagatc ctgttaagat tggattttct gattcacgat ttgatgatcc cacctaataa
   144841 atattttgta ataagtagaa gaagtttcta cctgttaaca aactactcat ttaaaattgg
   144901 caaatttgtg tcttggtcag atattacttt aagacatatt ttgaaaggcg actacttggg
   144961 tgcattggag ttcatagaat cacttttgca accttactgt ccactggcaa acttgttgaa
   145021 gctagataat aatacggaag agaggactaa gcaacttatg gaaccatttt acaatctgtc
   145081 cttggctgcc ctaaggtttc ttataaaaaa agataatgcc gactacaata gggtttacca
   145141 attattaatg gtagttgttc gtgttttgca gcaatcttcc aaaaaactag actcaattcc
   145201 ttctctagac gtctttttgg aacagggtct ggagttcttt gaattgaagg acaacgcggt
   145261 atattttgaa gttgtagcaa atattgttgc ccaaggatca gttacgtcaa tttccccagt
   145321 tcttttcagg tccataattg attactatgc taaggaggag aatttaaaag taattgaaga
   145381 cttaatcatc atgttaaatc ctactacgct tgatgttgat cttgccgtca aactatgcca
   145441 aaagtataat ttgttcgatt tattaatata tatttggaac aagatctttg atgattatca
   145501 aaccccagtg gtggacttga tatacaggat ttctaaccaa agtgaaaaat gtgtgatctt
   145561 caatggtcct caagtacctc ctgaaacgac tatatttgat tacgtaacgt atatccttac
   145621 tggcaggcaa tatccacaaa acttgtctat atcaccaagt gataaatgct ccaaaataca
   145681 aagggaactt tcagcattta tttttagtgg cttctccata aaatggccgt cgaacagcaa
   145741 tcataaactt tacatatgcg aaaatccaga agaagagcca gcatttcctt actttcacct
   145801 tttattgaaa tcgaatccga gtaggttctt agcaatgctc aatgaagtgt ttgaagcgtc
   145861 cttgtttaac gatgacaatg acatggttgc atcagttgga gaagcagaat tggtaagtag
   145921 gcaatatgtt attgatctac tattggatgc tatgaaagat acgggaaatt cagacaacat
   145981 cagggtactt gttgcaattt tcattgcaac tagtatatca aaatatcctc aatttattaa
   146041 agtgtctaac caagccctcg actgcgttgt taataccata tgctcctcta gggttcaagg
   146101 tatatatgaa atttctcaaa tagctctgga gtcgctttta ccctattatc attcaagaac
   146161 aacagaaaat tttatactgg aactaaaaga aaaaaatttc aataaagttc ttttccatat
   146221 ctataaaagt gaaaataagt acgccagtgc gctttcactt attttagaaa ctaaggacat
   146281 cgaaaaagaa tataacacgg acattgtatc cataaccgac tacatactca aaaaatgccc
   146341 acctggaagt ttagaatgtg gcaaagttac tgaagttatc gagacgaact ttgatcttct
   146401 tctctcaagg atcggtatcg aaaaatgcgt cacaattttt tctgactttg actataatct
   146461 tcatcaagaa atcctggaag taaagaatga ggagactcag caaaagtatt tggataagct
   146521 tttttctacg ccaaatatca acaataaggt cgataagcgt ttaagaaatt tacacatcga
   146581 attgaactgt aaatacaaga gcaaaaggga aatgattctt tggcttaatg gtacagttct
   146641 cagcaacgct gagagcttac aaattctgga cttattgaat caagactcta attttgaagc
   146701 tgcagctata attcacgaac gcttggaaag ttttaaccta gcagtcaggg atttattaag
   146761 ttttattgaa caatgtctaa atgaagggaa aacaaatata tctactttat tggaatcttt
   146821 gaggagggcc tttgatgatt gtaattctgc tggtaccgag aaaaaatcgt gttggatatt
   146881 attgattaca ttcctgatca ctctatatgg gaaatatcct tcacacgatg aaaggaaaga
   146941 tttatgtaat aaactacttc aagaagcatt tttgggattg gttaggtcca agagttcctc
   147001 tcagaaggat tcaggtgggg aattctggga aataatgtct tctgttcttg agcaccaaga
   147061 cgttatttta atgaaagttc aggatttaaa gcaactgcta ctgaatgttt ttaatactta
   147121 taaattggaa agatctcttt ctgagttgat tcaaaagatt atagaggatt cttcgcaaga
   147181 tcttgttcaa cagtatagaa aatttctgag tgaagggtgg tctatacaca ccgacgactg
   147241 cgaaatctgc gggaaaaaaa tatggggagc tggtctggac ccattacttt ttctagcttg
   147301 ggaaaatgta cagcgccacc aagatatgat tagtgtagat ctcaaaactc cccttgtcat
   147361 attcaaatgt caccatggct ttcaccagac ttgcctcgaa aacttggccc agaaacccga
   147421 tgaatattct tgtttaattt gccagacgga atctaaccca aaaatagtat aacatttcta
   147481 aatatttaat acaactttgg ttacataaaa gtaaaattta tacacctcat ttcattatgt
   147541 agattcatat atagaatacc aattatgatt gacccaatag ccatcaaaat cagtagttat
   147601 taatacttgt ctttctagga gccatttgca tatttctgat atttcatgaa gcgaaagtac
   147661 ttcacgacac ctagattgca atctactcaa tgttatccct ggatgaaata ttatttcgtt
   147721 aacgaccata gtaactacct gcttccatat gtttggccta atggaaccag atccattcac
   147781 ccataaacga gaaaatggtt tgcccagtgg aactttgaca gcagacttcc ttgctgtatt
   147841 caattttgtc tgagaattgg catatataat cagaggggga gttaatgttc gtatttcaaa
   147901 tctccttgaa gtatacgtta aaggtcgaac atttctcacc attggaatta catccatatt
   147961 caatagctct cccgaaatca aatcaattaa aacccaagag gatatatcgg acggctcttg
   148021 attgataaca atagcgtttc cggcctccaa taattcatta accttacatc tatactgaaa
   148081 agctacacca aaatctttat aatttcctct attttccaaa atgtctggta aagtatcagt
   148141 acattcaagt tttgagccat ggagataaat ttgcttttcc ttagccatat ccatgatgac
   148201 gttatctatt gattcgtttc caacgttctt caacgcctct atttcatttc tagtggtcga
   148261 aggactttct attaatatgg accggatcac tgtgcgaata taatcgtcgc tttgactctt
   148321 cgataagtcc ttagtagaag cggaaatctt tctagtgtaa gtttttttta aagaagagat
   148381 ctctctttga atcatagaag acatggccag atcgttgcca gaatgtgtaa gtgtgtcatc
   148441 acgtaccaga gtaaattttt ttctattctc ttcgtagttc ttataaagaa agagcggcct
   148501 ttttatttcc ttttcatcaa aagaggtcca aatatcaagc aatttgataa gatctagttc
   148561 ttcaacatcc ctcagtgaaa tcttttcact tttaatggct agaacgagca ttttttttcc
   148621 acttatcgac atatgccctc caaccactat gacccattct tactcgccgt gccgtccatt
   148681 tcttttttag gttatctaaa gaattattag gaaataattt tgttattttg tcccacatta
   148741 tttcattttt aatactttta gtaactacaa cagctctgat taaagcctga acaccatctt
   148801 tagtgcctgc atgatagaca gttttgtctt ctttagtatt ttccacgacc accgttgtcc
   148861 taccagcaga cacttttttg tctctccttt tgatctttcc atctgatacg ttgaccgacg
   148921 tactcttctt agagatagcg tcatctgaag ctttgatctt agcattcttt tggcggttct
   148981 gaaacttacg aattctttca actgatttct ttcctctgtg aaacctattt ttttccgttt
   149041 ggtcaaagaa gtatatttcc gtatcatgta taacatcagt aaaggttgct tttttactat
   149101 ctttttcttt caggatgtac ctttggatag cgtcctctcc aacagtgggc aaaaaaataa
   149161 tttttcttcc tgatacaggc tctgttctgg ctcctaattt ttcgctttct accatcaaat
   149221 caacatcacc acggacagtc tttttatcta atgtcgttgt ggagcccata tatttagaaa
   149281 cgctttcgta aaattgttct ctcaggtatg ctaccccacc aatcgtattc ataactttca
   149341 aaatggctct ctgtctctgt agtgaacgca aagagcgggc agaaaagccg ccgaagttaa
   149401 ccaccttgcc tttgacaaca gtgcctccgt ttgaacttgg actatcttca gcagatttcg
   149461 gctcctgtgc agtgctgaca tgctgctcta gcttaatcct tttgggattc gaaatgtttc
   149521 ctgcaacaga agcattagta ctgtttttaa cctgcctctt ccgtttgttt ttattcggag
   149581 ttttttttga gtttggggga atttttaatt caccgtgcca gaagaatata tcctgtccat
   149641 cgctgtccgt tgtaaatcta acagtgttgt tgagtgcgac gaaattatcc tcgttgagag
   149701 ttttcaaatc ggtacgagat ttgcctagct catcaaaccc ttttggaacg gatatttcgt
   149761 cttccgcatt tgttaacttt tgaaagttct gagctgtgaa cagcctaaaa aacttcttct
   149821 ttccctcaaa atcgtatatg cgaaaaagcc tatacccccc tgtattttct ttttgcttat
   149881 ccacactttc taaataatat tcgcttgatt tggtaaaagc tcgctgaaat tcttttccgg
   149941 taattcgatt tacaacatcc atagttgaaa ttcctttaag gccagactta tctgcaatgt
   150001 cataagtctg attttgaagt ggataaaatc gattaagaag aacttcattc tttacagcat
   150061 cctctttctc ttccataaca aggccttgat tttgtaataa atcagtcgca ttgaaattat
   150121 ctaaaccttc gactaagtct tcatcttcga aagctgcctt gctatctgat acagaatctt
   150181 catccgcgct attgctatca tactcaaatg aaggcgagcc tttagagtct ggaatatctt
   150241 tcacgtattt tacacatctg attttaatgg caggattctt gggtgatact acaagcactt
   150301 tctttaagta ctccttttca tctaaccatg caatagctgc aataaaagct ttagaaagtc
   150361 ttttctcttt gtcaaatttc aattcacgct ttaaatcaat tatctggcga ataccatttt
   150421 ttgatcgttt taccacctca actattgttg ctaaatgatc cctaatatta atatagggat
   150481 tactatccac cccgtcatgg ctgaattttt ttagcttcaa ttgcttcacg acgtgtccct
   150541 tataaatcag ttgtgaactt gttaacaggt ggtttatttt cttgatacgt ccagtcacac
   150601 ttctaggatc ttgcccagtt acctgcgcca aatccatagt attgatccct ttttctcctg
   150661 atttggcaac ttcgagaagt agttcaaatg cagaatttcc aatagttgac tccttttttg
   150721 tgtatcccgt taataatgtc cataggctgt cctcagtaat cccaaccgag tatgaatgat
   150781 tagcgtcgcc tataatatca gtcacatttt tagttgttat agcaccatca caatacacct
   150841 caatgtcctt tttcaatatc acgcatgaaa gcacgaactg tttaactttt ttatcagaca
   150901 aatcaaaata tttaccagat atatcccaca gctgattcaa agtgatttct tcaatgtgtc
   150961 gttagtaaat aatctttcac aatatagtac gtttatcacc taaacggagc cgaaaaggag
   151021 aatgagacat gaacatactt cccttatttg aagcaatttt atcagacact atttgtacga
   151081 gttcgtcagg ataaatcgtc agtaccattt ttcttgtggc tagttggctt caaccaaacg
   151141 tcctcttctc tcttatggca agaagaaagt tatatgtgtg actggttgtt tatttcactt
   151201 tcgcgactga aagcgccgcc ctttatgatg caaaaaacca agcggtattt gaaaatgcag
   151261 atttgcagaa ataaaagaaa taaaaataaa aatcttataa ttttaccagc ttcaataact
   151321 cgatttgcat aagtgtgcct tagtatgctt attatattga ctttgacatt gaacttcaaa
   151381 accttttatg taatgattta agtcttgtca catgacataa taataaataa ttttaaaaat
   151441 ataaaatatt tttaatagtt tttaaatatt ttacagttta ttttttaaat ttatttatat
   151501 gtttttgttt tccgaagcag tcaaagtatt ttaattttcg gagctttcat ttcaagcgcc
   151561 ttttttttac acataatacg atcaagataa attattatag tggtacagaa ctcttaagca
   151621 ctaggcggtg gaccttatta gctcaatctt gagtcagtcc atgtatcgtt ttataatact
   151681 tttttaagca ctttctttaa taaatattcc attgaagtac tgttactgaa atgagatgaa
   151741 ctgttcagaa tgtagaaatg gcgccagaaa tcaatcattg tttagcaaaa acacctttcg
   151801 tctgctgcct cgggtgtttt ttcaaattat ttcagcaggt aaattaagat agttattcga
   151861 gtgattgcca aatatcatgt tctacttcga agacttatag ctaattaatt ttttcataat
   151921 gaaggtgtcg ttaattgttc tgattagtaa catgaaactc aaaaatcatc aaaaaaagaa
   151981 aagctaaatg tatacttttt tgtctacatt agttaccttt tattacatga gaaagttatt
   152041 tttcttcttt tttttttttt ttgaaacttt ttcctctcgg aaaataaaag atatatttac
   152101 aagtgaaagc ttattgtaat gtgtactttt aaacatcaaa taacagacct ttacatcaaa
   152161 taagcaccgc aagatatcct aaaatcgaca tccaatgcat cgtaaatcat tgaggagggc
   152221 tagcgctact gtgccttccg ctccctatcg aaagcagatt attagcaatg cacacaataa
   152281 accaaacctt ttctctaaaa ttaaaacttt ctttacccaa aaagattcag ccagagtgag
   152341 tccaaggaat aatgttgcta ataaacaacc acgcaatgag tcttttaaca gaagaatctc
   152401 aagtatgcct ggaggttatt tccattctga gatatcccca gattctactg taaaccgttc
   152461 cgtagttgtt tctgcagtgg gtgaagccag aaacgacatt gagaataaag aagaggagta
   152521 tgatgaaaca catgaaacta acatctccaa tgcaaagctt gcaaactttt ttagtaaaaa
   152581 aggtaatgag cctttatcag aaattgaaat agagggtgtg atgtcattgt tacaaaaatc
   152641 aagcaaatcc atgataactt cggaaggaga acaaaaatca gccgaaggta ataatatcga
   152701 ccagtcgctt atcttgaagg agtcaggaag tacaccaatc agcatatcta atgcgccgac
   152761 cttcaaccca aaatatgata cttcaaatgc gtcaatgaat acgactttgg gaagcattgg
   152821 ttcaagaaaa tacagtttca attattctag cctgccctca ccatacaaaa caaccgttta
   152881 tagatatagt gcagcgaaaa agatccccga tacatacaca gccaacacat ctgctcaaag
   152941 tatagcatct gctaaatcgg taagaagtgg tgtttcaaag tcagctccta gtaagaaaat
   153001 aagtaataca gctgcggcat tggtctcact attagatgaa aatgacagta agaagaataa
   153061 tgcagcttca gaacttgcta atccatactc ctcatatgta agccaaatac gcaaacataa
   153121 gagagtttct ccaaatgctg caccaaggca agagatcagt gaagaagaaa ctactgttaa
   153181 gccattattt caaaacgttc ctgaacaagg cgaagaacca atgaaacaac tgaacgccac
   153241 caaaatttca ccatctgcgc caagcaaaga ttcttttact aaatacaaac ctgcaaggtc
   153301 ctcatcctta cgctcaaatg tcgtcgtagc tgaaacctca cctgaaaaga aggatggtgg
   153361 agataaacct ccatcctctg cttttaactt ctcgtttaat acttcaagaa acgttgaacc
   153421 tactgagaat gcttataaga gcgagaacgc accatctgca tcatcaaagg aattcaattt
   153481 taccaaccta caggcgaagc cgttagttgg aaagccaaaa accgaactta caaagggcga
   153541 ttctactccc gtccaaccag atctttcggt tactcctcaa aaaagttcat cgaaaggctt
   153601 tgtttttaat agtgttcaaa agaaatcacg gtccaatctt tcacaagaaa acgataatga
   153661 aggtaaacat atcagcgcct caattgataa cgacttttca gaggaaaagg cggaagagtt
   153721 tgatttcaat gttcccgtgg tgtctaagca gctaggaaat ggcttggttg atgaaaataa
   153781 agttgaggct ttcaagtccc tatatacctt ttgataatga aaattttagc cgtgacataa
   153841 ttaccgtata gcccaactca atacgtaagt ttgtgtaaaa taccattcca agatgatatt
   153901 atttagtcat tttttttcca ctttctcaaa aagaaggaat acctttagcg gctcttataa
   153961 actataaatt tctagaagat acataaaagg tttttagtct gatcataaaa ttttttgctt
   154021 aacaaaaaat ttgcccaggt gtttcatttg ccagccacaa gtaacagcga gaacaattaa
   154081 ttgaatgaca atccaccaca tagcacgaga attaacagct tcagaggcgt ctctaaaggt
   154141 agcttcacga tctctcatca atttttgctc tcttctaatt tcgccgatct tggagtttag
   154201 gacgttaacc ttggcatgta gaatgtcaat agtggcttta cccttagaat ctaacttttc
   154261 atcagagccc acttggaatt caacgtcaat cttcgtttta gccttaatca accagccacc
   154321 agcttcgggc tgaatacaga ttttatgttc acccgaatca gacgcaagga aagttaaatc
   154381 accacttgct gaacctttct gatgaacaac caggtggtta tcatcaaaag tttcctcaat
   154441 atcaatcaag acaccaaaat cttgcgcacc agcgtctctg taattttgta attggtcatc
   154501 gtaaatttgt gccttgtaag ttgcttggaa caaagtacct ttagacaatt ccttgtggaa
   154561 gcacttacgt tcagcaccag aagtataata atagaacgca gtaacttgag ctggtaaaac
   154621 tagacagcag gcaaaaacct gtaaaagaga ggttaaaagc atgattagta gagagattgg
   154681 ttacctttaa atacttttcc aaactacaga gggaagatag agtaagtttt gtatgtacac
   154741 atttctgctg atgtgttttt tttttcaact tattacgcga ttcgtttttt tttacggtaa
   154801 cagaatacag aataaattca cgtacaaaaa tagagaatat ataaaataat aggttgacga
   154861 ttatattgga tcttcccctg gggttcaaga gtcgagaccg agtcctttta gtttgtgtat
   154921 atcagctggt tcttttcgtt atgaacatcc ttttacagga tccattcgct gttcttaagg
   154981 aacatcctga gaagctcaca catacgattg agaacccttt acgcactgaa tgtctccagt
   155041 tcagtccttg cggtgattac ctggctcttg ggtgtgccaa tggagcactt gttatttacg
   155101 atatggatac gttcaggcct atttgtgtcc caggaaatat gttgggagca catgttcgac
   155161 ccattacatc tatcgcatgg tctccagatg gtagattgtt gcttacaagc tctagagact
   155221 ggtcaataaa actgtgggat ctttcaaagc caagtaagcc tttgaaagaa atacgattcg
   155281 attctccaat ttggggttgc caatggctgg atgctaaaag gcggctttgt gtagctacga
   155341 tatttgagga aagtgacgca tatgttattg acttcagcaa tgatccggtc gcaagccttc
   155401 tcagtaaatc agacgaaaaa caattgagtt cgacacctga tcatggatat gttcttgttt
   155461 gtacagtaca taccaaacat ccaaatatta ttattgttgg aacttcaaaa ggttggctag
   155521 acttctataa attccattct ctatatcaaa cagaatgtat tcattccctt aaaatcacga
   155581 gttctaatat caaacattta attgtctcgc aaaatggtga aagattagct attaactgct
   155641 ccgatagaac aataagacaa tacgaaataa gtattgatga tgaaaactct gcggttgagt
   155701 tgaccttaga gcataagtac caggatgtga ttaataaatt acagtggaac tgtatcctct
   155761 ttagtaataa tactgccgaa tacttagtcg cttctacaca tggttcttct gcacatgaac
   155821 tatacatctg ggaaacgact agtggaacgt tggtgagagt cctggaaggg gctgaagagg
   155881 agttgataga tataaattgg gacttctata gtatgagtat agtgagtaat ggttttgaat
   155941 ctgggaacgt gtatgtgtgg tctgttgtta ttccgccaaa gtggagtgct ttggcgccag
   156001 attttgaaga agtagaagag aatgtcgact atttggagaa ggaagatgaa tttgatgagg
   156061 tcgatgaggc agaacagcag caaggactag aacaagagga agaaatagct atcgatcttc
   156121 ggacgagaga gcaatatgat gttagaggta ataacttgct tgtagaacgg ttcacaatcc
   156181 ctacagatta tacgaggata attaagatgc agtcatcata ggtttctctt caaaaggaga
   156241 aagtttaaat aggcaactga cactgaagag gtatagtcat gcctaccgcg atttctttga
   156301 cacagaattg aaaaattttg cattttttgg taatttccta ataatacgaa gtgcaataat
   156361 ctcactttga taggagcacg tcatgatggt aatttcatac tactgaacgt aaatgttgaa
   156421 ggtgaatttg taaagctttg ttatttgaag ctgtacacct aaagggcggt aaattgttgg
   156481 gtgttagtac catgccatta attagaattt gttagcattt ttattcattt gtgcattatg
   156541 ggttcaaatt catatgactg aacgtgtagt ttcatatcca gtcatcaaga gatgctgaac
   156601 cgcccttcaa aaacttgacg aaatagaagt ttttttttta catttctcat atgttacata
   156661 gattaaatag tacttgatta tttgatacat taagctaaca aagccttgga taactcatcg
   156721 gcaagatagt cggcttcagc cctgtaattc aagctgtgta ggttagcaac ggtatatcta
   156781 attctgcttt gatcattgta tgtatcctca cgcgctctaa tcctaaagtc atattcgttc
   156841 atttggatac tttgagtaat ttttgtgaat tcgttggggt cttcttcctt caaagacatt
   156901 aatgtattag catcaacacc caataattgt ttagcttggt cgtcaaataa agtgagccat
   156961 agttgattgg tttcgtcaat aattgatatt gtcaagatgt atctccaatt tggccttgca
   157021 ttattggtgt cgcacttctc acatctccaa gtaccatcag gctgttccag aactttctta
   157081 ttacaattct cattagaaca ggcaggatat gcaaaattat caacttttaa gaaacttata
   157141 gcagctttaa cactaaaaaa gtcacctttc tcgcttcttc ctagattttc agcttgagct
   157201 ctagcaatag taatacgctg agcaatgaat tttgttaagc tagcagccga ttgaccaccc
   157261 ataccgggtt cttgctttaa agtgatgaag tttgcgttgc ggcccttgga atcataccaa
   157321 ccctttaagg catatgcctc aggaatttct ggattcggaa tcagggtact agaaaatccc
   157381 atagacaaag atttgccacc aaaatccgtc acacgaacac ctttaatggc agcaacagaa
   157441 ccttcaggaa ggttgaaatc aagggcttgc tgattccata ggccaacaga gatagaaaac
   157501 ccagagtcgt caacaattgt gatgtcacga cgatcgaatt tcttcccagc ccttgaagtt
   157561 agctcaaaat gtgggtttat agtttggata ataccgagga cgtctacgtt ggaatttact
   157621 tcctggttct gaatagcatc tagtttgatg aaattgaaat gggttttcgg aacattactt
   157681 tcatcgaaac attcttctat aacagtgtct ctatccaaat tcagttcata agggtgtgtt
   157741 agattagtaa attggggctt agctggttgg agttttgcct ttgatacata gtatactttg
   157801 ccttcttgta aaatttcgtt aaattttgta gcaaaatcat taaacgccgt ggctcggatt
   157861 tctccagagg tatccaagaa gttgacattg aatagtttac catcacctct ttgattgtgc
   157921 cacgttttaa tttctccctt gtaggaaact cttgctttga tagtccaaac gttttggtat
   157981 ggagacagtt gttcgatggc aaaaattggt ctggtttttt gcgaattagg gttttcattg
   158041 gcgaattttc tctcatttgc attcaagttt gagtttgaat gcagcatatc agggacacca
   158101 gcattgctgg cgtttgtttg attggcaaca ttaccactgt cagttatatc ttcgtctttt
   158161 aaggtttcat ttggatgctc tgagaaatag ttatccaaaa aagtactagt ttggttgacc
   158221 atatcagcac gcgactggac caactcaaag tcatctacta aaagaacgta tttctttctt
   158281 tccctgacaa tagcaggttc tgcaattatc acgcgaatga tatcacccct ttgtagttcc
   158341 attgactgga acttggatgc agcttggttt ctcaacagag ccttcatatg gtaaatacca
   158401 tcggaaatca tgatcaaatt ctttctgttg ctgttagccc catcagattt cctggtgtta
   158461 taaacttgat aaacgccacc ggtgggatta tcgtaccttt gcttattggt gaagatgcta
   158521 tgaaaatcgc ccctcgaaag ttgaacactg ctcatctctt gtaagtataa tctggtcttc
   158581 ttgctggttt cgcctttacc gtaataagaa gagtgaatag tttttgtttt acgtgtagaa
   158641 cttaaagtga taacatttgt tcaagtaaac ctttatgtta gttcacgcgt cttttgtcgc
   158701 ctcgtctaat ttttacgcgt gacatttttc caagcagaga tattttattg agcagcgaag
   158761 aagagttaga gaataagaaa gtgatgcgat aagaaatcca cccaattagc atagatcctt
   158821 tcgtatatgg ctgaagaagg tggtacgcgc atagctatta acatatatgc aaaaagaacg
   158881 gcaaaaggcg aggaggtttt tatgccaccg ctagtatttg acatagatca catcaaactt
   158941 ctaaggaaat ggggtatttg tggtgtgtta tctggaactt tgcctactgc agcacagcaa
   159001 aatgtatttt tgtcggtacc tttgaggctt atgttagaag atgtgctgtg gctgcatttg
   159061 aacaatcttg ccgatgtgaa attaataaga caagagggag atgagattat ggagggaata
   159121 acattagagc ggggcgccaa actatctaaa attgtcaacg atcgtttgaa caagtcattt
   159181 gaatatcaga gaaagttcaa aaaggatgaa cacattgcaa aattaaagaa aatcggtaga
   159241 atcaatgata aaaccacagc tgaagaattg caacggcttg ataaatctag caataatgac
   159301 cagctaattg aatcttcttt gttcattgac attgctaata cctctatgat tttaagagac
   159361 atacggagtg attcagacag cttatcccgc gatgatatca gtgatttgtt atttaagcag
   159421 tacagacagg caggaaaaat gcagacctat ttcttataca aggcattgag agatcaaggg
   159481 tacgttttgt ccccaggtgg acgttttggt gggaagttta tagcataccc tggtgatcct
   159541 cttcgtttcc attcacatct gacgatacaa gatgcgattg attatcataa tgagccgatt
   159601 gacctaatat ccatgataag tggtgcaaga ctaggaacga ctgtgaaaaa aactttgggt
   159661 cataggcggt gttgcggaag agacaaagga aactcatttc ttctcaatag aatgggctgg
   159721 atttggttaa gctgggaatc agtcatgtat aattattttc tcagaattta tgtatttata
   159781 aggtttttca gaagcataca tatgtgtaat acaattttta aatttgcatt gatattttga
   159841 tgcattcagc gggaaagtag ttgtttatca ctagacatat aattatgttt atttatattt
   159901 agtgggagca aaacagttta ttgaatgttt accagaaccg aaaaaaaagc tcttctaaac
   159961 tgttgacatc cagttcattt acttccacgt gtagatgtga aggaacaaat attttagcat
   160021 cgttcataca agtaattatg ctatattatc gatcctcgga tttcagcttc cgttatatcg
   160081 gatgattgtt actcgacctt tatgtcgtct ttttacatca tatatgataa tatgctagca
   160141 gttttaatac aaattgatcg aagatagttg gttctgagaa atgggtgaat gttgagataa
   160201 ttgttgggat tccattgttg ataaaggcta taatattagg tatacagaat atactagaag
   160261 ttctcctcga ggatatagga atcctcaaaa tggaatctat atttctacat actaatatta
   160321 cgattattcc tcattccgtt ttatatgttt atattcattg atcctattac attatcaatc
   160381 cttgcgtttc agcttccact aatttagatg actatttctc atcatttgcg tcatcttcta
   160441 acaccgtata tgataatata ctagtaatgt aaatactagt tagtagatga tagttgattt
   160501 ctattccaac ataccaccca taatgtaata gatctaatga atccatttgt tagttaatag
   160561 tttaaatgtt tttatcggaa gaggttttgt catcacatca gcaatgttct tcttggtctc
   160621 gatgtagtat acgtataaat tattacctga tacttcatct ctaagtctca ttgcctttnn
   160681 nnnnnnnnnn nnnnnnnnnn nnnnnnnnnn nnnnnnnnnn nnnnnnnnnn nnnnnnnnnn
   160741 nnnnnnnnnn nnnnnnnnnn nnnnnnttaa ttggtttctt gttaagttct tgtatcaggt
   160801 aacttagatt atttaataat gggacagatt cacttatcgc gtgtatttct gcttccgtag
   160861 ttgaagtaca tgttaatgaa gccttggtgg actttcctcc aattaccttt ccattaagta
   160921 aatatatgtt gccaatttgt gatttataat acggttggtt gccatacgaa gcatcactta
   160981 ttgcgactag tttattatct ggctcggtag gtttgttttt gtgccatatc agttgtttat
   161041 ctctagtgtc ccacatgaat tgtatcaact catatgtcat gtctaaaact tgcctagagg
   161101 ggaatagtat atgttgagca agtgtgttga tgtagtatag taagtcaaat ctaaatttat
   161161 atccaacata tgaagctaga ccaatcaact tttgcatttc atgtaccttc tctttgtatt
   161221 catcttcatc tatttctagt tcatcctggt ctatataaag acctggttga cctggagctc
   161281 taagtttctt tccttttggg ttcaaaggta cgtttagttt gggtaatttt tctgtcaagg
   161341 atttttccat acctaatttc atgtatttac ctctttgata tttgatttct aagccaagta
   161401 tgtcgtactg aatttcgtta tcactttcac ccagatttat tatctttgta tcgtattgtt
   161461 tcttgagtgt tgttatgatt ttcttatttg catttaagtc tttgctgaac aatatcatat
   161521 catcaacgaa taagcaaatt gttacttgac tattcttaaa tacgcatgac catccacgaa
   161581 cttcttccat accacactgt tttatcaggt atgatttgat agtttcgtac cagttcgctc
   161641 cactttgttt caatccataa agtgatttct tcaaacgtat caacttatca ttcattccta
   161701 aatgtagtnn nnnnnnnnnn nnnnnnnnnn nnnnnnnnnn nnnnnnnnnn nnnnnnnnnn
   161761 nnnnnnnnnn nnnnnnnnnn nnnnnnnnnn nnnnnnnnnn nnnnnnnnnn nnnnnnnnnn
   161821 nnnnnnnnnn nnnnnnnnnn nnnnnnnnnn nnnnnnnnnn nnnnnnnnnn nnnnnnnnnn
   161881 nnnnnnnnnn nnnnnnnnnn nnnnnnnnnn nnnnnnnnnn nnnnnnnnnn nnnnnnnnnn
   161941 nnnnnnnnnn nnnnnnnnnn nnnnnnnnnn nnnnnnnnnn nnnnnnnnnn nnnnnnnnnn
   162001 nnnnnnnnnn nnnnnnnnnn nnnnnnnnnn nnnnnnnnnn nnnnnnnnnn nnnnnnnnnn
   162061 nnnnnnnnnn nnnnnnnnnn nnnnnnnnnn nnnnnnnnnn nnnnnnnnnn nnnnnnnnnn
   162121 nnnnnnnnnn nnnnnnnnnn nnnnnnnnnn nnnnnnnnnn nnnnnnnnnn nnnnnnnnnn
   162181 nnnnnnnnnn nnnnnnnnnn nnnnnnnnnn nnnnnnnnnn nnnnnnnnnn nnnnnnnnnn
   162241 nnnnnnnnnn nnnnnnnnnn nnnnnnnnnn nnnnnnnnnn nnnnnnnnnn nnnnnnnnnn
   162301 nnnnnnnnnn acnccaaact ggatagtttg atgagattta tcgtgggagt tcttaaatgg
   162361 gtcngggaat tccgtaggag attntcggag gttagatcta gggatgggag atcagcgatt
   162421 gatagattac ctcggtattc ngttctgaaa acagtagttt ggcgttttga tagggtacaa
   162481 tatttgtgcg atgaatattt tccggtggag aagtcatcga ttgaaggtna acgtgtataa
   162541 tccttttctc agtctcttgg gtcactttat ctgcggaaca gttttgttgt tggtacaccg
   162601 tactggatat tggtacgttt gtatgattag tctcattttc actgtacgag tctgagtgtc
   162661 tgaaaatctt ttagatttac tggcgtgcga cgactcatgt gtgttagatt ggggacatgg
   162721 gagcaagtaa aggaacattt aatttatgca taccacccga accggtactc tcgatattgg
   162781 aaatttgggn nnnnnnnnnn nnnnnnnnnn nnnnnnnnnn nnnnnnnnnn nnnnnnnnnn
   162841 nnnnnnnnnn nnnnnnnnnn nnnnnnnnnn nnnnnnnnnn nnnnnnnnnn nnnnnnnnnn
   162901 nnnnnnnnnn nnnnnnnnnn nnnnnnnnnn nnnnnnnnnn nnnnnnnnnn nnnnnnnnnn
   162961 nnnnnnnnnn nnnnnnnnnn nnnnnnnnnn nnnnnnnnnn nnnnnnnnnn nnnnnnnnnn
   163021 nnnnnnnnnn nnnnnnnnnn nnnnnnnnnn nnnnnnnnnn nnnnnnnnnn nnnnnnnnnn
   163081 nnnnnnnnnn nnnnnnnnnn nnnnnnnnnn nnnnnnnnnn nnnnnnnnnn nnnnnnnnnn
   163141 nnnnnnnnnn nnnnnnnnnn nnnnnnnnnn nnnnnnnnnn nnnnnnnnnn nnnnnnnnnn
   163201 nnnnnnnnnn nnnnnnnnnn nnnnnnnnnn nnnnnnnnnn nnnnnnnnnn nnnnnnnnnn
   163261 nnnnnnnnnn nnnnnnnnnn nnnnnnnnnn nnnnnnnnnn nnnnnnnnnn nnnnnnnnnn
   163321 nnnnnnnnnn nnnnnnnnnn nnnnnnnnnn nnnnnnnnnn nnnnnnnnnn nnnnnnnnnn
   163381 nnnnnnnnnn nnnnnnnnnn nnnnnnnnnn nnnnnnnnac cataaatggt tcggtaaacc
   163441 actacattgc agttgagtac ggcagtcatc taataaggta cggttgagcc gttcagcgac
   163501 tccatgtgct cgggaatccg ctgtggttgt atagcatgga gttataccat ttttttcaag
   163561 gaatttatgg agagttctgt tagtatactc agaaccacgg tccatttgta taaccaagac
   163621 actggcctga aactggtttt taataaagct agtatcgtag taaaaactcg aggatagagt
   163681 cctcgcgacg gtcgtgtaat ggataaccca ggatttgtgt ctcatcagta aatgagatga
   163741 aataggatgg tgcacttttt ttagggtaag gtttgtagaa ctggaaccaa attntgtcag
   163801 tatgtagtat taggtaaggg ttcgtatgta agttttggta ttttagttcg tagtaacttt
   163861 gattgtcgtn tcttggttgc tttgtccgat taaacaaata caggaacact tgatagtcaa
   163921 taagcactag accagtcgac atctgattcg ttaaaaatac cgttgatggt tggttatttt
   163981 ttaagttagt agtatccgaa tgtctgtgtc attggcatgt gcaaagcatt cgactgaatg
   164041 aaaggataag gatatttgac gtgtacttca cttgtatgga cattattgat gtggtacgga
   164101 gatatttgat ggaagcaaga cttttagata cccagtaaaa gtctccatat tttaacgata
   164161 ggtgcaagta cagtgccgtc agatcgttct aaagacgttt tgtaaagcat gctgtcgata
   164221 gtctactgca gccaattcat tcaaactgag taagtcatag gctatgttag ggagtgtgca
   164281 atacctttat tgatgtttgg tgttgtcctg gaagtgaaat tgtaggtcac caatagcgtt
   164341 aattggtata ttctttttga gcatcaacta nnnnnnnnnn nnnnnnnnnn nnnnnnnnnn
   164401 nnnnnnnnnn nnnnnnnnnn nnnnnnnnnn nnnnnnnnnn nnnnnnnnnn nnnnnnnnnn
   164461 nnnnnnnnnn nnnnnnnnnn nnnnnnnnnn nnnnnnnnnn nnnnnnnnnn nnnnnnnnnn
   164521 nnnnnnnnnn nnnnnnnnnn nnnnnnnnnn nnnnnnnnnn nnnnnnnnnn nnnnnnnnnn
   164581 nacgtgtccg tgcnggtgag tattagatnt gngtcntntg ncctgcngtt ttcgatttcg
   164641 aattattggt tttttgtagg attccgagct anaacttggg tttggttgta tcgtatagct
   164701 gcgagaaatc attcttctca tcactcggat ttctcctgta aattaggttt gctgtttctc
   164761 gatccctgtt gttcttcata aatagcatgg atatctaaga acagttcagc gactgtcata
   164821 tttagatgtc gatgacgtgt gtagcgtaaa aattatattc gccagataga cctctcataa
   164881 ttaattggca tgcgaccttg ttattgatat gaannnnnnn nnnnnnnnnn nnnnnnnnnn
   164941 nnnnnnnnnn nnnnnnnnnn nnnnnnnnnn nnnnnnnnnt ccattatatt agtcaaattt
   165001 gccagggtca caatgtcgtt tgcctcttgg gtatcagatt gcattttcta atactttgga
   165061 aagaatttca tgatatccgt ataatcaacg gataggagtg tctttgaccc aggtaggtag
   165121 ggaaatttgg aagaggggga aggccaaaat aatttgaaaa agtgttatca aaaaaggtga
   165181 gttcatcatc agtgatctga ctacgggttt ccgtttactg tcggaataat accaccgaga
   165241 ttcgagtttt gtaaaaattt gatgtangtt ttaacccaat tggaaagtca ttaggtgagg
   165301 ttaacattgg tggtggtctg acatattttt tagtggatgt catatcagag tccgctgagg
   165361 atgaatcagt aaatgtatta cctgactcag gtgatggann nnnnagaggc gttccaactg
   165421 atgatggata ctgcggaaac tgtgattgtg gcccaggtgg aaagtacata ggcgacattt
   165481 gataaggtgt atacggaatc atagatgggt gtccgtaaaa tgaccaacca gatggattgg
   165541 cttggttttg ggtcatcatg cactgctgtg ggtacggccc attctgtggt gaatgtgact
   165601 gagcagtttg aggagaggca tgatgggggt tctctggaac agctgatgaa gcaggtgttg
   165661 ttgtctgttg agagttagcc ttagtggaag ccttctcaca ttcttctgtt ttggaagctg
   165721 aaacgtctaa cggatcttga tttgtgtgga cttccttaga agtaaccgaa gcacaggcgc
   165781 taccatgaga aatgggtgaa tgttgagata attgttggga ttccattgtt gataaaggct
   165841 ataatattag gtatacagaa tatactagaa gttctcctcg aggatatagg aatcctcaaa
   165901 atggaatcta tatttctaca tactaatatt acgattattc ctcattccgt tttatatgtt
   165961 tatattcatt gatcctatta cattatcaat ccttgcgttt cagcttccac taatttagat
   166021 gactatttct catcatttgc gtcatcttct aacaccgtat atgataatat actagtaatg
   166081 taaatactag ttagtagatg atagttgatt tctattccaa caggttctta ttttcaacaa
   166141 tgtaattgat ggccttaaat ctctactaca tcataaagct tctaagcact taccattcct
   166201 tcataagtct agtattgtaa tgagttgggc acatggcgca gttggtagcg cgcttccctt
   166261 gcaaggaaga ggtcatcggt tcgattccgg ttgcgtccaa atttttttgt taatccaaca
   166321 caattgaatt cgtgaatagc tgactgtcat cagtaatgtt cgtggaaagt acctatccat
   166381 actgttgtat cacgactaag tagttgtcga ctactacctc ctcaacccca gttatatccc
   166441 tatgacacat tggaggatgc tgaataatga cagaatttta ttcctccttt tcattatcat
   166501 aatctgaagc aaagttaaaa aatagaagaa gtaagataaa ctttgtagat acgatatata
   166561 gttgtttgtt ttagctatca tatatgctga actgttacta ccttattttt tccgaaatgt
   166621 ttctaaaaca aataaatatt catgaatatg atgcaagttc gttggatgag aaaaagacca
   166681 ggctttattg taaggacaat atcatttacg aataatttca tccaattgtt tcatcaacac
   166741 atccattctg tcaaaaactg gagcatagag atgttgaacc aaagaattgg gcttcgaagc
   166801 cggatcggac atattggtat tagacaatgc ccttgatccg gaaagtgaac tatttatgct
   166861 tgctgatgat accgcccttt gttcatccat ataaaaatct tcttcagatg atgagtgtaa
   166921 cgataaggtt gattgctttt cttcttcggg ggtactgtga tgtttttcta gctcctcttt
   166981 aggttgttct gcgtcagttt gatttgccat tcctccacta gaccccaagc tggcttgaat
   167041 ttgcccctct gtgttttcca cgtttgttgt ctcttcaatt ttcgattttg catgaatata
   167101 ttgtgaaatg tcctttattg ctctagatga tggaatactg ctgctttctt caactattgg
   167161 agtggatggt gattcgtttg tccattctga cgacgacggt gaaaactcgc caattgttga
   167221 aagggaattt tgagagtctg attttgccat accattcgca aatggcatac gaggcgcttc
   167281 aaatactttt ttcagatcgg tatcgtaatc actgtcaacc ggttcagact tttcttgccc
   167341 cacataccga tttgcattat aatcatcttc tctgtcttta ctcgatgatg tcttaggctc
   167401 actttcgttt ttgttgtctt gtctccgaac ttttttcaca tttagtggtg tattcaaaga
   167461 tgtactaaag gagacgtcgc tcactacatc gctcgtatca tcatcctgga atttgccaaa
   167521 atttaacttc gcttcagtgt attcgtcccg gtgcgttact tttgtttcct tgtcgttatc
   167581 aacatcatcg tcgtacgact gtccattgcc ttcaccgcca tcatcgttac tatctaacga
   167641 ggtatcttca attgcatcat ctataaacct gtctgcataa ccgacaacat cattgaaact
   167701 aacagatttg ttccccttac catatccatt cagtgcaggt gtcggaatta tactctctgc
   167761 atcactttga ttcttgttac cagagctgat ggaatcatct ttcgaatcgg aggaagcaac
   167821 cgattgagaa gacatgtttt catttttcca gcaattcaat cgagctagtc tttctggaaa
   167881 ggtttctaga atttccgctg gcgcaaaccc gattttacca tcagtgatcc tcttaaccag
   167941 ccaccaatag gcatcctggt cattcaaaag tatacaaggt tcgtcttgcc ctaattgaca
   168001 atgtgaagaa tcatggccat tgaacgcata taaagcatat agtttatcag ggtccagttc
   168061 tcttggcggc gataagggtt ggtaatcgtc gttttcctcc tccaaatcgt ctttctcccc
   168121 ttgaaaccct gaatcttgaa attttctgtc aaagtcatcg tcatcagagt agttttcctc
   168181 ttcatcctcg tcctccgaga tggcgtattt caagccatca ctaaaatcgt caacgtcagg
   168241 gttcattgta ttattcactg aaaaatgcac ctcatcctta tcggcgctat ccacggaatc
   168301 agtttcgatc tcttgtagcc ttctttccaa attgtcctca aattcagaat ccgaataatc
   168361 atatgagtcg ggcaattccg aagaattttc tttgtaatgt cgctgatccc ttttactgtt
   168421 gctatgcata tgtttttcca cgttctcctc ctctaactct ttgtcatcat ctctatttcg
   168481 cagaacatca tggccctttt ctgccgcatt actcagtata ttaagtttcg aattgaaggg
   168541 cgaactctta ttcgaagtcg gagtcaccac aacacttccg cccatactct ccgaatcctc
   168601 gtttcctaaa gtaagtttac ttccacttgt aggcctatta ttaatgatat ctgaataatc
   168661 ctctattagg gttggatcat tcagtagcgc gtgcgattga aaggagtcca tgcccgacgt
   168721 cgacgtgatt agcgaaggcg cgtaaccatt gtcatgtcta gcagctatag aactaacctc
   168781 cttgacacca cttgcggaag tctcatcaac atgctcttcc ttattactca ttctcttacc
   168841 aagcagagaa tgttatctaa aaactacgtg tatttcacct ctttctcgac ttgaacacgt
   168901 ccaactcctt aagtactacc acagccagga aagaatggat ccagttctac acgatagcaa
   168961 agcagaaaac acaaccagcg tacccctgta gaagcttctt tgtttacagc acttgatcca
   169021 tgtagccata ctcgaaattt caactcatct gaaacttttc ctgaaggttg aaaaagaatg
   169081 ccataagggt cacccgaagc ttattcacga gtcagtctga ctcttgcgag agatgaggat
   169141 gtaataatac taatctcgaa gatgccatct aatacatata gacatacata tatatatata
   169201 tacattctat atattcttac ccagattctt tgaggtaaga cggttgggtt ttatcttttg
   169261 cagttggtac tattaagaac aatcgaatca taagcattgc ttacaaagaa tacacatacg
   169321 aaatattaac gataatgtca attacgaaga ctgaactgga cggtatattg ccattggtgg
   169381 ccagaggtaa agttagagac atatatgagg tagacgctgg tacgttgctg tttgttgcta
   169441 cggatcgtat ctctgcatat gacgttatta tggaaaacag cattcctgaa aaggggatcc
   169501 tattgaccaa actgtcagag ttctggttca agttcctgtc caacgatgtt cgtaatcatt
   169561 tggtcgacat cgccccaggt aagactattt tcgattatct acctgcaaaa ttgagcgaac
   169621 caaagtacaa aacgcaacta gaagaccgct ctctattggt tcacaaacat aaactaattc
   169681 cattggaagt aattgtcaga ggctacatca ccggatctgc ttggaaagag tacgtaaaaa
   169741 caggtactgt gcatggtttg aaacaacctc aaggacttaa agaatctcaa gagttcccag
   169801 aaccaatctt caccccatcg accaaggctg aacaaggtga acatgacgaa aacatctctc
   169861 ctgcccaggc cgctgagctg gtgggtgaag atttgtcacg tagagtggca gaactggctg
   169921 taaaactgta ctccaagtgc aaagattatg ctaaggagaa gggcatcatc atcgcagaca
   169981 ctaaattcga attcggtatt gacgaaaaga ccaatgaaat tattctagtg gacgaggtgc
   170041 taacgccaga ctcctctaga ttctggaacg gtgcctctta taaggtagga gaatcccaag
   170101 attcttacga taagcaattt ttaagagact ggcttactgc taataagttg aacggtgtta
   170161 acggcgtcaa aatgccccaa gacattgtcg acaggacaag ggccaaatat atagaggctt
   170221 atgaaacatt gacagggtct aaatggtctc actaacgtga tttacatata ctacaagtcg
   170281 ccagtgtaac tcctcactga atatgattca tacatacccg tatgtattaa tgtataaatg
   170341 ttctcagagc aaattttatc gatatcttgt ttgccagtgg tatgcaggtt tggcaaattt
   170401 tttaccataa tatccgttta tagattctgg aaccttacca actttcttac cgctaattac
   170461 ttccctggct cgctcctcca ctgcctgggt aaattgttcc ttcaactgac tcagttctct
   170521 ttcgtattca atagcttgct tctcgaggat tttttcaatg tttgtcagct cattttcata
   170581 gtccagtaac ttcctttcaa atctctctaa ttgcaacgac tttcttgcag ttcgtatctg
   170641 aatatcttgc agtaattcaa aagtggaagg cctggttctt aagttcacat ctatcattga
   170701 atgtattatg gcattaagcc ctctagagta atactcaggg acggtgtcac atttcccgtt
   170761 tttaatctta gtttgtagct cgagataatt ttttgcctga aatggggggt gcaacgaaca
   170821 catctcaaaa ataacacaac ctagtgacca gatgtcggat agtggggagt atggttggtc
   170881 catcaacact tcaggcgaca tgtaatatgg tgtaccgacg tatgttgtgg caaattgaat
   170941 actagtttcc agagatttgg ctaacccaaa atcacctaac tttaccacaa cttgactata
   171001 gtccataggg ctcccccttt tccctgaatt cactctatgg tctctgtaat aattactatt
   171061 cacttcctcg tgaccgtcta cttgttcatt aatattgtaa tcgctatcat catagcttaa
   171121 gaatatattt cctggtttca gatcacgatg gataacgatg tttttgcctt ttaccggtgg
   171181 tttcatccgg tcatatattg tggtcaaagt tggcaattca acaccataat gacatttata
   171241 gagcgcagtc aataattggg ccaggatacc ccacacaatt ttttctggta tatatttatg
   171301 ctcctgtttg tagtgcttaa tcatctggga taaatcaccc ctggaacaat attccatata
   171361 aaggtataac acttcttttt gttcatcgaa gtcccagtta taaaattcta caatattttc
   171421 atgcttcaac tgcgatagaa tgctacattc agcgatcagc tgttgtctct ctttgctatt
   171481 catatggcca tatttgatat cctttctaac caaaagtttc ttggtaggta tatggatgac
   171541 ttttcgtaca gacccaaatg aacctctccc aatttcttcg agaacttggt attctgacct
   171601 tggtgggtgt ccctgctgct gctgaggact acggtattct tggaaaaact gtcgtctatg
   171661 catactcaca cagagaattg attcaattat caaatagcac tctcattgaa attagtattg
   171721 tgaatcttgc tcttttcatg ttatatgatt tgatattctt ttgaaaagtc gcttttattt
   171781 acgtttaacc taattaggaa acgtaatgaa aaaattcaga aaccttaaaa aaaaacttgg
   171841 ctgtaaccta tcggaagact gtgccactgc aatcatgtca gatatcgtat ttcagattta
   171901 ttgatctata gctagaaaca tttaacaaaa tgcactttga gtcgttcata catttaatcc
   171961 ccaattgaaa aaaaaaagaa aagaaaaaaa gcatatatat gtatatgctt ttttatcatt
   172021 actggcctct ttaaattcaa aaacttttct gatctctttt ccaaacagat gcgttttcag
   172081 tattggaagg ttcacaattc tatatatagt gttaatgtaa tgctgtatta tttctctata
   172141 tatgtatgta tgcacatgca attcctacat tatgtttgaa atgttgtaat ggggacggaa
   172201 aagccgtcac ttttatcttt ggaggatcgc aaattactac gctcatcttt tgttggagaa
   172261 ctaccaattg ctgcagtgac gcttgaaact ttttgcaggc ttcctttttt tgataatgaa
   172321 cggatatcct cacatagctg acagatcaaa actgagtccc ccccaacttg atttgaattc
   172381 ctttttggga catccttgtt ccagttgttg tttaaaaact ccgttatttg tactaaaatg
   172441 gcacgaagtt tgaaaacagt ggccttatta cgacgatttg gttcggtttg ctttatagga
   172501 tccggctgtc ctgtgtagtc atatagcttc aataacgatt ttgagaatat tagctttatg
   172561 aatttcaata gatcgatttg aataagtaaa ctgttgaaat aggtatcaaa gaaagaaaca
   172621 atcttttcat aaaagttcgg gtgaaatatg atattaattg taaggttttc aaaaccgggc
   172681 aatgagcata tcttcgtgaa aatgctaatt agtttactga ggttaacgtc atcgtcattc
   172741 aatgcataaa acaggtcaac taattgatca atcggtaatt caatagcagc gtcattgttg
   172801 acctttatga ggaaaacact atgagactct gatgagccca ctgtaggagc cacatcatca
   172861 tttacattgc gtaacgtaaa atgcaagcag ttcagtatga tctccagtcc acttatggag
   172921 gtgttattct tttttctgat gaaattcata gctgtagaaa ataaagaagc actcatttgg
   172981 tccatatcca aactcatttc aacgcatata gcagtgattt gtttccaaat gaaagctgct
   173041 gtctttgcgt cgtcgataaa gggaatgatg gtatcaatat tccggataaa agcaaaaaaa
   173101 gcatcgttgt caagcagatc atttaaaaaa gtgctgttta tatgtactgt aaggtaacaa
   173161 agcttggtga agtactttaa aacagataaa tctttgattt gggccatgtc aacaaaaaaa
   173221 gatgttagcc aggtaaagaa accctccggt aattcaatta gtagtcttga ttttgaagat
   173281 atggtcagat ggggaaagtt tgaaatgctc ttgtgtcgca ttggagaaga gggacgcgtt
   173341 gccatcaaag aatgaacagg ggaccttgat ggagactgta ccgaattcac tggtgagttc
   173401 ctcgtgggtg aggaggataa cggtagagag gaagaagaag gaatagcgga cttgtgtatt
   173461 ttatcgtcat tcgtggttat catatagttt attgatttga agactacgta agtaatttga
   173521 ggactgatta aaattttctt ttttagctta gagtcaatta aagagggcaa aattttctca
   173581 aaagaccatg gtgcatatga cgatagcttt agtagtatgg attgggctct tctttcatgg
   173641 atgttattca gaaggagtga tatatcgagg tgtttgaaac accagcgaca ccagaaggct
   173701 gtggatgtta aatcgtagaa cctatagacg agttctaaaa tatactttgg ggttttcagc
   173761 gatgcaaaat tcggaggata cattattcca cattcaatta aagtctgagg gtagtcgatg
   173821 acgaactctt tggctaaatg ttcgaattta atgatcagtg gaattcctcc catagcgatg
   173881 aatttcagtc gcaacctaga gtggttatgc tgggtatcgt aaacaaaaat ggagccaaat
   173941 gcagttatta atcgtttatc aacagttgtg cgcgacagac actcgataat tgtatcagcg
   174001 atgttctcga gggagcaaac actgaaaagc acatgcaagt ccgtcaaagg cttagatgaa
   174061 ctcttcaatt ggctcagcaa ttgactttca gtggggggca ttaaatctag ttcttgattg
   174121 ttttctgccc aggcagcggg agccgctgca agactgaatt tagagggtga tatatttagt
   174181 ttctcttctt gaaaatcggc atcccaatga taatcagcgt cggtaaagtc ctccttgaac
   174241 ttgttgagct tgtcgacctt cacattttcg gtagagttga tccacacatg cttgagtaac
   174301 tggtcggctg tcggcctctt gtacatgttt ttcacaaagc atttagataa gaaatccttt
   174361 agtggctcag agaaagagct aggtgggtag taggtatcat tttcaacagc gtagtagata
   174421 ttggcgtctg tcaaattgtg gtagggtgga ttctttgtga gcatttcaac tacagtggca
   174481 cctagagacc aaatgtcgct gagcgtagaa gctcccctgt tgcccaggat ctctggagcc
   174541 atccaattga gtgtgcccgc tagcgttaag gcgctggagt tcacaatagt ggaaacgcca
   174601 aaatcagcaa gtttgacagt gttatcagca ctcagcagga tgttagccgc cttgatgtcc
   174661 ctgtggatga ctccttcacc gtgtaaatat ttcagcccca atagtgtctg tgtcacatag
   174721 gttttcgatt cattttcact taatccggta gagctccttg aaatgagcct cctcaaagaa
   174781 ccattagcgc agtattcgag gaggatatac aattcatagc tttttcgtat gaagccgtgg
   174841 tatttaacaa tattgttatg gtttaaattt tttaacaagc taatttctgc cataatgtca
   174901 ttaagttcct catcattttc gtacacgacc tcctttattg ccacgacttg gtcagtatgt
   174961 ttattaatgg ctttgtaaac taccccgtaa gaacccctcc caatgacctg cttcaagtgg
   175021 tattgcacgg atttctcaga tgccctctgg atgggagtca agttgactct atcggtatcg
   175081 gccatactgt tcatggtata gtcttaccag gaaaatgggt agtgcttatg tgtgttttgt
   175141 ccttcctcga gcctccaagt agaagatata ccttttgtga ggcagatctc ccgtatacaa
   175201 aaataacagc aagaaaagcg gaaagaccat cgcaaggtgg aaaggattat aatggcacag
   175261 caaagtccgc acagagcact acagtatagc atagagtgct aatgagttga taggcccaat
   175321 tttgattatg cctcttttcc atacacgacg ccagaggaca ttattacatt acagtagttc
   175381 gccgctagat gacaaacgac atccttaccg atatgagatg tgcaaagcta cataatggca
   175441 acaagcgtta tgaacagcct tgtctttacg accacagaaa agccgtatta gagctcttca
   175501 gctgcaaaat tttcttctaa tatgatgcaa agccatcaaa aatcatgcat agttatgaaa
   175561 tacctgatga aacgcttcga gttcgtgctc aagaaattac tgaaaggtta ccgagaagaa
   175621 aaatatctat gagacacgat aaggcccctt ctgaatccat tgtcctgggc ttgttcattc
   175681 tatttaccac ttaaaattga tcctttcaaa ggaatttttt tctatttcca atagtatatt
   175741 tgtacaaaaa ctacaaaaat ggataaaaaa taacagtaat ttgtgactac tgtaaatatc
   175801 actgatttgg attttgtaat gagtactgct catgcccatg ccgatgcaag tggatcataa
   175861 attttactaa acgatattcg ataatgcgcc aagcctttat aaggaactca aaataaccca
   175921 tatggacagt ttcagaaggc caaataacga tcaaggacat tcactcatgt ttttcaaagg
   175981 cgaagagtgt aaaattttct tctatatagt tcgaatattt tatcttataa atttcagtcg
   176041 tcattttcca cattcgaact caaataatga taaagaacgc tgcagtaatg gcttaaaaaa
   176101 acatacttta taacccatta tctcttacgt gtaatttaaa attgtttata gtactatttg
   176161 gttatgcttg tatgcctcta ttatttactt gatcttttta tgttttctta tgattgaatt
   176221 atttatattc taaattcctc acgaatttat actgaagatt tccttccagg cgagaataat
   176281 aaacacatat ttatgatgat aacaagacga acgtgtatta agctcccagt acgagggaag
   176341 cagtaaaaat tatcccaaga tccatttaaa atggataact ccacgagcta caacaaaata
   176401 ctaagggaat aggccgttat ttccgtaaag gatggtttaa taataagaaa tttataatat
   176461 taataataca tatatacaaa aatttatatt tatatacatg cgcctaacta ttcatactat
   176521 taatttcata ttattaagct tttttttttc atttatcatt ttttttcgta acctctcata
   176581 cctgtacagg tttcattcgt aaagcaggga ctctagtttg cgatagtgta gataccgtct
   176641 acggatagag cactagagat agctggcttt aatctgctgg agtaccatgg aacaccagtg
   176701 ataactctgg taacttggtc ggcgggaata ccagtcaaca tggtggtgaa atcaccgtag
   176761 ttgaaaacag cttctgcaat ttcaactgga taagtttcag ttgggtgagc agcttagaaa
   176821 gagtagtatt cagccaaatg agctctgata tcggaaacat aaacacctaa ttcaaccaaa
   176881 ttaactcttt cgtcagattg agataatgta gtggttgctg cggcggaggc accagcagca
   176941 atggcggcga caccggcagc gattgaagtt aatttgacca ttgtatttgt tgttttttgg
   177001 gttattgctt agtgatgata taggcttaac tggaaggaaa agaacagaga aatgtctcaa
   177061 acaaagctga tcaagccgct gtatttatat gaaactttga acaactacat ctgcacacat
   177121 gggctcttac tggtcgccca tctcacactc atgccttcca cattccactt agcgactaag
   177181 tcattattac tatggggacg ggttgttctt gaacgatgct atacttcgta taggaagccg
   177241 tttttttatg ccccatcctt tcatatgttc catagcacaa gaatgttctc tacaggaaaa
   177301 gtgcctatag ggctgcagct gcagttttgg ccaagaaata gaaccaaagc caaatttatt
   177361 ttgggccctc gttcaagggc catctcaccc ttggcactaa acggttagta ggagggaaat
   177421 cggacttttc ccaaattaga aacaatgaaa aattaagtgt gagctcttag agtcgcatct
   177481 gcaggaatat gcacacaaaa aggggagctg tacgtaaata atcagaccac acaaactatt
   177541 gccaaccatt tgatactcac gctagatatg atgggggttc ttgtttggac aacacaagtc
   177601 tcagagccag cgtagatatg cttgtacata aatgacgact ggggcatcaa ttgaatcggg
   177661 ttacattgtg cgagctatta catgaagaga atatgccttt agggtaattt ccaaatgtag
   177721 gaagtctcgc taagtagggc gcccaaatct gtatagcgat gttgttgagg ccatatagta
   177781 aaatgacgtg ccaattaccg agcttttgat ggaggtaaaa tctaagatta atcttgcgcc
   177841 ttgaaaccac tagaaatgaa aggaattggt gaaaaaataa tcgcgcaata gatgacatgg
   177901 aacgacagaa gtcttgtatt gtgcacgaat ccgcaatatt caaagccgaa gttcatatac
   177961 gaatgcgaac tatttcttag ggtagctctc tgtatgggcc gccataaatt agtaccaaaa
   178021 gataggtttt tgaaaaggct acaatgtgct tttttccttc ttgctttcga gtccggtgaa
   178081 cagaatatta cgacgtcctt gtattaagag ccagacctcc tgttagcgtc actataagag
   178141 taagtctgaa atacgcaaca actacagtgc aatgaaaaag tgctcaactc aatgacaata
   178201 aacaatttaa ccatggcagg ttaaaatatt actgcgatca gtaaaaatgg ggatatcacc
   178261 ttttgacaca taacatagca ataaagtaac agatcattag tgatcggaca acctgaacca
   178321 acgatataat gtcgaagcca ccactacctt taagattagt agcgctgcag ggggagacaa
   178381 tgagagaaat ttcccgccac atgaactgag tcaggagttt tttttttctt gctggagaat
   178441 catttaattt catggttaaa ctcctctata agcatcccat tctcccatgc ctgaaaacac
   178501 ttttgtccat tcgatcctca tgcagccctc gttaatatgc taaaatggct cattaaattg
   178561 tagattgtat cgttcgagaa acgtcaggca tgatagatgt tgcaatcaca ggacattgat
   178621 tatttaatcc tgctctcaac atgttcaata agttgaagag ttgctgatct ccccgtatat
   178681 cttatgaacc aaagcatggt gggtgaatgt tatggttatc cttgttgaaa aatgattgat
   178741 agactggatt gagcggaaaa acatgggtca atatgctgat cttgacattt ttcaaaatcc
   178801 acgggggatc aaatcaactt cttatagcgt atgacctctt ttacattgtt taatgatgtt
   178861 aagattgcga tattatagtc agttaagtta ctcaaacgca cagatttaat agaaaactgc
   178921 gtcttcgttg cctagtcgat cataataaat tcgcagatta tttcgaattt gatctccttc
   178981 gaaatcaagt ttattctctt cacaacaaaa aatgctttta acttgaacaa aactcgtaaa
   179041 ctatttcccc actgttgctt cgggacgacc cagttattca atatcttgca atgctaattt
   179101 tttttgggag agcagttgca aatattgcaa acacatctaa agcgtaccca caatttatga
   179161 cttcctggag cccagaacag cccaaaaaaa aaagatgcgt tctttttata ccaatatatt
   179221 agatacgtaa actctactca tattgcaggt atgcccacat ctggatattg actttgccaa
   179281 tattcccgca cagcatgggc ttgaatttcg gctgctttaa agaggcacca ctttacggtt
   179341 ggttcaacat cagaattttg agttgcagcc tgattttctg gaacactgat gaacggctgt
   179401 gtattcgctg tatcccactg tacatcagga tattttccct ttatgagatc cttgaaaaat
   179461 tcatagcact ggtgttcaca aaaaaagtgg tatggtgttt tccataagcc agccttgaac
   179521 aaatattgat tcatgttata cgttatggtt ttccattctt tcccagctat cgatggtcta
   179581 tgagttatta cctctagtag aagttttgta cggaatgttt cattacttat tggtctactg
   179641 aatgaccata tctgaaggac taccatagag ccacctaaac atatccggat caccatggca
   179701 ggggagagaa caccagaaaa ccaaatgttt gttaaagtcg ccaaaatcgt caagacaaaa
   179761 aggaggaaat tgatcattat atacttggcg cgtacaattt cgtaaagcaa ataactctgg
   179821 tatgatgcaa actcatcctc tggaaggacg atatcagctg agattaaagg actttcaggg
   179881 ttgtcaggag atccttccct caatgggatt gctttaggat cgtccgtgac atgagtgttt
   179941 tttttaaata agattgcatg tttaacaaac gatttaactt gcttttgctt acaagtcaag
   180001 taaaccttat cctgatagct taggaaaaat agacttgaat gtgtcgaaca tttcaaacct
   180061 caattggtat tttccttttt ttcaactgta cgtacatagc ttttcgcttt ctttagcgcc
   180121 cccagatgaa agtatatatc gtaacaagga tgggaacatg aaaggtactg aaaaaacatc
   180181 tgtatttatt aaaagtaaat caaaagcaga ctgggaagtt ctgtcgtagg gatttttttt
   180241 taatgttatg tgtgtaggat tattctattt ccttgaattt ctcgatcgag atttttcgta
   180301 cctgtgtatt tttggatata agagtgtttc tgatctattg agtgagcagg tctccagcgg
   180361 aatatagagt agattgaata tggaagagga ctacattaag gcttattgtt agttagttac
   180421 tgttaggacg cttcggcgag ctgatgtctg acttctcgtt gtatcaaaga gctcccaata
   180481 cgccagcgca tttaaactat gatcacggaa tgctggatta gtagtatagc aaaagtaaca
   180541 cttgtccacc gcagactcca tcacttagtc aacaccttgg gtgttttacc gctgataatg
   180601 gccgtaaaat cgccagatat atatcatcat tgttcttcgc gaataatacg taacacagtc
   180661 tcttttcgaa atttagatga ggaccatagg catgacttat ttactgagat gtccctgcgt
   180721 taaaactttt actggccgat tgctaacttt atatttgtta ataaaactat tcacgcctgt
   180781 gtcctaattg ttggataata cctaaacaat aacgatgttg tatagctaag aggacgacca
   180841 gacaaaaagt tataaacttt accctcgttg aaaatggggc agccacctat gaatcacttc
   180901 ccattacaat gccgaatagc aaaatatgta gtagaacacg tacacgcatg ataattactt
   180961 ccatgctgta cttatttttt gggtgtctct tcagaaagaa tgctttatat aaccatgtgt
   181021 ttgaattagc gatcagctaa taacaagtca gtgtccaaat agttaaaaca ttgtgaccca
   181081 aatatcacaa ataagtggtt gtttggccga gcggtctaag gcgcctgatt caagaaatat
   181141 cttgaccgca gtgaactgtg ggaatactca ggtatcgtaa gatgcaagag ttcgaatctc
   181201 ttagcaacca ttattttttc tttttcctcc tatacttcat aatctacgta ggaatgaaag
   181261 taccaacatt ataccaatga gggtgtgttt cgtggatgca tatactctga agataaaaac
   181321 aaactcaagt ccgcttccta cggtttgagt atttcttacc actacataat aaagaatatt
   181381 acgttaactg taaaatcaag tagacttgga aaatacaacg agaacacttt cctgattctg
   181441 catcagcgtt ttcttatcac cagctgtact tctacattag ctaactctcc tttctataaa
   181501 gggcgtcttt cacttcactt gtgccatgtt acaaagctcc aaacgcactt ctaactgagt
   181561 acaatgcacg atcccactga cagacaaaac agcttcacag aatttgatca tgccatcgta
   181621 aaaaccacgt agtaaggaat aaaaaatccc gaagtcgatc atactatgta gagatgtaca
   181681 tgaatagtct aggaatctgg ttttccagca tgttgctttg gtctgctcca agcgctatgg
   181741 aagcgctcgc catgagatat gctgtttcaa ggcaaaatag caaagctctt tgtaaagaaa
   181801 tacaattcag agaagaagct acagcatttt gtttctggat gatccctgca ggttcatact
   181861 actaagtaaa tcttgaacag ttcaaatttc aacaattcag aaaccgctct ttttatatac
   181921 tctaccaaac gagatgaaac agcatttttt tactcttata aggtaccaat attttgacgt
   181981 atgctttctt taatgttcgc gatcgggctg ggccattaaa cttaccttag atattatttg
   182041 gaacagcacc gcaagtgctg atgtcccaga aatgggcgcc ggttcaatta ggtcgtgaag
   182101 tcagacatat ggagactctc ggactgaaag cactaaggga tgatagctgg catgccaatt
   182161 ccattttaaa tttacacatc aagttacagg gtttgggaaa atcacgttca aagcctgaaa
   182221 atttgaggtt gttcacggaa atcatttggt tatgtctgtc ggcctgctat ttagagacat
   182281 tttttattgc aacaacctac tctatgcact tacacggaat cgcagaataa cgcgcgcaca
   182341 acacaattgg gaaacgatag gattttgaat agtgtattgc tttgtaccga tttaaataat
   182401 tctttctcgt gttgaatccg agttgaagat gagtatgctt tgaagaggtg aaatatcatc
   182461 agtaaaaaaa ataacgacaa ctgcaggact cgaacctgcg cgggcaaagc ccaaaagatt
   182521 tctaatcttt cgccttaacc actcggccaa gttgccaaaa ttgtatgtta tttgttgtat
   182581 ctcaaaatga gatatgtcag tatgacaata cgtcaccctg aacgttcata aaacacatat
   182641 gaaacaacct tataacaaaa cgaacaacat gagacaaaac ccgaccttcc ctagctgaac
   182701 tacccaaagt ataaatgcct gaacaattag tttagatccg agattccgcg cttccaccac
   182761 ttagtatgat tcatatttta tataatatat aagataagta acattccgtg aattaatctg
   182821 ataaactgtt ttgacaactg gttacttccc taagactgtt tatattagga ttgtcaagac
   182881 actccggtat tactcgagcc cgtaatacaa cattattttc agtgataaaa tatgtaaacc
   182941 aattataaga aaaaggattg cgttgcatca caactgtaaa ccattaatta aaaagagcaa
   183001 ttgctattta gatttgttgc tgagaattgg ctaaaaaatc tgataattgt aggacttcta
   183061 ttattgctag gggcaatgtg ttggaatgca attctgttgg aataaaaatc cactatcgtc
   183121 tatcaactaa tagttatatt atcaatatat tatcatatac ggtgtagaga tgatggcata
   183181 aggtatgaaa agctgtcatc gaagttagag gaagctgaag tgtaaggatt gataatgcaa
   183241 taggataatg aaacatataa aacggaatga ggaataatcg taagattggt atatagaaat
   183301 atagactcca ttatggggat tcctagaccc tcgaggagaa cttcaagtat attctgtata
   183361 cctaatatta tagcctttat caacaatgga atcccaacaa ttatctcaaa attcccccaa
   183421 ttctcaacat ccgactgcca tgcaatgtgc ttttctggat ctcactcatg atcataatgg
   183481 ccctgtaaaa ggctcgcact attattatta tatcttcact atatattatt tcggaggctg
   183541 tacctatcag tgaaaaaacg cctctaaaaa tgaaaaaaaa aaagaatatg aaaggggttc
   183601 tgaattgcta aaatatttcg tcaaagctca attagtatca tgatcaagtc gtaattcgaa
   183661 tcagcataac aacctccaaa accatataat aaccttacac aagacaagat atcaattcaa
   183721 catgcaaacc ccttcagaaa ataccgacgt caagttggat actctcgacg aacccagtgc
   183781 acatttaatc gaggaaaatg tggctcttcc agaggataca ttcaattcgt actggagtta
   183841 tatacttaat gaaatcgctc gttgtaaacc gctaatgatt atgttcctaa tacctgtgtg
   183901 tttggtttta ttgattacgt tttttcatga tatcaaaggt atccttgtgt ttttagtgat
   183961 ttctcttatc ctctctatta tcattttatt gatcggtata actgccttcg tgtctgagac
   184021 cttgaataag ggtttcataa ttaagctttt agtagaagtc attacacgta aaccagcagt
   184081 aggggggaag gaatggagaa taatcgcata taatatgaac cagtatctgt ttgaccatgg
   184141 gatatggcat actccgtatt actttttttg tgaacatagg tgccataaat ttttcaaaag
   184201 ccttatcaaa cagacaaggt cgaatgcaca tttgagttca ccaacgaacg gtgcagagaa
   184261 tacgcagtca aacacaccag caaaagaggt ttcaaatgag atggtaaaac cttatatctt
   184321 tagttctgat ccagttttag aagcttacct tattaaagct gcggaaattc acaaagaagc
   184381 tgaatttgag tattggagaa agcaataccc agaggttgat ttgccttagg gccgaatttt
   184441 tggtatttat ctagtatatt ctaatataaa atgtacgagc atcattaact tcaagaacat
   184501 tacgaagccc gcaattaagt gtcagtccat ctgggtgtaa aagttatgta cgctcgaaac
   184561 aaattttatg tagtttactt tagatgcaaa tgctattata tattttgctt tatgatcctc
   184621 ggcttgatgc tcgccaacgt gagatagctg gtcatcacaa tagatcagcc gggacgcttt
   184681 tcgatcacat cgaatccctt cgggacgttg caacaatacg tgaaaaatgc ctcaaaaata
   184741 ataaatacaa tggtgaacaa cgttaaaaaa gcataaaaca gctggctatt ttgatcagga
   184801 taacatctat aagtgccata ttaaggcaag atatcaattg accatgcaaa caccttcaga
   184861 aaataccgac gtaaagatgg atactctcga cgaacccagt gcacatttaa tcgaagagaa
   184921 tgtagctctt cccgaagaca cattcagttc acatctgagt tatgtacttt atgaaattgc
   184981 tcattgtaaa ccgatcatgt ttatgatcat cataatcgtg agtttgatct cattgattgt
   185041 gctttttcat gataacgacg ggtgcactgt gatcttagtg atgtccctta tagtagcctc
   185101 catggcttta atggtggttg cagcattcac attcgggaaa gcgatcactg aacaggagtt
   185161 catgataaag cttttagtgg aggtgatcgc acgcaagcct gcggggaagg aatggggtac
   185221 tgtcgcatat aatatgaacc aatatctatt catgaagaga ctatggtata ccccgtacta
   185281 tttctatagc ggcaagaagt gccatgagtt cttcaccact cttatcaagg aagtgaattc
   185341 tggttcgcac tcggattcct catcgaatag tgccgaggat acacaatcac ctgtctcagc
   185401 agggaagact tcaaatggtc taaacaactt ttatagtatt agatcagacc ctattttgat
   185461 ggcatatgtt ttgaaggcaa cacaaataga aaaggaggct caaagtgaat actggagaaa
   185521 gcaatatcct gacgctgatt taccttgaag cggaagcatt ttattcacca agtatactta
   185581 cttttcttta aaacgagaac aagaatcgaa ttcaagaaca tctcgaagcc agaattgagc
   185641 atcatatatt cgagctgtac aaacatcatg gcctacaact atcgtatttg taagtttttt
   185701 tagaggtttt catatttgtt taataagggt tctgtcagtt tttgtcacat tctattgttg
   185761 cgcttcgcat aatgcagcca agaaaatcca aacaatagaa aaagaaaaaa aggatctcaa
   185821 aaagggtttg gtgttgtagt tataagaata actagtgaat aaaaaagctg ttgtttggtc
   185881 cgtattacat tcgtcaaaaa tttagtactc aaatcgtgta tgcaatcgca accacaaaat
   185941 aaaaatatta gactggatgt gttgagtgga gatggtgcca atttagttga gggaaatgtg
   186001 gtccttccca aagacatgtt caattcgtac ttaagttatt cactttacgt gttacgaggg
   186061 ggctcattgt aagccgataa tgattatgtt cctggcatct gtaattttga tttcactgac
   186121 taatttccga gtataccatc tcatgtccct tctatcctct tttttcatct ccgggacaga
   186181 ccgacaataa agcatctaat attaggcttt cgttagaggt aagcacacgc cagcgttcgg
   186241 tgaaagggga atgaaacatt atcacgtaca agatgaataa atatctattt gaccataaaa
   186301 tatggagtac tccttactac ttttattgcg aagaagattg ccaccgtctt tttctaagtt
   186361 ttattgaggg aagaactttc gagaagccaa caagcaacgc tgaggaaaat gtacaggaga
   186421 ctgaagctgg cgaatctttc acattaaatc ccggagaaga ttttcaaaat tgctttccaa
   186481 gacagcggat attgtagaac aatctcaagt gaagtattgg caagatattg gtgcaattat
   186541 ttgaaaggaa ggagaaatat tctgacagta ccttgctagc aaagggattt accaatccac
   186601 tgacgctaaa atggggtagt aaattagata aattgcattc taacgtgact ttatatagtg
   186661 ggaaacagat atgtagcaca caaaacggca tgattatgct taattgattc ctatttttta
   186721 acgtaaatac tctcccagaa cgatcagaaa acttaacccg caaccatctt tgctgtgcta
   186781 acaacttatg tcgcctcaat accattttta ttttgtatca ttccggaact tagtattgaa
   186841 tgaaaaatgc ctccgaagta aaaagcaggt gatgaaaagt ttcaattggt ataagacaga
   186901 tcgctatttt gatccgcata acatccttca acaccatagc agagctatag agaagacaag
   186961 atataaactg ggcatgcaaa catcttcaga aagtaccgac gccaagtcgg attttctcga
   187021 cgaacccagt gcatatttaa ttgagaaaaa tgtggctctt cccaaggaca tattcggttc
   187081 gtacttaagt tattggatat atgaagttac tcgtcataaa gcggcagtaa ttttgctcgt
   187141 acttattgtg acttcaattt tattattagt gtttttttat aatacggaat tttgcgttgc
   187201 ctttgagata ctattgtttt ccttttgctt tccaggaaca tgcatggttg taattgcatt
   187261 tagtgaaccg atcggtgatc gggaatttaa agttaagctt ctgatggaaa ttatcacacg
   187321 taaaccggcg gtaaagggga aagaatggag gacaattaca tacaagatga accagtattt
   187381 atttgatcat gggctatggg atactcccta ctacttttac cgtgatgaag attgccaccg
   187441 ttattttcta agtcttatta agggaagaac tttcaagaag caaaaggaat cgtcagccag
   187501 caatgttaaa gacgcacaat caaatgacga aaccgctggc acaccaaacg aagccgctga
   187561 gtcttctagt tttagtgccg gaccgaactt tataaagctc ctcaccaagg cagccgaaat
   187621 cgaacaacaa tttcaaaagg aatattggcg acaagagtat cctggtgtcg atgagttttt
   187681 ttagacagaa gacgggagac actagcacac aactttacca ggcaaggtat ttgacgctag
   187741 catgtgtcca attcagtgtc atttatgatt ttttgtagta ggatataaat atatacagcg
   187801 ctccaaatag tgcggttgcc ccaaaaacac cacggaacct catctgttct cgtactttgt
   187861 tgtgacaaag tagctcactg ccttattatc acattttcat tatgcaacgc ttcggaaaat
   187921 acgatgttga aaatgcctct agagatgaaa aacaatcgta aaagggtcct gcgtaattga
   187981 aacatttgat cagtatgcag tggcacagaa acaaccagga atactatagt cataggcaat
   188041 acaaggtata tattggctat gcagacccct ccagaaagta ccgacgtcaa gttagataca
   188101 cttaacgaac ctagtgcaca tttaattgag aaaaatgtgg ctcttcctaa ggacatattc
   188161 cgttcgtact tgagttattg gatctatgaa atcgctcgct atacaccagt catgattttg
   188221 tccctggtaa taggggtttt ggttttatta attatatttt ttaatgacaa cgaagcttgt
   188281 gttttcaatt ctgcaatatt tgcttttact tctcttgtag gtttgttaat aatattaagt
   188341 gatggtaatc caaagctagt cagtcgtcga aattttagga ccgagctttt agtggatgtc
   188401 atcacacgta aaccggcggt agaagggaaa gaatggagga tcatcacata caacatgaac
   188461 caatatttgt ttaatcatgg gcaatggcat actccgtatt acttttacag cgatgaggat
   188521 tgctaccgtt attttctacg ccttgttgag ggagtaaccc ccaagaagca aacagccacg
   188581 tcaattggca attctccggt caccgctaag cctgaagatg ccatcgagtc agcttctcct
   188641 agttccagac tgaattatca aaactttttg ctcaaggcag cggagatcga acgacaagct
   188701 caggaaaatt actggcgaag gcggcatccc aatatcgatg cgcttcttaa aaagacggaa
   188761 tagcttagag acactaccat acgtaaagcg aacataaact agagtatgat atataatcag
   188821 cactaactgg ccggaaaacg gccgaaggaa gcctcgaaaa gtcgattcgt gttggaccca
   188881 tttgctgaac aaagtggttc attgcctacc tattatggta gtagtcgtga taatcgtgtg
   188941 gttggttttg tcaacggtgc atttgcattt tcatgacaat aaaccttgcg ttttcgttct
   189001 cgggatatta ctttccctcc acttctttcg cctcaatagc tcctataagc attctcaggg
   189061 cgtatgtcgg tgatcgagat ttccaagcaa gcttttagtg gaaatcatcg cgcgcaagcc
   189121 agcggtaaag ggaaaagaac ggaggacgat tacatacaag atgaacgaat aaataaatta
   189181 ataataaata ataataaaaa gtacagtagc attaaatatt attaagttta atgattaaaa
   189241 attggttaat tgtcaagaaa atctaaggta ttaataaata aataatacta tgacaacttg
   189301 cagcgaaagc atcagcccca atgaaaatta atcagaattg aatctgagcg tatttatttg
   189361 ataacggttt acgtaactgt tggaataaaa atcaactatc atctactaac tagtgtttac
   189421 gttactagta tattatcata tacggtgtta gaagatgacg caaatgatga gaaatagtca
   189481 tcgttttcaa cggaagctga aatacaagga ttgataatgt aataggatca atgaatatca
   189541 acatataaaa cgatgataat aatatttata gaattgtgta gaattgcaga ttccctttta
   189601 tggattccta aatcctcgag aagaacttct agtatatcta cgtacctaat attattgcct
   189661 tattaaaaat ggaatcccaa caattatctc aaaattcccc caattctcat cagtaacacc
   189721 ccaccccgta ttacttttac cgtgatgaag attggcatcg ttactttcta aacgtaggac
   189781 gtgcggaatg acaaaaccat cagcagtgtc acgatctctc cagtcacaat ggcaatcatg
   189841 agtgcatagt ccaaagtaaa ggggcaagga aaagcatgat tgaaaggact ccccatctgg
   189901 actctatatg tcatcagcgg ctaaaaaaaa gcatatagca caacatcagc atcagcatca
   189961 gcactagagt catcggcccg gcggtccgcg gtcatccccg cggactttcc gtccgcccgg
   190021 cgggctgtat cagcgtcaac tggaacgcgc atatatatac aagacacaca taacatagaa
   190081 gcacacccac gacaataacc acacgacaat aaccacaccc gcccacccct cctttccgta
   190141 tacaatgcca aacttaaaga gactacccat cccgccactg caggacacgc tcaaccgcta
   190201 cctggcacgc gtggaacccc tgcaggacga gcgccaaaac cgccgtacgc gccgcactgt
   190261 gctctccgca gaaaacctgg acgcattgaa cacgctgcac gagcggctgc tagaatacga
   190321 cgcacggctc gcggaaagca acccagagtc ctcatacatc gagcagttct ggtatgacgc
   190381 gtacttgcta tatgatgcaa ctgtcgttct caacgtcaac ccgtacttcc aactgcagga
   190441 cgacccaacc atcaaagaca caccagagac ggcggcacag ggcccctatg gcgcacacac
   190501 ggtgcaggtt cgtcgtgccg cacgactcac cacctctatt ctcaagttca tccgccagat
   190561 tcgccacggc acactccgca cagacactgt gcgcggcaaa acgccgctgt cgatggacca
   190621 gtatgagcgg ctattcggct ccagtagaat ccctccgggt cccggcgagc cctcttgcca
   190681 cttgcaaaca gacgccacgt cgcatcacgt ggtggcgatg tatcgtggcc agttctactg
   190741 gttcgacgtg ctggacacac gcaacgagcc catcttcgcc accccagaac aactggagtg
   190801 gaacctctac tcgatcatca tggacgcgga atccgccgga agcggatccg cgccctttgg
   190861 cgtgttcacc acagagtcgc gccgggtgtg gtccaacatc agggactatc tgttccatgc
   190921 ggacgactgc accaactggc gcaatctcaa gctgatcgac tccgcgctgt tcgtggtctg
   190981 tctcgacgac gtggcgtttg ccgccgatca gcaggacgag ctcacgcgtt cgatgctgtg
   191041 cgggacttct accatcaatc tcgacccgca ccaacaccag ccgccattga acgtgcagac
   191101 aggcacctgt ctcaaccgct ggtacgacaa gttacaactg atcgtgacca agaacggtaa
   191161 ggcgggcatc aacttcgaac acaccggtgt ggacggccac actgtgctgc ggctcgccac
   191221 agacatctac acagactcga tcctgagctt cgcacgcggt gtcaccaaga acgtcgtcga
   191281 catctttagc gacgacgatg gaaaaccatc gtcgtcgtcg ttggcctcgg cggctcactc
   191341 cgccaacttg atcaccatcc ctcgtaaact ggaatggcgc actgacaatt tcctgcaatc
   191401 gtcgctgcac tttgccgaga cgcgcatctc ggacttgatc tcgcaatacg agtttgttaa
   191461 tcttgacttc tccaactacg gcgcgtccca tatcaagaca gtgttcaagt gctcgccaga
   191521 cgccttcgtg cagcaggtgt tccaggtcgc atacttcgcg ttgtacggtc gcttcgagac
   191581 cgtgtacgag cctgccatga ccaaggcgtt ccaaaacggc cgcacagagg ccatccgctc
   191641 cgtcacgggc caatcgaagc tctttgtcaa gtcactactg gaccaggatg cctcggacgc
   191701 caccaaaatt cagctcttgc acgacgcctg tacggcgcac tcgcaaatca caagggaatg
   191761 ctcccagggg ctcggccagg accgtcactt gtatgcgctc tactgcctct ggaaccaatg
   191821 gtacaaggac aagttggagc tcccacccat cttccgcgac aagtcctgga ctaccatgca
   191881 gaacaacgtc ttgagcacct ccaactgcgg taacccctgc ctcaagagct tcgggttcgg
   191941 gcctgtcacc gccaacggct tcggcatcgg ctacatcatc agagaccact ccgtctctgt
   192001 ggtggtgtcc tcaaggcatc gccagactgc tcggtttgcg tcgctcatgg aaaagtcgct
   192061 gctggagatc gaccgcatct tcaaacggca gcaagctcgc gcagcaaaac ccgctgccag
   192121 gaccactgct agcgccaaca ccaaatcaga agacatgaaa tacctgttgt ccggctacga
   192181 ttacttcgac gtgagcgtgt ccggttgagt ttatgctgag tttttgcgca tcaatattat
   192241 ttttactact actactacta ctactactac tacatactat taaatatact aaataagagg
   192301 aaaacgcttt ggaagtgact ggcgccgccg ctggctacta taatagcagc gactgtaatt
   192361 taatctcatc ccgtcgtttg gattacctct tttactcgcc gagcgaacgt gcaccaaaaa
   192421 gggaaaggaa aaaagaaaaa aaaggaaaaa ggaaactcaa aacttggata aatagaagca
   192481 ctcaaactaa attaaactgc caaaaaaaaa aataaaaagg gaaaagttta aacatcaaag
   192541 tacacctttc acccctccac acaccatgga acaacctgat ctatcgtctg tggccatcag
   192601 taagccgctg ctgaagttga aacttctcga cgcccttcgc cagggaagtt tccccaacct
   192661 acaagatctc ctaaagaaac aattccagcc gctagacgac ccaaacgtcc aacaagtgct
   192721 ccatctcatg ctccactatg ccgtgcaagt cgcccccatg gctgtcataa aggaaatcgt
   192781 ccatcattgg gtctcaacta caaacaccac ttttctaaac atccatcttg atctaaacga
   192841 acgggactcc aacggcaaca ccccattgca catcgccgcc taccagtccc gcggtgatat
   192901 cgtagccttc ctcctggacc aaccaaccat caacgactgc gtgctcaaca actcccactt
   192961 gcaggccatc gaaatgtgca agaacctaaa catcgcgcag atgatgcagg tgaaacgctc
   193021 cacatacgtt gcagagaccg cccaggaatt cagaacagct tttaacaaca gggacttcgg
   193081 ccacctagaa tctatcctct ccagccctcg aaacgcagaa ctgctcgaca tcaacggtat
   193141 ggacccggag actggcgata ccgttctgca cgaattcgtc aagaaaagag acgtcatcat
   193201 gtgccgttgg ttgcttgaac acggtgctga ccccttcaag agagaccgca agggcaaact
   193261 gcccatcgag ctcgttagga aagtcaatga aaacgacacc gccaccaaca ccaagatcgc
   193321 catcgacatc gaactgaaaa aactattgga aagggccacc agggagcaaa gtgtcatcga
   193381 cgtcacaaac aacaacttgc acgaggcccc cacttacaaa ggctacctga aaaaatggac
   193441 caacttcgct caaggctaca aattgcgttg gttcatcctt agtagcgatg ggaaactatc
   193501 ctactacatc gatcaggccg acactaagaa tgcctgcagg ggctccctaa acatgtcttc
   193561 gtgctctctg catttggatt cgtctgaaaa gttgaaattc gaaattatcg gcggtaacaa
   193621 cggtgttatc aggtggcatt taaaggggaa ccaccccatc gagacaaata gatgggtttg
   193681 ggccatccag ggcgccataa gatacgcaaa ggacagagaa attttgctgc acaatggccc
   193741 ctattcgcct tctctggcct taagccatgg cttgtcatcc aaagtgtcca ataaagaaaa
   193801 cttgcatgca acttcaaaac ggttgaccaa gagcccgcat ctgtccaaat ccacactgac
   193861 acaaaacgat cacgataatg acgatgacag cactaacaac aacaacaaca aaagtaataa
   193921 tgattatgac gataataata ataataataa taatgacgat gatgattatg atgatgatga
   193981 tgaaagtaga cccctcatag aaccattacc gttgatttca tccagaagcc aaagcttaag
   194041 cgaaatcact cccggtccac attctaggaa gtctacagtc tcgtctacaa gggcagccga
   194101 tataccatca gatgatgagg gttactctga ggacgattct gatgacgacg gtaactcctc
   194161 ttacacaatg gaaaacggcg gtgaaaacga tggcgacgaa gatctaaatg ccatttatgg
   194221 tccctatatt caaaaactac acatgctaca aagatccatt tccatcgagt tggcatcttt
   194281 gaacgaattg ctgcaagata aacaacaaca cgatgagtac tggaacaccg tcaacacttc
   194341 tattgaaacc gtcagcgaat ttttcgacaa attaaatcgg ttgacctctc aaagggaaaa
   194401 aagaatgatt gcccaaatga ccaagcaacg ggatgttaac aatgtttgga ttcaatcggt
   194461 aaaagatctg gaaatggaac tggttgataa agacgaaaaa ttggttgcct tggataaaga
   194521 acggaaaaat ctgaaaaaaa tgcttcaaaa aaaattgaac aatcaaccac aggttgaaac
   194581 tgaggctaat gaagaatccg atgatgcaaa ttcaatgata aaaggatccc aagaatcaac
   194641 aaataccctt gaggaaatcg taaaatttat cgaagcaaca aaggaaagtg atgaggattc
   194701 tgacgccgac gaatttttcg acgcagaaga agctgcttcc gacaaaaaag ccaatgattc
   194761 ggaagactta accacaaaca aggagactcc agctaatgcg aaaccacaag aagaagctcc
   194821 tgaagacgag agccttattg tgatcagttc tccacaggtg gaaaagaaga accaactatt
   194881 aaaagaggga tcattcgtcg gatatgaaga cccagtgaga accaaactgg ctttagacga
   194941 agataatcgt cccaagattg gtctctggtc tgttttaaag tctatggtcg gtcaagactt
   195001 aaccaaacta actctaccgg tatcgttcaa tgagccaaca tccttactac agagagtatc
   195061 tgaagatatt gagtattctc atattcttga ccaagctgcc acttttgaag actcctcttt
   195121 aagaatgcta tatgtagctg cctttactgc atcaatgtac gcatctacca ctaacagagt
   195181 gtctaaacca ttcaacccct tactcggtga aacttttgaa tatgccagaa ctgatggtca
   195241 gtaccgattc ttcaccgaac aagtctctca ccacccacct atctctgcta cttggacaga
   195301 atcgcccaaa tgggattttt acggtgaatg taatgttgat tcgtcattca atgggcgcac
   195361 gttcgccgtg caacatttag gattatggta cattactatc cggcctgatc ataatattag
   195421 tgttcccgag gaaacttatt cctggaaaaa accaaataac actgttatcg gtattttaat
   195481 ggggaaacca caagtagaca acagtgggga cgtcaaagtc acaaaccata ctacaggcga
   195541 ctattgtatg ctgcattaca aagcccatgg ctggacctca gccggtgcat atgaagtcag
   195601 aggtgaagta ttcaacaagg acggtaaaaa attatgggtt cttggtgggc attggaatga
   195661 ttccatttac gggaaaaaag taactgctag aggcggagaa ctgacattag acagaataaa
   195721 aacggcaaat tctgccacgg gaggaccaaa actagatggg tctaagtttc tgatatggaa
   195781 agcaaatgaa aggccttcag tgccatttaa tttaacgtcg tttgcattga ctttgaatgc
   195841 tttgccaccc cacttgatac catatttagc acccacagat agtcgtttaa ggcccgatca
   195901 aagggctatg gaaaatggtg aatacgataa agctgccgcg gaaaagcatc gtgttgaagt
   195961 aaaacaaagg gcagcaaaaa aagaaaggga acaaaaagga gaagaataca gacctaagtg
   196021 gtttgtccag gaggagcacc ccgttaccaa aagtctatac tggaaattta atggagagta
   196081 ttggaacaaa agaaaaaatc atgactttaa agattgtgct gatattttct aagctgtgca
   196141 atgtagtcac aataacactc gttcatttgt atccattgcg aatgccggta catcggaaaa
   196201 caggatagga cctatttaat tatatagtat gaagtattca taacttcttg aggcatcaat
   196261 acatcatatt ccatgagctg cgtggcattc atactcattg atttaaaggt ttttattttc
   196321 atggaaaaga ttaaccgggc tgaacgaaat atattaaaga tgctaaaact tatgctttca
   196381 ttgactttca atagtgtcca ctaaccaaaa aaaaaactac tctaacaagg gatccccatg
   196441 gattcaaagc cgataccaaa cagatattac tctgcataga attcaaaata ttatccatat
   196501 aaagatggga aagaattcca aaaggaaaat tctgctctag aaggtcacaa aactagtaag
   196561 aagttgaccc ccctgccatt aaaaaacgtt tttaacagct ctagcaatat tctaatttcg
   196621 aaagtgctct caaaagaatt tattcatttg cgaaaaaaag aatatctcaa aattttctcg
   196681 atcacgtaca acatcgtagt atttaaagga ttattaagtc aacaaataat ttccacaaga
   196741 aaggtacctc tagttttggt gatgaagcaa gacaataact ggcaagggct ctcactaaat
   196801 attaacccct ttcaaataaa aaaaggatta tggcttgcag cgctcccaac aattaaactc
   196861 tgttactacc aaaaaacatt gagcccaaga atggaataaa attttcacta cacctcggac
   196921 atggatttgt acatgtccta ttatcctgta attttgacat atactgatgt ggaccttttg
   196981 tttcgtataa atcgctattt atttccccag ataactaaag aaaatccttc aacccagcgt
   197041 tctatattac tatattctca acccaccatt ttcctgctgt gcgataattc tcattcaata
   197101 ctaccatttc aaacctagaa aagggtgtct ttattaaaac tgtaagaaaa ttttatcatg
   197161 gactctgatg aaaagtcttc tgaagagtaa ctttttgatt tttcaaaaat gaaagaaact
   197221 gctgtctcca tttatggcct catatctgaa ggaaattcgt ctgctattag tcataccact
   197281 atcttctttt tgaaactgca tttcaaggtt gattaggaag catctaacaa tcattcgata
   197341 gggaaaacag aaaggccgtt acagtttttt aataatatca atatcaagag aaagaactag
   197401 ggacattgca aaatcaaaac ctctgatact tggttttacg taaaaattac caacacttaa
   197461 acgttaaaat ttcaaactat ctactgaaat ataaattttc agtcgaagag atgaaacgat
   197521 tattttcttg aataattcgt tgtcacaatt taacagaaaa attactgttt ttttaagtag
   197581 ttcacaaaga gactcaaact gagatcatgg agacgtcggc aagcaattga ttgttagttg
   197641 ttatcaaaac tcattagctt cggtaaaact acatagattg aaaatcagta gtaacataca
   197701 acgtcgtttg catggggtta caaaccgacc aacctgatgc tttcaaaaat tctttactta
   197761 ctggttcaca gtggccaaga agcatataaa tctgtacttt gcagtaaaaa acagatgata
   197821 ttgctcattc ccagcgattg ccaaatacga tttataacag attgaagtta tctttttcga
   197881 aagctctatc atatggcttt gagtaataag gtgagatttt tttggtgaag aaaataaata
   197941 cggtgccttg atgcaaaaat tttagccgca aatctcatct tcagtcccac atgattcacc
   198001 tgattacgac tcactatttc atctgttcca taaatctcgg ctttttatat acagaacatt
   198061 agacaacggg aagagaaaaa cgtcagtata acccactttt gttcgtaaaa aaagtttatt
   198121 cacttctact ccgtaccaat caatgacttt aatggtgaaa caatgatgag gagagtaaga
   198181 cgatgtaatt ttcataaagc aatatcatcc catgttagtt tactggcggc tacgagtaag
   198241 aatatatact ttaggagtgt aaccatacca gtaattgtgt tccaaacaag tttttgaagc
   198301 gcgtgtgctg aaagtaaaaa aaacttacct taataacgca atttctggcg aggttaaaat
   198361 attacatata aaaagccttc caagtaattt tgcccactaa aaagtaacac aaaggtccac
   198421 tggttctcag cttcttgttc tttcaaaagg atcttcaaat ccgcttccac ttaagcagct
   198481 ttttgctacg acttattctg agatacccag tttcgcgcgg gcacttctac ccgccgaaaa
   198541 aagtttatat gtcggaaagc ttattttgaa ttaaagtttg aaataaattt cttttctgca
   198601 gattttcatg cagcgtcgaa ctcctgaatt ctcacgagat tatttgacgt tgcttttctt
   198661 ctcccttttt ccacgcacta cgccaatgca agtgatccgc ttttgaagaa gcaaaaaata
   198721 cttctttcag ctcgtaccgg catttttatt atttgtcaaa actggcgttt ggaaaccagc
   198781 tcttcacttt ttcttcgtgc tttcctcgtc gccatctcga gaattctggt tgagctcgtt
   198841 ttannnnnnn nnnnnnnnnn nnnnnnnnnn nnnnnnnnnn nnnnnnnnnn nnnnnnnnnn
   198901 nnnnnnnnnn nnnnnnnnnn nnnnnnnnnn nnnnnnnnnn nnnnnnnnnn nnnnnnnnnn
   198961 nnnnnnnnnn nnnnnnnnnn nnnnnnnnnn nnnnnnnnnn nnnnnnnnnn nnnnnnnnnn
   199021 nnnnnnnnnn nnnnnnnnnn nnnnnnnnnn nnnnnnnnnn nnnnnnnnnn nnnnnnnnnn
   199081 nnnnnnnnnn nnnnnnnnnn nnnnnnnnnn nnnnnnnnnn nnnnnnnnnn nnnnnnnnnn
   199141 nnnnnnnnnn nnnnnnnnnn nnnnnnnnnn nnnnnnnnnn nnnnnnnnnn nnnnnnnnnn
   199201 nnnnnnnnnn nnnnnnnnnn nnnnnnnnnn nnnnnnnnnn nnnnnnnnnn nnnnnnnnnn
   199261 nnnnnnnnnn nnnnnnnnnn nnnnnnnnnn nnnnnnnnnn nnnnnnnnnn nnnnnnnnnn
   199321 nnnnnnnnnn nnnnnnnnnn nnnnnnnnnn nnnnnnnnnn nnnnnnnnnn nnnnnnnnnn
   199381 nnnnnnnnnn nnnnnnnnnn nnnnnnnnnn nnnnnnnnnn nnnnnnnnnn nnnnnnnnnn
   199441 nnnnnnnnnn nnnnnnnnnn nnnnnnnnnn nnnnnnnnnn nnnnnnnnnn nnnnnnnnnn
   199501 nnnnnnnnnn nnnnnnnnnn nnnnnnnnnn nnnnnnnnnn nnnnnnnnnn nnnnnnnnnn
   199561 nnnnnnnnnn nnnnnnnnnn nnnnnnnnnn nnnnnnnnnn nnnnnnnnnn nnnnnnnnnn
   199621 nnnnnnnnnn nnnnnnnnnn nnnnnnnnnn nnnnnnnnnn nnnnnnnnnn nnnnnnnnnn
   199681 nnnnnnnnnn nnnnnnnnnn nnnnnnnnnn nnnnnnnnnn nnnnnnnnnn nnnnnnnnnn
   199741 nnnnnnnnnn nnnnnnnnnn nnnnnnnnnn nnnnnnnnnn nnnnnnnnnn nnnnnnnnnn
   199801 nnnnnnnnnn nnnnnnnnnn nnnnnnnnnn nnnnnnnnnn nnnnnnnnnn nnnnnnnnnn
   199861 nnnnnnnnnn nnnnnnnnnn nnnnnnnnnn nnnnnnnnnn nnnnnnnnnn nnnnnnnnnn
   199921 nnnnnnnnnn nnnnnnnnnn nnnnnnnnnn nnnnnnnnnn nnnnnnnnnn nnnnnnnnnn
   199981 nnnnnnnnnn nnnnnnnnnn nnnnnnnnnn nnnnnnnnnn nnnnnnnnnn nnnnnnnnnn
   200041 nnnnnnnnnn nnnnnnnnnn nnnnnnnnnn nnnnnnnnnn nnnnnnnnnn nnnnnnnnnn
   200101 nnnnnnnnnn nnnnnnnnnn nnnnnnnnnn nnnnnnnnnn nnnnnnnnnn nnnnnnnnnn
   200161 nnnnnnnnnn nnnnnnnnnn nnnnnnnnnn nnnnnnnnnn nnnnnnnnnn nnnnnnnnnn
   200221 nnnnnnnnnn nnnnnnnnnn nnnnnnnnnn nnnnnnnnnn nnnnnnnnnn nnnnnnnnnn
   200281 nnnnnnnnnn nnnnnnnnnn nnnnnnnnnn nnnnnnnnnn nnnnnnnnnn nnnnnnnnnn
   200341 nnnnnnnnnn nnnnnnnnnn nnnnnnnnnn nnnnnnnnnn nnnnnnnnnn nnnnnnnnnn
   200401 nnnnnnnnnn nnnnnnnnnn nnnnnnnnnn nnnnnnnnnn nnnnnnnnnn nnnnnnnnnn
   200461 nnnnnnnnnn nnnnnnnnnn nnnnnnnnnn nnnnnnnnnn nnnnnnnnnn nnnnnnnnnn
   200521 nnnnnnnnnn nnnnnnnnnn nnnnnnnnnn nnnnnnnnnn nnnnnnnnnn nnnnnnnnnn
   200581 nnnnnnnnnn nnnnnnnnnn nnnnnnnnnn nnnnnnnnnn nnnnnnnnnn nnnnnnnnnn
   200641 nnnnnnnnnn nnnnnnnnnn nnnnnnnnnn nnnnnnnnnn nnnnnnnnnn nnnnnnnnnn
   200701 nnnnnnnnnn nnnnnnnnnn nnnnnnnnnn nnnnnnnnnn nnnnnnnnnn nnnnnnnnnn
   200761 nnnnnnnnnn nnnnnnnnnn nnnnnnnnnn nnnnnnnnnn nnnnnnnnnn nnnnnnnnnn
   200821 nnnnnnnnnn nnnnnnnnnn nnnnnnnnnn nnnnnnnnnn nnnnnnnnnn nnnnnnnnnn
   200881 nnnnnnnnnn nnnnnnnnnn nnnnnnnnnn nnnnnnnnnn nnnnnnnnnn nnnnnnnnnn
   200941 nnnnnnnnnn nnnnnnnnnn nnnnnnnnnn nnnnnnnnnn nnnnnnnnnn nnnnnnnnnn
   201001 nnnnnnnnnn nnnnnnnnnn nnnnnnnnnn nnnnnnnnnn nnnnnnnnnn nnnnnnnnnn
   201061 nnnnnnnnnn nnnnnnnnnn nnnnnnnnnn nnnnnnnnnn nnnnnnnnnn nnnnnnnnnn
   201121 nnnnnnnnnn nnnnnnnnnn nnnnnnnnnn nnnnnnnnnn nnnnnnnnnn nnnnnnnnnn
   201181 nnnnnnnnnn nnnnnnnnnn nnnnnnnnnn nnnnnnnnnn nnnnnnnnnn nnnnnnnnnn
   201241 nnnnnnnnnn nnnnnnnnnn nnnnnnnnnn nnnnnnnnnn nnnnnnnnnn nnnnnnnnnn
   201301 nnnnnnnnnn nnnnnnnnnn nnnnnnnnnn nnnnnnnnnn nnnnnnnnnn nnnnnnnnnn
   201361 nnnnnnnnnn nnnnnnnnnn nnnnnnnnnn nnnnnnnnnn nnnnnnnnnn nnnnnnnnnn
   201421 nnnnnnnnnn nnnnnnnnnn nnnnnnnnnn nnnnnnnnnn nnnnnnnnnn nnnnnnnnnn
   201481 nnnnnnnnnn nnnnnnnnnn nnnnnnnnnn nnnnnnnnnn nnnnnnnnnn nnnnnnnnnn
   201541 nnnnnnnnnn nnnnnnnnnn nnnnnnnnnn nnnnnnnnnn nnnnnnnnnn nnnnnnnnnn
   201601 nnnnnnnnnn nnnnnnnnnn nnnnnnnnnn nnnnnnnnnn nnnnnnnnnn nnnnnnnnnn
   201661 nnnnnnnnnn nnnnnnnnnn nnnnnnnnnn nnnnnnnnnn nnnnnnnnnn nnnnnnnnnn
   201721 nnnnnnnnnn nnnnnnnnnn nnnnnnnnnn nnnnnnnnnn nnnnnnnnnn nnnnnnnnnn
   201781 nnnnnnnnnn nnnnnnnnnn nnnnnnnnnn nnnnnnnnnn nnnnnnnnnn nnnnnnnnnn
   201841 nnnnnnnnnn nnnnnnnnnn nnnnnnnnnn nnnnnnnnnn nnnnnnnnnn nnnnnnnnnn
   201901 nnnnnnnnnn nnnnnnnnnn nnnnnnnnnn nnnnnnnnnn nnnnnnnnnn nnnnnnnnnn
   201961 nnnnnnnnnn nnnnnnnnnn nnnnnnnnnn nnnnnnnnnn nnnnnnnnnn nnnnnnnnnn
   202021 nnnnnnnnnn nnnnnnnnnn nnnnnnnnnn nnnnnnnnnn nnnnnnnnnn nnnnnnnnnn
   202081 nnnnnnnnnn nnnnnnnnnn nnnnnnnnnn nnnnnnnnnn nnnnnnnnnn nnnnnnnnnn
   202141 nnnnnnnnnn nnnnnnnnnn nnnnnnnnnn nnnnnnnnnn nnnnnnnnnn nnnnnnnnnn
   202201 nnnnnnnnnn nnnnnnnnnn nnnnnnnnnn nnnnnnnnnn nnnnnnnnnn nnnnnnnnnn
   202261 nnnnnnnnnn nnnnnnnnnn nnnnnnnnnn nnnnnnnnnn nnnnnnnnnn nnnnnnnnnn
   202321 nnnnnnnnnn nnnnnnnnnn nnnnnnnnnn nnnnnnnnnn nnnnnnnnnn nnnnnnnnnn
   202381 nnnnnnnnnn nnnnnnnnnn nnnnnnnnnn nnnnnnnnnn nnnnnnnnnn nnnnnnnnnn
   202441 nnnnnnnnnn nnnnnnnnnn nnnnnnnnnn nnnnnnnnnn nnnnnnnnnn nnnnnnnnnn
   202501 nnnnnnnnnn nnnnnnnnnn nnnnnnnnnn nnnnngtacg tcactttttc tacggtggct
   202561 tcgcagacga atgttttccg acacatgata cttatcaccg aaaaacctta tttcacggaa
   202621 aaaaccttat ttacattaaa gtttgaaaaa tttcttcttt tccgcaatat ggtggggcct
   202681 ttgacttcca gaatgctttc acggaattat tttagatgta catttagctc catttcctgt
   202741 gcctccgata ggaaggcatc atggtactac cgtgacggag aatacgtagg ctgacttttt
   202801 cgtcagtttg ttgtccgttt acaaaattgg tgaatgaatt ctagcctttg ctcattaatt
   202861 gccctcacaa gaatttggaa gtgcgtagaa caagtaaaag gttgcactac agaggtattg
   202921 tggatccttc tacagtactt ctgaatacac ctaaaaggtt gttggatgct aaatttagca
   202981 aaagtctttt ttagctcact attaggcttg ttaaagtctg aaattgttga aaggcactca
   203041 aaagataaat tgacaattag cattaacggc acagttgaaa gagtcaccca cttgaaatta
   203101 gctcggttat caaatataat tatctccggt aaagagctct gcagcagggt taatctattc
   203161 ctatacttac gctgtaggaa cattttatta ttaggatccg actactgcct acatatttat
   203221 tcggaaggct tgatgtcgaa aatttttgag cttataaaaa gaacatattt cactcttgct
   203281 cgtttgatgt aagctttctt ccgggttctt gtttttaatt cttgtcacca gtaaacagaa
   203341 catccaaaaa tgacaatgcc tcatcgctat atgtttttgg cagtctttac acttctggca
   203401 ctaattaatg tggcctcagg agccacagag gcgtgcttac cagcaggcca gaggaaaagt
   203461 gggatgaata taaattttta ccagtattca ttgaaagatt cctccacata ttcgaatgca
   203521 gcatatatgg cttatggata tgcctcaaaa actaaactag gttctgtcgg aggacaaact
   203581 gatatctcga ttgattataa tattccttgt gttagttcat caggcacatt tccttgtcct
   203641 caagaagatt cctatggaaa ctggggatgc aaaggaatgg gtgcttgttc taatagtcaa
   203701 ggaattgcat actggagtac tgatttattt ggtttctata ctaccccaac aaacgtaacc
   203761 ctagaaatga caggttattt tttaccacca cagacgggtt cttacacatt caagtttgct
   203821 acagttgacg actctgcaat tctatcagta ggtggtgcta ccgcgttcga ctgttgtgct
   203881 caacagcaac cgccgatcac atcgacgaac tttaccatta acggtatcaa accatggggt
   203941 ggaagtttgc cacctaatgt tgaaggaact gtctacatgt atgctggatt ctactaccca
   204001 atgaaagttg tttactcaaa tgctgtttct tggggtacac ttccaattag tgtgacactg
   204061 cctgatggta cagctgtcag tgatgacttc gagggatacg tgtattcatt tgatgatgan
   204121 nnnnnnnnnn nnnnnnnnnn nnnnnnnnnn nnnnnnnnnn nnnnnnnnnn nnnnnnnnnn
   204181 nnnnnnnnnn nnnnnnnnnn nnnnnnnnnn nnnnnnnnnn nnnnnnnnnn nnnnnnnnnn
   204241 nnnnnnnnnn nnnnnnnnnn nnnnnnnnnn nnnnnnnnnn nnnnnnnnnn nnnnnnnnnn
   204301 nnnnnnnnnn nnnnnnnnnn nnnnnnnnnn nnnnnnnnnn nnnnnnnnnn nnnnnnnnnn
   204361 nnnnnnnnnn nnnnnnnnnn nnnnnnnnnn nnnnnnnnnn nnnnnnnnnn nnnnnnnnnn
   204421 nnnnnnnnnn nnnnnnnnnn nnnnnnnnnn nnnnnnnnnn nnnnnnnnnn nnnnnnnnnn
   204481 nnnnnnnnnn nnnnnnnnnn nnnnnnnnnn nnnnnnnnnn nnnnnnnnnn nnnnnnnnnn
   204541 nnnnnnnnnn nnnnnnnnnn nnnnnnnnnn nnnnnnnnnn nnnnnnnnnn nnnnnnnnnn
   204601 nnnnnnnnnn nnnnnnnnnn nnnnnnnnnn nnnnnnnnnn nnnnnnnnnn nnnnnnnnnn
   204661 nnnnnnnnnn nnnnnnnnnn nnnnnnnnnn nnnnnnnnnn nnnnnnnnnn nnnnnnnnnn
   204721 nnnnnnnnnn nnnnnnnnnn nnnnnnnnnn nnnnnnnnnn nnnnnnnnnn nnnnnnnnnn
   204781 nnnnnnnnnn nnnnnnnnnn nnnnnnnnnn nnnnnnnnnn nnnnnnnnnn nnnnnnnnnn
   204841 nnnnnnnnnn nnnnnnnnnn nnnnnnnnnn nnnnnnnnnn nnnnnnnnnn nnnnnnnnnn
   204901 nnnnnnnnnn nnnnnnnnnn nnnnnnnnnn nnnnnnnnnn nnnnnnnnnn nnnnnnnnnn
   204961 nnnnnnnnnn nnnnnnnnnn nnnnnnnnnn nnnnnnnnnn nnnnnnnnnn nnnnnnnnnn
   205021 nnnnnnnnnn nnnnnnnnnn nnnnnnnnnn nnnnnnnnnn nnnnnnnnnn nnnnnnnnnn
   205081 nnnnnnnnnn nnnnnnnnnn nnnnnnnnnn nnnnnnnnnn nnnnnnnnnn nnnnnnnnnn
   205141 nnnnnnnnnn nnnnnnnnnn nnnnnnnnnn nnnnnnnnnn nnnnnnnnnn nnnnnnnnnn
   205201 nnnnnnnnnn nnnnnnnnnn nnnnnnnnnn nnnnnnnnnn nnnnnnnnnn nnnnnnnnnn
   205261 nnnnnnnnnn nnnnnnnnnn nnnnnnnnnn nnnnnnnnnn nnnnnnnnnn nnnnnnnnnn
   205321 nnnnnnnnnn nnnnnnnnnn nnnnnnnnnn nnnnnnnnnn nnnnnnnnnn nnnnnnnnnn
   205381 nnnnnnnnnn nnnnnnnnnn nnnnnnnnnn nnnnnnnnnn nnnnnnnnnn nnnnnnnnnn
   205441 nnnnnnnnnn nnnnnnnnnn nnnnnnnnnn nnnnnnnnnn nnnnnnnnnn nnnnnnnnnn
   205501 nnnnnnnnnn nnnnnnnnnn nnnnnnnnnn nnnnnnnnnn nnnnnnnnnn nnnnnnnnnn
   205561 nnnnnnnnnn nnnnnnnnnn nnnnnnnnnn nnnnnnnnnn nnnnnnnnnn nnnnnnnnnn
   205621 nccgtgattg tatcagaact ccaactagtg aaggtctaat caccaccacc actgaccatg
   205681 gactggtact ttcactctac atccactgag atgaccaccg tcaccggtac caacggtcaa
   205741 ccaactgacg aaaccgttat tgttatcaga actccaacta gtgagggttt gattacaacc
   205801 accactgaac catggactgg tacttttacc tctacatcta ctgagatgac caccatcacc
   205861 ggtaccaacg gtcaaccaac tgatgaaacc gttattgtta tcagaactcc aaccagtgaa
   205921 ggtctaatca gcaccaccac tgaaccatgg actggtactt ttacttcgac ttccactgaa
   205981 atgaccaccg tcaccggtac caacggtcaa ccaactgacg aaaccgttat tgttatcaga
   206041 actccaacta gtgannnnnn nnnnnnnnnn nnnnnnnnnn nnnnnnnnnn nnnnnnnnnn
   206101 nnnnnnnnnn nnnnnnnnnn nnnnnnnnnn nnnnnnnnnn nnnnnccaac tgacgaaccg
   206161 ttattgttat cagaactcca actagtgagg gtttgattac aaccaccact gaaccatgga
   206221 atggcacttt cacttcgact tccactgagg ttaccaccat cactggaacc aacggtcaac
   206281 caactgacga aactgtgatt gtcattagaa ctccaactag tgaaggtcta atcagcacca
   206341 ccactgaacc atggactggt actttcactc tacatctact gaaatgacca ccgtcaccgg
   206401 taccaacggt caaccaactg acgaaaccgt gattgttatc agaactccaa ccagtgaagg
   206461 tttggttaca accaccactg aaccatggac tggtactttt acttcgactt ccactgaaat
   206521 gtctactgtc actggaacca atggcttgcc aactgatgaa actgtcattg ttgtcaaaac
   206581 tccaactact gccatctcat ccagtttgtc atcatcatct tcaggacaaa tcaccagctc
   206641 tatcacgtct tcgcgtccaa ttattacccc attctatcct agcaatggaa cttctgtgat
   206701 ttcttcctca gtaatttctt cctcagtcac ttcttctcta gtcacttcat ctccagtcat
   206761 ttcttcttca ttcatttctt cctctgtcat ttcttcttct acaacaacct ccgcttctat
   206821 attctctgaa tcatctaaat catccgtcat tccaaccagt agttccacct ctggttcttc
   206881 tgagagcgaa acgagttcag ctagttctgc ctcttcttcc tcttctatct cttctgaatc
   206941 accaaagtct acatattcgt cttcatcatt accacctgtt accagtgcga cagcaagcca
   207001 ggaaactgct tcttcattac cacctgctac cactacaaaa acgagcgaac aaaccacttt
   207061 ggttaccgtg acatcctgcg aatctcatgt gtgcactgaa tccatctcct ctgcgattgt
   207121 ttccacggcc accgttactg ttagcggcgt cacaacagag tataccacat ggtgccctat
   207181 ttctaccaca gagacaacaa gacaaaccaa agggacaaca gagcaaacca cagaaacaac
   207241 aaaacaaacc acggtagtta caatttcttc ttgtgaatct gacatatgct ctaaaactgc
   207301 ttctccagcc attgtgtcta caagcactgc tactattaac ggcgttacca cggaatacac
   207361 aacatggtgt cctatttcca ccacagaatc gaagcaacaa actacgctag ttactgttac
   207421 ttcctgcgaa tctggtgtgt gttccgaaac tgcttcacct gccattgttt cgacggccac
   207481 ggctactgtg aatgatgttg ttacggtcta tcctacatgg agaccacaga ctacgaatga
   207541 agagtctgtc agctctaaaa tgaacagtgc taccagtgag acaacaacca atactgtagc
   207601 tgctgaaacg actaccaata ctggagctgc tgagacaact accagtactg gagctgctga
   207661 gacaactacc agtactggag ctgctgagac gaaaacagta gtcacctctt cgctttcaag
   207721 atctaatcac gctgaaacac agacggcttc cgcgaccgat gtgattggtc acagcagcag
   207781 tgttgtttct gtatccgaaa ctggcaacac caagagtcta acaagttccg ggttgagtac
   207841 tatgtcgcaa cagcctcgta gcacaccagc aagtagcatg gtaggatcta gtacagcttc
   207901 tttagaaatt tcaacgtatg ctggcagtgc caacagctta ctggccggta gtggtttaag
   207961 tgtcttcatt gcgtccttat tgctggcaat tatttaataa aattcgcgtt ctttttacgt
   208021 atctgtgtat cttttctttg ctaaatatac gctgacatga attattttta actgtttctc
   208081 ctccatactt tcaaatattc gaattgaact aaatgataat tcttgcgctt cctattttga
   208141 aaaagtagat atgtgtatca taaagaaaac gttattgtta ttgtcttggg caacaaaaat
   208201 ccatgaaaag aatttcaccg ttatcgatat cattgtattt attttattta tttatttaat
   208261 tttttttttt tttttttttt tgattttata tcctgcaaac aacacttcga attcaattcg
   208321 atatttcata agttacaact aacacttata gaaaccgatg tatgagtact tatcattaac
   208381 gaggaaaaat gccctatttt gtttagcaat taatgaacca tcgccaattt ttgctttaac
   208441 aattattgcc attttcagca gtactaacgt aagatctagt gtggttcgct tagaatgttt
   208501 ttgagtagaa atctgctgtg catgccacac gcagtacttg aaacttgaaa taatggtgat
   208561 agttagttat ttaaagtacg ttaatcttcc ttgttctttt atatttattt cgaattcttt
   208621 tgcactagta tttaaaatat cagcagaggc gtaaaagtgc accaaaatta ttgtaaaact
   208681 atttgcccta aaattgatac ttcatactcg acatattcaa aaggggtcca agtatagatg
   208741 catcaaaaaa aagaaaaatt atccgatgat gagcaagcgg tagcttttcg ttccccagga
   208801 agtgtagtag ttccatgaag tctaatgaca ctttggaaaa aggtttgtca cgagcaccta
   208861 actactgtat tttagaattt tgataaactt caaaacggga acgaagtgtt aaacttagat
   208921 gcggttgagt taagctttaa aagaggaaaa taatgactga tgataagaat tcaacaacga
   208981 ttcaaagcag gtgaatttcc attacgtttc gcttttcaat tgaaaaaaat ttggtggtta
   209041 ttcgtttctt gcttgacctc tttacttttt atacttctgt gatgagaagc aagttcgagg
   209101 attttacnnn nnnnnnnnnn nnnnnnnnnn nnnnnnnnnn nnnnnnnnnn nnnnnnnnnn
   209161 nnnnnnnnnn nnnnnnnnnn nnnnnnnnnn nnnnnnnnnn nnnnnnnnnn nnnnnnnnnn
   209221 nnnnnnnnnn nnnnnnnnnn nnnnnnnnnn nnnnnnnnnn nnnnnnnnnn nnnnnnnnnn
   209281 nnnnnnnnnn nnnnngtccc actgtatgta tgtgccctcg cacagttttg ctcatcataa
   209341 acattaatca ttggttttat gataagaata tcgtaagaat ttattttaac tttcagatta
   209401 gattccggcc atatttctga catttgtttt attaataaaa tttggcgaat gctttgataa
   209461 ctgctggtat ttcattgttg aaaaggcatg atataagatg cacaaagtat attataactt
   209521 attatcagag atataggaac aaagaaaaag ggaaattcaa tatctctatg taaaaatacc
   209581 attatttcct cttctgttta atatgctgtc cttaattttc atattacatt atcaactttg
   209641 catttcagtg tccattaaac tcttgggacc tatttttcta catcttcatg tctcttttca
   209701 cacttgtata taatatactg gttaatatta agcctaactt aggtacgact agatcgtcaa
   209761 gttgagggtc tttagttccc aatagttaat gaactcactt gtagctttct gtgactggta
   209821 aaatttctgt aaggcctatt cttcgctctc ttctatacgt gatgctacaa cggaactagg
   209881 ctcttatnat cgnggtccta caagatcttg gtanctcgtt tgcttacttt gaagcttcac
   209941 tgatatatag tacttaagac cacttttatg ttcatggata atcgtaattg tactacgctg
   210001 gtaccagtta tgaaccctat caaatcatca ttgaacactg ctatttttaa ctaatcaaga
   210061 tatgtatgcg gcgtactttt tataatttca cgacactatt gaaagcaaac taaaaatcaa
   210121 gtaaataccc atccaagttg cgggctctgg atttatgtgg ccttaaattt tgaacctatg
   210181 gttcgctatt caatatgaga aaaccaaaat taggtacaaa tactgattgc gtccgtgatt
   210241 tgaaaagcag cgttaaaaga ttacaaggtt ttgcgtgtcc aggccgacac ttaactttaa
   210301 gcgtctcgac ttggtaacat gagttgccaa aagttttttc tcctatctga atatggggat
   210361 ccggaatctg tctgtgacct gactttcaaa ttgttgcata tgtaaaaaaa aacagaagaa
   210421 atattatgtt ctccttctag cgatgcaaaa acattcatta caaatcgttg caaaggccga
   210481 aatgttgcag tatattcgca ttgcttattt gaagtacgtt tgtatacaca tcgatagttt
   210541 tcattaacac cacaacggct gagcatacta tgtcaaacag cacaataaag cctgtcattt
   210601 tcgttacccg ctcatttcca ataggtatct aaacttacaa atgtggtaca ctacttcgaa
   210661 ttcattaatc gnnnnnnnnn nnnnnnnnnn nnnnnnnnnn nnnnnnnnnn nnnnnnnnnn
   210721 nnnnnnnnnn nnnnnnnnnn nnnnnnnnnn nnnnnnnnnn nnnnnnnnnn nnnnnnnnnn
   210781 nnnnnnnnnn nnnnnnnnnn nnnnnnnnnn nnnnnnnnnn nnnnnnnnnn nntccatgcc
   210841 aaaaaataaa agatactcat tttaaaaacg cagccatatt gactaagtaa gtaatcataa
   210901 tactatgagt aatttttgag tactgtgctc atttactagc tgcttttctg agaaagatcc
   210961 tcgataatca attccaggtt agtggggcgc ttctacggcc tcttctaacc aaattgttcc
   211021 ccgtgagttg ctttctctag aaaaccttat tatacagtta gagttataag aaaattttct
   211081 ttttcccgta gattaacttg cagtgccgaa ttctagatgt cacaccagac cgtttgacac
   211141 cgccattttc ctccttttcg gaaaaatgtg ccgataaatg gtaagacgcg acgccactgc
   211201 tacgaatatt cgcttatgat gaagcaaaag gaaaagcagt ccctaatcgt ataactgttt
   211261 catcaatctt tagttctggc atttgaaagt taattaaact tttcttcgtg gtttctacag
   211321 gagttctgca tgtgcgtaat tcagagcctg tgaaggaaaa agtattgtcc taaacaacag
   211381 tcgtagaata cgtcaactgt agtttaaaat attttctggc tctactcggt gcgataggtc
   211441 tggctctttt ctatttactt ttgtttggag ttgttgaggc cgatacccgt ctagatgtaa
   211501 atatgaaata acagttcgag gttttatcac gagaatgaaa agggtaatgg attggggcat
   211561 gtgtaaatgt caatagcaga aaaaatttac cgcaaattgt ttcgtagtct tatcttcatc
   211621 ggacactcaa gggttgcata atttttaccc aaaggaacag tatacttttt gtaataaaaa
   211681 atctgttacc tatacagtat tgcaagcatt ttcagaaact cgtcttttgt agttctaaat
   211741 gcatcataca caacaacaac aatttcttat tactgtgttc ctttggtttt tcagccttcc
   211801 tagcttaccc aaaatagcct ctcaaggaaa aaaaccatag cctgcaaagc ggatcctaag
   211861 gatagagtag ctagattaca agtaaaatcc tgaattttct actgagtagt caactttgtc
   211921 atacgcttgt taaagggcta ctacgctgaa aaagaaccct gaactcgtta ataggttgac
   211981 gattttatga cttggtatac tattccatac ggcggctctc ctgattgcgg tgggtcattg
   212041 ctataacagt aaaatcaagg aagataacag gaagagtaac tttagtacaa taaatctgtt
   212101 gtctaccgag gattataatt gttcggcttt cacactaagt tgaagagggc gactcaggaa
   212161 atgacggggt acgttttagt tctccaaata aatcttccac accccagctt taatgtggta
   212221 aacgggggaa agttgattag ttgatgttgg catatatatt taactgatgt agagaagaac
   212281 aacatactac taacgtcaca gtcaatcgtg ccagttttcc aatcaagtat ttcgagataa
   212341 tgtaaaagta attgatatat gttcgtactg gtttccatat ttccgggaaa aactgtgtac
   212401 atggtgcaat ccttntggtt tntttcttta gttatattnt ccaaccacta ctactataag
   212461 tacttattag tcggtctact tactagaagt atatnnnnnn nnnnnnnnnn nnnnnnnnnn
   212521 nnnnnnnnnn nnnnnnnnnn nnnnnnnnnn nnnnnnnnnn nnnnnnnnnn nnnnnnnnnn
   212581 nnnnnnnnnn nnnnnnnnnn nnnnnnnnnn nnnnnnnnnn nnnnnnnnnn nnnnnnnnnn
   212641 nnnnnnnnnn nnnnnnnnnn nnggttgtta agaggcacca gttcaagcac gccatcaagg
   212701 gtaccgaata atttcttctg tatcaagtat tctaccttta tgtctgaccc acgtattatg
   212761 tggagcaatt acgtattttt cccatatcag ctttgttttt acccaacttt aatatcttag
   212821 agaaacagat cttgatgtta cagcaaggtc aggaaaatat tttgacaaaa acatactagt
   212881 ttcatcctta gtagttggtt ctatgaatgc tgtacttgaa actattgttc ataaaatcca
   212941 taagttttac caacggtata atatcctgct attaaatctg caattacttt tgcgaaaaga
   213001 aggaaaaata aggacaaaac aaaagacaaa aaaaattagg acacccaatt tacttataat
   213061 ataatagtat aacggatgta caccatgctt tcaataataa gaaagtttgc tgaaaagggc
   213121 aactatctga ctagttcaga gccatgcaaa agttaaggat gaaaaatgcc aaataagaag
   213181 atattacgga gtacattcaa ttttcaaaaa gagaatgtat actgcttaga taagaggatc
   213241 gagtttttan atttccgacc aaataagcaa gtcgaaaact tttgatgcac caacaccgtt
   213301 cttagagagc caaagcacag atgcaatttg ttctgccctt cttccaaatt atgaattgtg
   213361 catcatatcg taaggccagc cacataaaaa aaggccaaaa actcagtatg acaggcgaat
   213421 attcatcata cagtctagct gccctnacta cttaccaaaa aatgggacta gtgttgtacg
   213481 gtttatgcca tatatccaga gttagcataa ctatgcacta ccgctttacg aactaaaagt
   213541 ttgacgagac ctagttcatt gaattatacg aactttaacc aaaaaaagga taccaagatc
   213601 ctaataataa agtcaataac ttgaatttta ggtggaattt ctcttatgcc attatttcca
   213661 acaatcatta tagactaact ctaccagcag attatgatac cgttcttcta gtcgagcaca
   213721 tggtcaaaat ggtcaataaa acgcccagaa tggcggtaaa ttagtggtcg tagtaaacaa
   213781 aataatttcc taattccttc caaatggggt tttcaaaaag ctgactcacg taattgatca
   213841 atacttcact aaagagaatc atatgaataa aaccaaaatc aacactaact gagagactta
   213901 gcggccaaag cttaatcatc attacataga gtatatgaag ggagtaagtg aatatgcaag
   213961 ggtgggaaac ggcaaagcat tttttangca aaaagcgtat ttacaaatcc cgtaaactca
   214021 tgatgtaaat tttgtaacca gctttagctg agactatttt cttttgcaaa aagtaaatat
   214081 tcaataatta caactttcaa aacaaattac caatcaatgt tcgataactt gcaagagaga
   214141 tatcatcgtt tggcttttgt gataaattta caaaacgtat gttgtatcga gatatattga
   214201 gttacaagtt ttcgtccctt ttcgaagcgc agctcccgta ataaaaatag gtttatagcg
   214261 ggctattatg cgtagatcga gggtcttaat tttcattgac agaagtccaa tttcagtact
   214321 cagtattggt ttgttgtagt gacttggtag taaacgtcgt ggttgttatt actaagactg
   214381 tatnnnnnnn nnnnnnnnnn nnnnnnnnnn nnnnnnnnnn nnnnnnnnnn nnnnnnnnnn
   214441 nnnnnnnnnn nnnnnnnnnn nnnnnnnnnn nnnnnnnnnn nnnnnnnnnn nnnnnnnnnn
   214501 nnnnnnnnnn nnnnnnnnnn nnnnnnnnnn nnnnnnnnnn nnnnnnnnnn nnnnnnnnnn
   214561 nnnnnnnnnn nnnnnnnnnn nnnnnnnnnn nnnnnnnnnn nnnnnnnnnn nnnnnnnnnn
   214621 nnnnnnnnnn nnnnnnnnnn nnnnnnnnnn nnnnnnnnnn nnnnnnnnnn nnnnnnnnnn
   214681 nnnnnnnnnn nnnnnnnnnn nnnnnnnnnn nnnnnnnnnn nnnnnnnnnn nnnnnnnnnn
   214741 nnnnnnnnnn nnnnnnnnnn nnnnnnnnnn nnnnnnnnnn nnnnnnnnnn nnnnnnnnnn
   214801 nnnnnnnnnn nnnnnnnnnn nnnnnnnnnn nnnnnnnnnn nnnnnnnnnn nnnnnnnnnn
   214861 nnnnnnnnnn nnnnnnnnnn nnnnnnnnnn nnnnnnnnnn nnnnnnnnnn nnnnnnnnnn
   214921 nnnnnnnnnn nnnnnnnnnn nnnnnnnnnn nnnnnnnnnn nnnnnnnnnn nnnnnnnnnn
   214981 nnnnnnnnnn nnnnnnnnnn nnnnnnnnnn nnnnnnnnnn nnnnnnnnnn nnnnnnnnnn
   215041 nnnnnnnnnn nnnnnnnnnn nnnnnnnnnn nnnnnnnnnn nnnnnnnatt aaatgaccgc
   215101 taagtataaa atagtctccg catcggtaaa agcattacaa atgcgtatta tactagcgag
   215161 aaaaaagtat aagtatcaat gccaatcacc ctctgaccat aaaactttct aacatgaata
   215221 ataaggtgtt gagagttatt atcctaattg atcaattaat ttgaagcaaa gttattatgt
   215281 taaagaaaaa gggatgtcac aatcctaact ataatttttg cactatactc tgtaggcgta
   215341 caaaatggct tgtaccgact atattctctt tattttttga caatccttta cgatatatga
   215401 ttaagaatac catgttattt ttatgaaaat ctgtgatttt tttgttttca tacacttttt
   215461 atttttgtca cgtagtgcac tttgattaat acaaaaaaaa atgctgcaaa agcatcgact
   215521 acataaattc attaggacgc attcctcatt accacctggt cttaatttta ttttgaaatt
   215581 gatattatcc tttatattga tgaaggtaaa aaagcattat attcgttgta aactacatat
   215641 acttatcctc attttaggca ccgtcaggga ctaagggcta aagtatcaga gccgcatttt
   215701 aacagtgaca gagtatttac gaaatnttat cacgcactgt cgtttgcttt agttccgtaa
   215761 tgagttatac agttggtatt tctggtgnnn nnnnnnnnnn nnnnnnnnnn nnnnnnnnnn
   215821 nnnnnnnnnn nnnnnnnnnn nnnnnnnnnn nnnnnnnnnn nnnnnnnnnn nnnnnnnnnn
   215881 nnnnnnnnnn nnnnnnnnnn nnnnnnnnnn nnnnnnagat aacaatcatg ttaataaatt
   215941 atgcactgtg ctaatttttc aattaaggtt ctattacccc tctatcaccg acagaaacac
   216001 gtaatgatgt gttatttcca ttataattcc gtaagaatgg tgtttatagg tagtctaaag
   216061 aacgtgcatc agagaagaat gactgtcgca aaaaatgact attctttacc ttttcaaact
   216121 taactgaaga tagttatctc tattattacc agtggcacac acgcgaacta catcactcac
   216181 cactatcgtc ttaggaactc aagattttan agtaatgcag ccgaagacat tcaagtcctg
   216241 agagaaaatg tagacacttt aaggaaagta ccgaaaataa agcacatgta aagcattgag
   216301 ctctgtacca atgtttgaaa tttttgcaaa agttatcgaa aaagattgct gttttcagcc
   216361 ttgttcagat catgtctcaa aaaatgagaa acgggaactc tcataatcag tacctcgtat
   216421 tttccttata gtttcgttat taaaattttt tttgctgcta atttaagtac gcttttggtc
   216481 ataaatgcta ctcaccagta aaattattga catgattaaa atacatttca gaactttacg
   216541 gattaaaaac tttaaagaac ctttcaatcc atgttgctgg agggccatga atccacgaat
   216601 tacagcaaaa gaagacagta actacttagg gttcaataat tacctgcata aacacacact
   216661 aacaaccaaa tcgtactaaa atttgcaatt aacaaaattt catcatatca cgctgaatta
   216721 tgtagggctt cttaatgcaa tagttgcctg aattttgctt actcgtgctg ccggggacac
   216781 ttagcagttg ggaggccgtt ctcccatata attcataatt ttctgtcctt cttagagtag
   216841 gatgctgaaa tcaaagaaac cgtcaatagg accagatttt gtgggtcaat gggccagaca
   216901 catgacaccc taggaagttt taacggtata caactcaagg acgaggagta ttcggaaact
   216961 accggttttt aacaagctgc agatttccag tagctgtttt gtttgcgact acggataaaa
   217021 aattcatact ttaggaagtg aaagcaatat aaaaaatcat gctacatcct aattcgtaaa
   217081 agtttgttag gaatattatt gtaaacaagg aaccgtttca gtaaacttgc tctctactct
   217141 tctaagctgt aatctaaaaa aagggataaa acaatgattt tgattatctg caacttctgg
   217201 aagctcgaga tactacgcta gacgagatac ctattaattg ttttcctaaa aaatcaggaa
   217261 tagttcctgg cagctttcgg ctccttcttg ttctggaaag gatcttcaaa tccgcttccc
   217321 cttagcagtc ctcgctacga cttcttctga agtattttga ttttggctnn nnnnnnnnnn
   217381 nnnnnnnnnn nnnnnnnnnn nnnnnnnnnn nnnnnnnnnn nnnnnnnnnn nnnnnnnnnn
   217441 nnnnnnnnnn nnnnnnnnnn nnnnnnnnnn nnnnnnnnnn nnnnnnnnnn nnnnnnnnnn
   217501 nnnnnnnnnn nnnnnnnnnn nnnnnnnnnn nnnnnnnnnn nnnnnnnnnn nnnnnnnnnn
   217561 nnnnnnnnnn nnnnnnnnnn nnnnnnnnnn nnnnnnnnnn nnnnnnnnnn nnnnnnnnnn
   217621 nnnnnnnnnn nnnnnnnnnn nnnnnnnnnn nnnnnnnnnn nnnnnnnnnn nnnnnnnnnn
   217681 nnnnnnnnnn nnnnnnnnnn nnnnnnnnnn nnnnnnnnnn nnnnnnnnnn nnnnnnnnnn
   217741 nnnnnnnnnn nnnnnnnnnn nnnnnnnnnn nnnnnnnnnn nnnnnnnnnn nnnnnnnnnn
   217801 nnnnnnnnnn nnnnnnnnnn nnnnnnnnnn nnnnnnnnnn nnnnnnnnnn nnnnnnnnnn
   217861 nnnnnnnnnn nnnnnnnnnn nnnnnnnnnn nnnnnnnnnn nnnnnnnnnn nnnnnnnnnn
   217921 nnnnnnnnnn nnnnnnnnnn nnnnnnnnnn nnnnnnnnnn nnnnnnnnnn nnnnnnnnnn
   217981 nnnnnnnnnn nnnnnnnnnn nnnnnnnnnn nnnnnnnnnn nnnnnnnnnn nnnnnnnnnn
   218041 nnnnnnnnnn nnnnnnnnnn nnnnnnnnnn nnnnnnnnnn nnnnnnnnnn nnnnnnnnnn
   218101 nnnnnnnnnn nnnnnnnnnn nnnnnnnnnn nnnnnnnnnn nnnnnnnnnn nnnnnnnnnn
   218161 nnnnnnnnnn nnnnnnnnnn nnnnnnnnnn nnnnnnnnnn nnnnnnnnnn nnnnnnnnnn
   218221 nnnnnnnnnn nnnnnnnnnn nnnnnnnnnn nnnnnnnnnn nnnnnnnnnn nnnnnnnnnn
   218281 nnnnnnnnnn nnnnnnnnnn nnnnnnnnnn nnnnnnnnnn nnnnnnnnnn nnnnnnnnnn
   218341 nnnnnnnnnn nnnnnnnnnn nnnnnnnnnn nnnnnnnnnn nnnnnnnnnn nnnnnnnnnn
[truncated: 15,056,451 more chars]
